# Supplementary material for: Crystal structure of Sc1.91In1.39Mo15Se19, containing Mo6 and Mo9 clusters
Source: Acta Crystallogr E Crystallogr Commun. 2015 Jun 10;71(Pt 7):760–2. doi: 10.1107/S2056989015010634 (PMC4518965; doi:10.1107/S2056989015010634)
Supplement: Supplementary file 1 [file e-71-00760-sup1.cif]

##############################################################################
#                                                                            #
# This CIF contains the data in a paper accepted for publication in          #
# Acta Crystallographica Section E. It conforms to the requirements of       #
# Notes for Authors for Acta Crystallographica Section E, and has been       #
# peer reviewed under the auspices of the IUCr Commission on Journals.       #
#                                                                            #
# Full details of the Crystallographic Information File format               #
# are given in the paper "The Crystallographic Information File (CIF):       #
# a New Standard Archive File for Crystallography" by S. R. Hall, F. H.      #
# Allen and I. D. Brown [Acta Cryst. (1991), A47, 655-685].                  #
#                                                                            #
# The current version of the core CIF dictionary is obtainable from          #
# ftp://ftp.iucr.org/pub/cif_core.dic.                                       #
#                                                                            #
# Software is freely available for graphical display of the structure(s)     #
# in this CIF. For information consult the CIF software page                 #
# http://www.iucr.org/resources/cif/software.                                #
#                                                                            #
# This file may be used for bona fide research purposes within the           #
# scientific community so long as proper attribution is given to the journal # 
# article from which it was obtained.                                        #
#                                                                            #
##############################################################################
data_I
_database_code_depnum_ccdc_archive 'CCDC 1404496'
_audit_creation_method     SHELXL-2014/6
_chemical_name_systematic
;
Scandium indium pentadecamolybdenum nonadecaselenide
;
_chemical_name_common     ?
_chemical_formula_moiety     'In1.39 Mo15 Sc1.91 Se19'
_chemical_formula_sum     'In1.39 Mo15 Sc1.91 Se19'
_chemical_formula_iupac     'Sc1.91 In1.39 Mo15 Se19'
_chemical_formula_weight     3185.04
_chemical_melting_point     ?
_shelx_space_group_comment
;
The symmetry employed for this shelxl refinement is uniquely defined
by the following loop, which should always be used as a source of
symmetry information in preference to the above space-group names.
They are only intended as comments.
;
_space_group_crystal_system     hexagonal
_space_group_name_H-M_alt     'P 63/m'
_space_group_name_Hall     '-P 6c'
loop_
    _space_group_symop_operation_xyz
    'x, y, z'
    '-x, -y, z+1/2'
    '-y, x-y, z'
    '-x+y, -x, z'
    'x-y, x, z+1/2'
    'y, -x+y, z+1/2'
    '-x, -y, -z'
    'x, y, -z-1/2'
    'y, -x+y, -z'
    'x-y, x, -z'
    '-x+y, -x, -z-1/2'
    '-y, x-y, -z-1/2'
_cell_length_a     9.7530(2)
_cell_length_b     9.7530(2)
_cell_length_c     19.3977(2)
_cell_angle_alpha     90
_cell_angle_beta     90
_cell_angle_gamma     120
_cell_volume     1597.93(7)
_cell_formula_units_Z     2
_cell_measurement_reflns_used     ?
_cell_measurement_theta_min     ?
_cell_measurement_theta_max     ?
_cell_measurement_temperature     293(2)
_exptl_crystal_description     'irregular block'
_exptl_crystal_colour     black
_exptl_crystal_size_max     0.063
_exptl_crystal_size_mid     0.054
_exptl_crystal_size_min     0.038
_exptl_crystal_density_diffrn     6.620
_exptl_crystal_density_meas     ?
_exptl_crystal_density_method     ?
_exptl_crystal_F_000     2769
_exptl_absorpt_coefficient_mu     28.650
_exptl_absorpt_correction_type     analytical
_exptl_absorpt_process_details
;
(de Meulenaar & Tompa, 1965)
;
_shelx_estimated_absorpt_T_min     ?
_shelx_estimated_absorpt_T_max     ?
_exptl_absorpt_correction_T_min     0.2788
_exptl_absorpt_correction_T_max     0.4240
_diffrn_ambient_temperature     293(2)
_diffrn_radiation_type     MoK\a
_diffrn_radiation_wavelength     0.71069
_diffrn_radiation_source     'fine-focus sealed tube'
_diffrn_radiation_monochromator     graphite
_diffrn_measurement_device_type     'Nonius KappaCCD'
_diffrn_measurement_method     '\f scans (\k = 0) + additional \w scans'
_diffrn_detector_area_resol_mean     ?
_diffrn_reflns_number     31413
_diffrn_reflns_av_R_equivalents     0.0732
_diffrn_reflns_theta_min     2.411
_diffrn_reflns_theta_max     34.986
_diffrn_reflns_theta_full     25.240
_diffrn_measured_fraction_theta_max     1.000
_diffrn_measured_fraction_theta_full     0.999
_diffrn_reflns_limit_h_min     -13
_diffrn_reflns_limit_h_max     15
_diffrn_reflns_limit_k_min     -15
_diffrn_reflns_limit_k_max     13
_diffrn_reflns_limit_l_min     -31
_diffrn_reflns_limit_l_max     26
_refine_special_details     ?
_reflns_number_total     2414
_reflns_number_gt     1847
_reflns_threshold_expression     'I > 2\s(I)'
_refine_ls_structure_factor_coef     Fsqd
_refine_ls_matrix_type     full
_refine_ls_R_factor_all     0.0498
_refine_ls_R_factor_gt     0.0309
_refine_ls_wR_factor_gt     0.0583
_refine_ls_wR_factor_ref     0.0633
_refine_ls_goodness_of_fit_ref     1.083
_refine_ls_restrained_S_all     1.083
_refine_ls_number_reflns     2414
_refine_ls_number_parameters     67
_refine_ls_number_restraints     0
_refine_ls_hydrogen_treatment     ?
_refine_ls_weighting_scheme     calc
_refine_ls_weighting_details
              'w=1/[\s^2^(Fo^2^)+(0.0228P)^2^+7.5263P] where P=(Fo^2^+2Fc^2^)/3'
_atom_sites_solution_hydrogens     .
_atom_sites_solution_primary     ?
_atom_sites_solution_secondary     ?
_refine_ls_shift/su_max     0.002
_refine_ls_shift/su_mean     0.000
_refine_diff_density_max     2.221
_refine_diff_density_min     -1.965
_refine_ls_extinction_method     SHELXL
_refine_ls_extinction_coef     0.00065(4)
_refine_ls_extinction_expression
                                  'Fc^*^=kFc[1+0.001xFc^2^\l^3^/sin(2\q)]^-1/4^'
loop_
    _atom_type_symbol
    _atom_type_description
    _atom_type_scat_dispersion_real
    _atom_type_scat_dispersion_imag
    _atom_type_scat_source
    'Sc' 'Sc' 0.2519 0.3716
                         'International Tables Vol C Tables 4.2.6.8 and 6.1.1.4'
    'Se' 'Se' -0.0929 2.2259
                         'International Tables Vol C Tables 4.2.6.8 and 6.1.1.4'
    'Mo' 'Mo' -1.6832 0.6857
                         'International Tables Vol C Tables 4.2.6.8 and 6.1.1.4'
    'In' 'In' -0.7276 1.3100
                         'International Tables Vol C Tables 4.2.6.8 and 6.1.1.4'
_computing_data_collection
;
COLLECT (Nonius, 1998)
;
_computing_cell_refinement
;
COLLECT (Nonius, 1998)
;
_computing_data_reduction
;
EvalCCD (Duisenberg <i>et al.</i>, 2003)
;
_computing_structure_solution
;
SIR97 (Altomare <i>et al.</i>, 1999)
;
_computing_structure_refinement
;
SHELXL-2014/6 (Sheldrick, 2015)
;
_computing_molecular_graphics
;
DIAMOND (Bergerhoff, 1996)
;
_computing_publication_material
;
SHELXL-2014/6 (Sheldrick, 2015)
;
loop_
    _atom_site_type_symbol
    _atom_site_label
    _atom_site_fract_x
    _atom_site_fract_y
    _atom_site_fract_z
    _atom_site_U_iso_or_equiv
    _atom_site_adp_type
    _atom_site_calc_flag
    _atom_site_occupancy
    _atom_site_disorder_assembly
    _atom_site_disorder_group
    Mo Mo1 0.16732(4) 0.01628(4) 0.55740(2) 0.00813(7) Uani d 1 . .
    Mo Mo2 0.68442(4) 0.18633(4) 0.63321(2) 0.00769(7) Uani d 1 . .
    Mo Mo3 0.51261(5) 0.16694(5) 0.7500 0.00748(8) Uani d 1 . .
    Se Se1 0.03573(5) -0.28735(5) 0.55124(2) 0.01007(8) Uani d 1 . .
    Se Se2 0.37937(5) 0.00705(5) 0.64001(2) 0.01114(9) Uani d 1 . .
    Se Se3 0.34923(7) 0.30997(7) 0.7500 0.01107(11) Uani d 1 . .
    Se Se4 0.0000 0.0000 0.66131(3) 0.01933(16) Uani d 1 . .
    Se Se5 0.6667 0.3333 0.52931(3) 0.01116(13) Uani d 1 . .
    In In 0.6667 0.3333 0.37124(6) 0.0358(4) Uani d 0.695(3) . .
    Sc Sc -0.2115(2) -0.1745(2) 0.7500 0.0143(5) Uani d 0.638(6) . .
loop_
    _atom_site_aniso_label
    _atom_site_aniso_U_11
    _atom_site_aniso_U_22
    _atom_site_aniso_U_33
    _atom_site_aniso_U_12
    _atom_site_aniso_U_13
    _atom_site_aniso_U_23
    Mo1 0.01005(15) 0.00828(15) 0.00598(13) 0.00453(12) 0.00026(9) 0.00006(9)
    Mo2 0.00846(14) 0.00829(14) 0.00626(12) 0.00415(12) -0.00015(9) -0.00030(9)
    Mo3 0.0087(2) 0.0085(2) 0.00563(16) 0.00458(16) 0.000 0.000
    Se1 0.01139(18) 0.00980(18) 0.00960(15) 0.00572(15) 0.00112(12) 0.00197(12)
    Se2 0.00992(18) 0.01101(19) 0.01187(16) 0.00477(14) -0.00272(12)
                                                                    -0.00153(12)
    Se3 0.0098(3) 0.0142(3) 0.0104(2) 0.0069(2) 0.000 0.000
    Se4 0.0264(3) 0.0264(3) 0.0053(3) 0.01318(13) 0.000 0.000
    Se5 0.0136(2) 0.0136(2) 0.0063(2) 0.00679(10) 0.000 0.000
    In 0.0355(5) 0.0355(5) 0.0363(6) 0.0178(2) 0.000 0.000
    Sc 0.0176(10) 0.0064(8) 0.0159(8) 0.0038(7) 0.000 0.000
_geom_special_details
;
 All esds (except the esd in the dihedral angle between two l.s. planes)
 are estimated using the full covariance matrix.  The cell esds are taken
 into account individually in the estimation of esds in distances, angles
 and torsion angles; correlations between esds in cell parameters are only
 used when they are defined by crystal symmetry.  An approximate (isotropic)
 treatment of cell esds is used for estimating esds involving l.s. planes.
;
loop_
    _geom_bond_atom_site_label_1
    _geom_bond_atom_site_label_2
    _geom_bond_site_symmetry_2
    _geom_bond_distance
    _geom_bond_publ_flag
    Mo1 Se4 . 2.5480(6) y
    Mo1 Se1 10_556 2.5488(5) y
    Mo1 Se1 . 2.5749(5) y
    Mo1 Se1 3 2.6145(5) y
    Mo1 Se2 . 2.6531(5) y
    Mo1 Mo1 3 2.6995(6) y
    Mo1 Mo1 4 2.6995(6) ?
    Mo1 Mo1 10_556 2.7179(5) y
    Mo1 Mo1 9_556 2.7179(5) ?
    Mo2 Se5 . 2.5290(6) y
    Mo2 Se2 . 2.5931(5) y
    Mo2 Se2 3_655 2.6275(5) y
    Mo2 Mo2 4_665 2.6460(6) y
    Mo2 Mo2 3_655 2.6460(6) ?
    Mo2 Se1 4_655 2.6581(5) y
    Mo2 Se3 3_655 2.6965(4) y
    Mo2 Mo3 3_655 2.7196(4) y
    Mo2 Mo3 . 2.7675(4) y
    Mo3 Se2 8_557 2.5780(5) y
    Mo3 Se2 . 2.5780(5) y
    Mo3 Se3 3_655 2.5884(7) y
    Mo3 Se3 . 2.5900(7) y
    Mo3 Mo3 3_655 2.7127(8) y
    Mo3 Mo3 4_665 2.7127(8) ?
    Mo3 Mo2 11_667 2.7196(4) ?
    Mo3 Mo2 4_665 2.7196(4) ?
    Mo3 Mo2 8_557 2.7675(4) ?
    Mo3 Sc 3 2.8760(18) ?
    Se1 Mo1 9_556 2.5488(5) ?
    Se1 Mo1 4 2.6145(5) ?
    Se1 Mo2 3_545 2.6581(5) ?
    Se2 Mo2 4_665 2.6275(5) ?
    Se2 Sc 3 2.8056(12) ?
    Se3 Mo3 4_665 2.5884(7) ?
    Se3 Mo2 11_667 2.6966(4) ?
    Se3 Mo2 4_665 2.6966(4) ?
    Se3 Sc 4 2.696(2) ?
    Se3 Sc 3 2.931(2) ?
    Se4 Mo1 4 2.5479(6) ?
    Se4 Mo1 3 2.5479(6) ?
    Se4 Sc 4 2.5691(15) ?
    Se4 Sc 3 2.5691(15) ?
    Se4 Sc . 2.5691(15) ?
    Se5 Mo2 3_655 2.5290(6) ?
    Se5 Mo2 4_665 2.5290(6) ?
    In Se5 . 3.0662(13) y
    In Se2 7_656 3.1273(4) y
    In Se2 9_666 3.1273(4) y
    In Se2 10_556 3.1273(4) y
    In Se1 7_656 3.4912(6) y
    In Se1 10_556 3.4912(6) y
    In Se1 9_666 3.4912(6) y
    In Se3 9_556 4.2657(8) ?
    In Se3 10_656 4.2657(8) ?
    In Se3 7_666 4.2657(8) ?
    In Sc 9_656 4.5565(18) ?
    In Sc 7_556 4.5565(18) ?
    In Sc 10_666 4.5565(18) ?
    Sc Se4 8_557 2.5691(15) y
    Sc Se3 3 2.696(2) y
    Sc Se2 4 2.8056(12) y
    Sc Se2 11_557 2.8056(12) y
    Sc Mo3 4 2.8760(18) ?
    Sc Se3 4 2.931(2) y
    Sc Sc 4 3.305(3) ?
    Sc Sc 3 3.305(3) ?
    Sc Mo1 11_557 3.7775(4) ?
    Sc Mo1 4 3.7775(4) ?
    Sc Mo2 3_545 4.0216(15) ?
    Sc Mo2 12_547 4.0216(15) ?
    Sc Se1 11_557 4.3993(10) ?
    Sc Se1 4 4.3993(10) ?
    Sc In 7_556 4.5564(18) ?
loop_
    _geom_angle_atom_site_label_1
    _geom_angle_atom_site_label_2
    _geom_angle_atom_site_label_3
    _geom_angle_site_symmetry_1
    _geom_angle_site_symmetry_3
    _geom_angle
    _geom_angle_publ_flag
    Se4 Mo1 Se1 . 10_556 176.406(19) ?
    Se4 Mo1 Se1 . . 91.698(13) ?
    Se1 Mo1 Se1 10_556 . 89.030(13) ?
    Se4 Mo1 Se1 . 3 90.788(13) ?
    Se1 Mo1 Se1 10_556 3 88.161(13) ?
    Se1 Mo1 Se1 . 3 174.05(2) ?
    Se4 Mo1 Se2 . . 90.338(16) ?
    Se1 Mo1 Se2 10_556 . 93.220(16) ?
    Se1 Mo1 Se2 . . 86.430(16) ?
    Se1 Mo1 Se2 3 . 98.964(16) ?
    Se4 Mo1 Mo1 . 3 58.012(9) ?
    Se1 Mo1 Mo1 10_556 3 118.654(14) ?
    Se1 Mo1 Mo1 . 3 119.304(17) ?
    Se1 Mo1 Mo1 3 3 57.940(16) ?
    Se2 Mo1 Mo1 . 3 137.271(14) ?
    Se4 Mo1 Mo1 . 4 58.012(9) ?
    Se1 Mo1 Mo1 10_556 4 119.634(13) ?
    Se1 Mo1 Mo1 . 4 59.376(17) ?
    Se1 Mo1 Mo1 3 4 117.870(16) ?
    Se2 Mo1 Mo1 . 4 129.426(16) ?
    Mo1 Mo1 Mo1 3 4 60.0 ?
    Se4 Mo1 Mo1 . 10_556 118.212(12) ?
    Se1 Mo1 Mo1 10_556 10_556 58.430(15) ?
    Se1 Mo1 Mo1 . 10_556 117.048(15) ?
    Se1 Mo1 Mo1 3 10_556 57.068(11) ?
    Se2 Mo1 Mo1 . 10_556 140.439(16) ?
    Mo1 Mo1 Mo1 3 10_556 60.224(8) ?
    Mo1 Mo1 Mo1 4 10_556 90.0 ?
    Se4 Mo1 Mo1 . 9_556 118.212(12) ?
    Se1 Mo1 Mo1 10_556 9_556 59.423(15) ?
    Se1 Mo1 Mo1 . 9_556 57.499(11) ?
    Se1 Mo1 Mo1 3 9_556 116.606(15) ?
    Se2 Mo1 Mo1 . 9_556 132.232(15) ?
    Mo1 Mo1 Mo1 3 9_556 90.0 ?
    Mo1 Mo1 Mo1 4 9_556 60.224(8) ?
    Mo1 Mo1 Mo1 10_556 9_556 59.550(15) ?
    Se5 Mo2 Se2 . . 92.412(13) ?
    Se5 Mo2 Se2 . 3_655 91.604(13) ?
    Se2 Mo2 Se2 . 3_655 174.13(2) ?
    Se5 Mo2 Mo2 . 4_665 58.457(9) ?
    Se2 Mo2 Mo2 . 4_665 60.191(17) ?
    Se2 Mo2 Mo2 3_655 4_665 118.823(16) ?
    Se5 Mo2 Mo2 . 3_655 58.457(9) ?
    Se2 Mo2 Mo2 . 3_655 120.106(17) ?
    Se2 Mo2 Mo2 3_655 3_655 58.906(16) ?
    Mo2 Mo2 Mo2 4_665 3_655 60.0 ?
    Se5 Mo2 Se1 . 4_655 90.196(15) ?
    Se2 Mo2 Se1 . 4_655 85.764(16) ?
    Se2 Mo2 Se1 3_655 4_655 98.510(16) ?
    Mo2 Mo2 Se1 4_665 4_655 129.579(16) ?
    Mo2 Mo2 Se1 3_655 4_655 137.688(14) ?
    Se5 Mo2 Se3 . 3_655 175.172(19) ?
    Se2 Mo2 Se3 . 3_655 85.424(18) ?
    Se2 Mo2 Se3 3_655 3_655 90.244(18) ?
    Mo2 Mo2 Se3 4_665 3_655 116.797(15) ?
    Mo2 Mo2 Se3 3_655 3_655 119.114(14) ?
    Se1 Mo2 Se3 4_655 3_655 93.942(17) ?
    Se5 Mo2 Mo3 . 3_655 120.527(17) ?
    Se2 Mo2 Mo3 . 3_655 116.554(16) ?
    Se2 Mo2 Mo3 3_655 3_655 57.619(13) ?
    Mo2 Mo2 Mo3 4_665 3_655 91.213(12) ?
    Mo2 Mo2 Mo3 3_655 3_655 62.083(12) ?
    Se1 Mo2 Mo3 4_655 3_655 138.895(18) ?
    Se3 Mo2 Mo3 3_655 3_655 57.133(16) ?
    Se5 Mo2 Mo3 . . 118.709(16) ?
    Se2 Mo2 Mo3 . . 57.381(13) ?
    Se2 Mo2 Mo3 3_655 . 116.832(16) ?
    Mo2 Mo2 Mo3 4_665 . 60.264(12) ?
    Mo2 Mo2 Mo3 3_655 . 90.162(12) ?
    Se1 Mo2 Mo3 4_655 . 131.676(18) ?
    Se3 Mo2 Mo3 3_655 . 56.533(15) ?
    Mo3 Mo2 Mo3 3_655 . 59.250(17) ?
    Se2 Mo3 Se2 8_557 . 111.71(3) ?
    Se2 Mo3 Se3 8_557 3_655 87.997(16) ?
    Se2 Mo3 Se3 . 3_655 87.997(16) ?
    Se2 Mo3 Se3 8_557 . 93.784(17) ?
    Se2 Mo3 Se3 . . 93.784(17) ?
    Se3 Mo3 Se3 3_655 . 176.82(2) ?
    Se2 Mo3 Mo3 8_557 3_655 117.324(17) ?
    Se2 Mo3 Mo3 . 3_655 117.324(17) ?
    Se3 Mo3 Mo3 3_655 3_655 58.44(2) ?
    Se3 Mo3 Mo3 . 3_655 118.38(2) ?
    Se2 Mo3 Mo3 8_557 4_665 120.613(15) ?
    Se2 Mo3 Mo3 . 4_665 120.614(15) ?
    Se3 Mo3 Mo3 3_655 4_665 118.44(2) ?
    Se3 Mo3 Mo3 . 4_665 58.38(2) ?
    Mo3 Mo3 Mo3 3_655 4_665 60.0 ?
    Se2 Mo3 Mo2 8_557 11_667 59.397(12) ?
    Se2 Mo3 Mo2 . 11_667 150.43(2) ?
    Se3 Mo3 Mo2 3_655 11_667 118.002(13) ?
    Se3 Mo3 Mo2 . 11_667 60.986(12) ?
    Mo3 Mo3 Mo2 3_655 11_667 89.795(12) ?
    Mo3 Mo3 Mo2 4_665 11_667 61.256(13) ?
    Se2 Mo3 Mo2 8_557 4_665 150.43(2) ?
    Se2 Mo3 Mo2 . 4_665 59.397(12) ?
    Se3 Mo3 Mo2 3_655 4_665 118.002(13) ?
    Se3 Mo3 Mo2 . 4_665 60.986(12) ?
    Mo3 Mo3 Mo2 3_655 4_665 89.795(12) ?
    Mo3 Mo3 Mo2 4_665 4_665 61.256(13) ?
    Mo2 Mo3 Mo2 11_667 4_665 112.82(2) ?
    Se2 Mo3 Mo2 8_557 . 145.46(2) ?
    Se2 Mo3 Mo2 . . 57.907(12) ?
    Se3 Mo3 Mo2 3_655 . 60.350(12) ?
    Se3 Mo3 Mo2 . . 118.538(13) ?
    Mo3 Mo3 Mo2 3_655 . 59.495(13) ?
    Mo3 Mo3 Mo2 4_665 . 88.794(12) ?
    Mo2 Mo3 Mo2 11_667 . 145.97(2) ?
    Mo2 Mo3 Mo2 4_665 . 57.653(13) ?
    Se2 Mo3 Mo2 8_557 8_557 57.907(12) ?
    Se2 Mo3 Mo2 . 8_557 145.46(2) ?
    Se3 Mo3 Mo2 3_655 8_557 60.349(12) ?
    Se3 Mo3 Mo2 . 8_557 118.538(13) ?
    Mo3 Mo3 Mo2 3_655 8_557 59.495(13) ?
    Mo3 Mo3 Mo2 4_665 8_557 88.794(12) ?
    Mo2 Mo3 Mo2 11_667 8_557 57.654(13) ?
    Mo2 Mo3 Mo2 4_665 8_557 145.97(2) ?
    Mo2 Mo3 Mo2 . 8_557 109.89(2) ?
    Se2 Mo3 Sc 8_557 3 61.629(19) ?
    Se2 Mo3 Sc . 3 61.629(19) ?
    Se3 Mo3 Sc 3_655 3 118.59(5) ?
    Se3 Mo3 Sc . 3 64.60(4) ?
    Mo3 Mo3 Sc 3_655 3 177.02(5) ?
    Mo3 Mo3 Sc 4_665 3 122.98(5) ?
    Mo2 Mo3 Sc 11_667 3 91.85(3) ?
    Mo2 Mo3 Sc 4_665 3 91.85(3) ?
    Mo2 Mo3 Sc . 3 119.536(18) ?
    Mo2 Mo3 Sc 8_557 3 119.536(18) ?
    Mo1 Se1 Mo1 9_556 . 64.071(16) ?
    Mo1 Se1 Mo1 9_556 4 63.509(16) ?
    Mo1 Se1 Mo1 . 4 62.685(17) ?
    Mo1 Se1 Mo2 9_556 3_545 131.401(19) ?
    Mo1 Se1 Mo2 . 3_545 128.246(18) ?
    Mo1 Se1 Mo2 4 3_545 81.335(15) ?
    Mo3 Se2 Mo2 . . 64.712(15) ?
    Mo3 Se2 Mo2 . 4_665 62.984(14) ?
    Mo2 Se2 Mo2 . 4_665 60.903(17) ?
    Mo3 Se2 Mo1 . . 130.17(2) ?
    Mo2 Se2 Mo1 . . 126.687(18) ?
    Mo2 Se2 Mo1 4_665 . 81.187(15) ?
    Mo3 Se2 Sc . 3 64.42(3) ?
    Mo2 Se2 Sc . 3 129.13(3) ?
    Mo2 Se2 Sc 4_665 3 95.44(4) ?
    Mo1 Se2 Sc . 3 87.53(3) ?
    Mo3 Se3 Mo3 4_665 . 63.18(2) ?
    Mo3 Se3 Mo2 4_665 11_667 63.118(13) ?
    Mo3 Se3 Mo2 . 11_667 61.881(13) ?
    Mo3 Se3 Mo2 4_665 4_665 63.118(13) ?
    Mo3 Se3 Mo2 . 4_665 61.881(14) ?
    Mo2 Se3 Mo2 11_667 4_665 114.31(2) ?
    Mo3 Se3 Sc 4_665 4 162.59(5) ?
    Mo3 Se3 Sc . 4 134.23(5) ?
    Mo2 Se3 Sc 11_667 4 121.404(15) ?
    Mo2 Se3 Sc 4_665 4 121.404(15) ?
    Mo3 Se3 Sc 4_665 3 125.62(4) ?
    Mo3 Se3 Sc . 3 62.43(4) ?
    Mo2 Se3 Sc 11_667 3 91.14(2) ?
    Mo2 Se3 Sc 4_665 3 91.14(2) ?
    Sc Se3 Sc 4 3 71.79(8) ?
    Mo1 Se4 Mo1 4 3 63.974(19) ?
    Mo1 Se4 Mo1 4 . 63.975(19) ?
    Mo1 Se4 Mo1 3 . 63.974(19) ?
    Mo1 Se4 Sc 4 4 148.00(4) ?
    Mo1 Se4 Sc 3 4 95.16(3) ?
    Mo1 Se4 Sc . 4 130.64(4) ?
    Mo1 Se4 Sc 4 3 130.64(4) ?
    Mo1 Se4 Sc 3 3 148.00(4) ?
    Mo1 Se4 Sc . 3 95.16(3) ?
    Sc Se4 Sc 4 3 80.06(5) ?
    Mo1 Se4 Sc 4 . 95.16(3) ?
    Mo1 Se4 Sc 3 . 130.64(4) ?
    Mo1 Se4 Sc . . 148.00(4) ?
    Sc Se4 Sc 4 . 80.06(5) ?
    Sc Se4 Sc 3 . 80.06(5) ?
    Mo2 Se5 Mo2 3_655 . 63.086(18) ?
    Mo2 Se5 Mo2 3_655 4_665 63.086(18) ?
    Mo2 Se5 Mo2 . 4_665 63.086(18) ?
    Se4 Sc Se4 8_557 . 84.08(6) ?
    Se4 Sc Se3 8_557 3 88.06(5) ?
    Se4 Sc Se3 . 3 88.06(5) ?
    Se4 Sc Se2 8_557 4 163.50(8) ?
    Se4 Sc Se2 . 4 86.578(17) ?
    Se3 Sc Se2 3 4 105.20(5) ?
    Se4 Sc Se2 8_557 11_557 86.579(17) ?
    Se4 Sc Se2 . 11_557 163.51(8) ?
    Se3 Sc Se2 3 11_557 105.20(5) ?
    Se2 Sc Se2 4 11_557 99.02(6) ?
    Se4 Sc Mo3 8_557 4 120.92(5) ?
    Se4 Sc Mo3 . 4 120.92(5) ?
    Se3 Sc Mo3 3 4 138.83(8) ?
    Se2 Sc Mo3 4 4 53.95(3) ?
    Se2 Sc Mo3 11_557 4 53.95(3) ?
    Se4 Sc Se3 8_557 4 83.19(5) ?
    Se4 Sc Se3 . 4 83.19(5) ?
    Se3 Sc Se3 3 4 168.21(8) ?
    Se2 Sc Se3 4 4 82.23(4) ?
    Se2 Sc Se3 11_557 4 82.23(4) ?
    Mo3 Sc Se3 4 4 52.97(3) ?
    Se4 Sc Sc 8_557 4 49.97(2) ?
    Se4 Sc Sc . 4 49.97(2) ?
    Se3 Sc Sc 3 4 57.39(6) ?
    Se2 Sc Sc 4 4 129.92(3) ?
    Se2 Sc Sc 11_557 4 129.92(3) ?
    Mo3 Sc Sc 4 4 163.78(9) ?
    Se3 Sc Sc 4 4 110.81(7) ?
    Se4 Sc Sc 8_557 3 49.97(2) ?
    Se4 Sc Sc . 3 49.97(2) ?
    Se3 Sc Sc 3 3 117.39(6) ?
    Se2 Sc Sc 4 3 114.00(7) ?
    Se2 Sc Sc 11_557 3 114.00(7) ?
    Mo3 Sc Sc 4 3 103.78(9) ?
    Se3 Sc Sc 4 3 50.81(7) ?
    Sc Sc Sc 4 3 60.0 ?
_shelx_hkl_file
;
  -1   0   0   68.61    2.08 139
   0  -1   0   64.83    2.06  86
  -1   0   1  473.34   12.23 133
  -1   1   1  538.30   13.81 317
   0  -1   1  437.00   11.47  82
   1  -1  -1  573.41   14.81  31
  -1   0   1  435.55   11.09 393
   1  -1   1  521.29   13.62  31
   0   1   1  517.98   13.19 249
   1   0   1  380.73    9.67 364
   0  -1  -1  442.50   11.41 168
   0   1   1  395.92   10.20 176
   0  -1  -1  528.41   13.63  93
  -1   0  -1  501.91   12.99 145
   0  -1   2  260.37    6.86 202
  -1   1  -2  270.18    7.33  26
   1  -1  -2  308.98    8.26 305
  -1   1   2  298.14    7.91 311
  -1   1   2  304.67    8.17 218
   1  -1  -2  263.05    7.10 322
  -1   1   2  272.27    7.28 329
  -1   0   2  282.85    7.52 219
   0   1  -2  290.30    7.84  71
   1  -1  -2  296.31    7.81  32
   1   0  -2  281.54    7.38 120
   0  -1   2  292.79    7.94  78
  -1   0   2  283.74    7.47 128
   1  -1   2  303.32    8.26  33
   0   1  -2  302.74    7.96 260
   1   0  -2  321.26    8.45 379
  -1   0   2  299.78    8.01 265
  -1   0   2  248.59    6.58 387
  -1   1   2  292.82    7.67  21
   0   1  -2  326.52    8.54 190
  -1   0  -2  313.53    8.32 151
  -1   0  -2  327.41    8.53 309
   1   0   2  209.18    5.53 372
   0  -1  -2  288.86    7.61 101
   0  -1  -2  324.52    8.70 173
   1   0   2  326.52    8.48 321
   0  -1  -2  334.81    8.83 246
   1   0   2  254.90    6.78 144
   0   1   2  280.09    7.54 180
   0   1   2  282.75    7.52 253
   0   1   2  270.60    7.13  92
   0   1  -3    3.81    0.57 186
   0   1  -3    2.24    0.60  66
  -1   0   3    2.79    0.33 123
   1  -1   3    3.57    0.58  34
   1  -1  -3    3.19    0.48 328
   0  -1   3    2.50    0.45 197
  -1   1   3    3.10    0.48 336
   0   1  -3    3.26    0.53 257
   0  -1   3    1.74    0.73  76
   1  -1  -3    2.80    0.30  36
   1  -1  -3    3.14    0.55 207
  -1   1   3    2.07    0.26  15
  -1   0   3    3.23    0.50 271
  -1   1  -3    1.99    0.57  25
   1   0  -3    1.32    0.44 376
   1  -1  -3    2.35    0.47 221
   1   0  -3    1.67    0.36 222
  -1   1   3    1.77    0.48 228
   1  -1  -3    1.54    0.48 298
  -1   0   3    1.63    0.33 385
  -1   0   3    2.22    0.47 230
  -1   1   3    1.76    0.47 305
   1  -1  -3    1.89    0.42 403
   1   0  -3    1.83    0.33 110
   0   1   3    2.06    0.39 256
  -1   0  -3    3.28    0.46 365
   0   1   3    2.64    0.46 318
  -1   0  -3    2.41    0.46 157
   1   0   3    1.35    0.34 375
   0   1   3    2.54    0.35  97
  -1   0  -3    2.71    0.36 322
   0  -1  -3    5.70    0.76 247
  -1   0  -3    2.58    0.36 298
   1   0   3    2.70    0.36 333
   1   0   3    1.58    0.34 147
   0   1   3    3.12    0.57 183
   1   0   3    1.06    0.35 309
   0  -1  -3    3.13    0.43 401
   0  -1  -3    2.75    0.58 175
   0  -1  -3    3.26    0.34 111
   2  -1   0  205.64    5.93   4
   2  -1   0  179.31    4.69 328
  -1   2   0  208.88    6.11  53
   1  -2   0  212.64    6.25  61
  -2   1   0  182.73    4.79 356
   2  -1   0  165.23    4.80 160
   2  -1   0  215.91    5.59 277
   1   1   0  191.32    5.40 107
  -1  -1   0  183.74    5.28 114
   0   0  -4  432.16   11.62 279
   0   0   4  381.00    9.80  47
   0   0  -4  388.87   10.63 180
   0   0   4  391.48   10.54 354
   0   0   4  311.73    8.48 379
   0   0   4  359.59    9.76 260
   0   0  -4  350.74    9.00  20
   0   0   4  338.29    9.23 287
   0   0  -4  360.90    9.74 372
   0   0  -4  404.94   10.96 252
   0   0  -4  416.81   11.25 346
   0   0   4  404.25   10.96 188
   1  -2   1    2.99    0.48  59
   2  -1  -1    5.62    0.50 338
   2  -1  -1    5.06    0.41 280
   2  -1  -1    6.23    0.75   2
   2  -1  -1    4.41    0.49 157
   1  -2  -1    4.67    0.63  63
   2  -1   1    4.47    0.63 162
  -2   1   1    5.07    0.41 354
  -2   1   1    4.88    0.50 166
  -2   1   1    4.01    0.37 297
   1  -2  -1    4.03    0.43 213
  -1   2  -1    4.42    0.64  51
   2  -1   1    4.34    0.63   6
  -1   2   1    5.40    0.65  54
   1   1   1    3.89    0.55 110
  -1  -1  -1    3.55    0.54 118
  -1  -1   1    3.42    0.45 111
   1   1  -1    3.42    0.45 103
   1   1  -2   17.70    1.00  99
   2  -1  -2   15.92    0.90 153
  -1  -1   2   15.26    0.69 224
   2  -1   2   11.85    0.48 291
  -2   1   2   14.90    0.81 293
   2  -1   2   14.81    1.06   9
  -1   2   2   15.28    0.88  55
   1  -2   2   16.74    1.18  58
   2  -1  -2   14.81    0.82 341
   1  -2  -2   15.02    0.93 203
  -1  -1   2   15.37    0.98 108
   2  -1   2   17.68    1.10 164
  -2   1   2   16.40    0.94 164
   1  -2  -2   15.56    1.00  66
  -2   1   2   19.57    0.92 353
   2  -1  -2   16.68    0.88 280
  -1   2  -2   16.34    1.17  49
  -1   2   2   14.43    0.81 220
   1   1   2   14.95    0.84 113
  -1  -1  -2   16.42    0.75 406
  -1  -1  -2   12.76    0.81 123
  -2   2   0    0.42    0.56  24
   2  -2   0    0.71    0.43  33
  -2   0   0    0.43    0.43 141
   0   2   0   -0.26    0.51  80
   0   2   0    0.26    0.13 168
   0  -2   0    0.89    0.51  89
   2   0   0    0.43    0.32 133
   1  -1  -4  101.79    3.46 201
   1  -1  -4  120.79    3.84 227
  -1   1   4  124.12    3.84 302
   1   0  -4  124.25    3.93 228
   1  -1   4  115.01    3.59  36
  -1   0   4  121.60    3.40 120
   1   0  -4  124.12    3.99 358
   1   0  -4  129.78    4.12 266
   1  -1   4  116.51    3.62 270
  -1   1   4  121.08    3.85 236
  -1   0   4  112.93    3.61 275
  -1   0   4  115.81    3.66 238
   1   0  -4  108.49    3.43 374
   0   1  -4  123.77    3.82 183
   1   0  -4  129.20    4.10 206
   0  -1   4  122.45    3.78  74
  -1   1   4  116.50    3.90 210
   0   1  -4  122.37    3.74  61
   1  -1  -4  130.10    4.11 331
   1   0  -4  111.16    3.14 100
  -1   0   4  115.96    3.57 384
  -1   1  -4  115.07    3.57  24
   1  -1  -4  129.52    3.51  43
  -1   1   4  125.80    3.97 340
   1  -1  -4  125.99    3.90 396
   0   1  -4  131.63    4.04 255
   1  -1  -4  123.65    3.92 293
  -1   1   4  108.07    3.42 405
   0  -1   4  120.61    3.75 195
  -1   1   4  104.37    2.79   4
   1   0   4  111.40    3.45 304
   1   0   4  110.86    3.37 377
   0   1   4  116.64    3.65 326
   0  -1  -4  138.03    4.42 175
  -1   0  -4  130.25    3.91 328
  -1   0  -4  124.77    3.65 163
   0  -1  -4  129.14    4.03 306
  -1   0  -4  129.27    3.94 292
   0   1   4  106.98    3.00 101
   0   1   4  123.75    4.02 185
   0  -1  -4  143.61    4.44 248
   0  -1  -4  100.04    3.20 394
  -1   0  -4  125.91    3.80 366
   1   0   4  106.57    3.28 340
   0   1   4  110.01    3.40 403
   0  -1  -4  130.17    4.07 317
   0  -1  -4  120.52    3.36 123
   0   1   4  109.95    3.52 257
   1   0   4  109.50    3.23 149
   2  -2   1   18.62    1.23  33
   2  -2  -1   22.26    1.28  33
  -2   2  -1   20.95    1.38  24
  -2   2   1   20.89    1.10  23
  -2   0   1   20.68    1.19 139
   0  -2  -1   21.67    0.79 224
   0  -2  -1   19.32    1.21  92
   0   2   1   21.92    0.85 250
   2   0  -1   18.82    1.07 129
   0   2  -1   14.90    0.99  77
  -2   0  -1   15.44    0.95 144
   0   2   1   18.97    1.11  82
   0  -2   1   16.22    1.00  86
   2   0   1   17.30    1.07 135
   2   0  -1   20.99    0.76 383
   0   2   1   19.00    0.83 176
   2  -1  -3    0.00    0.34 148
  -2   1   3    0.24    0.49 163
   2  -1  -3    2.19    0.52 279
   2  -1   3    0.75    0.62  11
  -1   2   3    2.53    0.48  55
  -2   1  -3    0.76    0.25 342
   2  -1  -3    0.37    0.49 342
  -1   2   3    0.36    0.48 229
  -1   2   3    0.53    0.53 210
   2  -1   3    0.63    0.51 165
  -1  -1   3    0.93    0.35 236
   1  -2  -3    0.90    0.45  71
   2  -1   3    0.89    0.26 289
   1  -2  -3    1.62    0.46 218
  -2   1   3   -0.26    0.52 354
  -2   1   3    0.73    0.49 292
   1  -2   3    2.04    0.79  58
   1   1  -3    0.97    0.37 220
   2  -1  -3    0.74    0.32 403
   1  -2  -3    0.72    0.43 198
  -2   1  -3    0.98    0.25 266
  -1   2  -3    0.00    0.63  47
   1   1  -3    0.11    0.46  94
  -1  -1   3    1.59    0.46 106
  -1  -1  -3    1.47    0.32 395
  -1  -1  -3    1.06    0.53 128
   1   1   3    1.50    0.43 116
   0   0   5    0.50    0.63 355
   0   0   5    1.16    0.44 189
   0   0  -5    0.89    1.02 251
   0   0   5    2.16    0.77 288
   0   0  -5    0.57    1.71 179
   0   0  -5    2.01    0.27  16
   0   0  -5    1.78    0.89 371
   0   0   5    0.33    0.44 380
   0   0   5    1.64    0.63 261
   0   0   5    3.53    0.32  50
   0   0  -5    1.76    1.13 278
   0   0  -5    0.90    0.51 345
   2  -2  -2  132.25    4.21  34
   0   2  -2  143.82    3.84 195
  -2   2   2  128.44    3.96  21
   0  -2   2  136.51    4.43  84
   2   0  -2  136.02    3.83 379
  -2   0   2  104.07    2.99 398
  -2   2   2  127.95    3.82 320
   0   2  -2  136.70    3.77 260
   2   0  -2  133.39    4.01 125
   0   2  -2  122.55    3.98  74
  -2   0   2  129.70    4.01 136
  -2   2  -2  141.53    4.54  24
   2  -2   2  150.68    4.89  34
   0   2   2  134.36    3.89 254
   2   0   2  120.38    3.31 371
  -2   0  -2  138.30    4.33 147
   0  -2  -2  134.95    4.20  96
   2   0   2  129.30    4.03 138
   0   2   2  140.88    4.15 180
   0  -2  -2  152.02    4.29 235
   0   2   2  127.69    3.97  84
   2  -2   3   10.47    1.02  35
  -2   0   3   10.18    0.90 134
  -2   0   3   11.47    0.70 393
   0   2  -3    9.55    0.58 257
   2   0  -3    8.96    0.70 376
   2  -2  -3   10.36    0.86 307
  -2   2   3    9.62    0.74 327
   0   2  -3   11.16    1.00  71
   2  -2  -3   10.77    0.91  35
   0  -2   3   11.25    1.13  83
   2  -2  -3   13.05    0.97 315
   2   0  -3    9.71    0.78 121
  -2   2   3   11.87    0.85  19
   0   2  -3   10.81    0.61 188
  -2   2  -3   10.38    1.03  24
   0   2   3   11.24    0.88 182
   2   0   3    9.64    0.62 375
   2   0   3   12.71    0.75 315
   0  -2  -3    9.74    0.75 240
   0   2   3   10.91    0.83 256
   0  -2  -3   10.71    0.85 100
  -2   0  -3   10.01    0.92 151
   0  -2  -3   12.27    1.03 167
   2   0   3    9.59    0.81 139
   0   2   3    9.56    0.77  86
  -1   0   5   10.33    0.98 243
   1   0  -5   10.80    0.55  89
  -1   0   5   12.29    0.93 384
   1   0  -5   11.17    0.93 373
   1   0  -5   12.90    1.12 201
   1   0  -5   13.15    1.14 232
   0  -1   5   11.36    1.03 265
  -1   0   5   11.15    1.01 212
   1   0  -5   13.12    1.30 355
   0  -1   5   11.78    0.94 195
   1   0  -5   13.36    1.19 267
   0   1  -5   10.49    0.81  56
   0  -1   5   13.39    0.97 363
  -1   0   5   11.02    0.61 117
   0   1  -5   12.15    1.08 253
   0   1  -5   13.36    1.03 182
   0  -1   5   13.46    0.96  74
  -1   0   5   11.73    0.93 278
   0   1   5   11.69    0.98 311
  -1   0  -5   12.97    1.01 288
   1   0   5   12.03    0.79   5
  -1   1   5   10.73    1.01 343
   1   0   5   12.06    0.90 344
   1  -1  -5   10.20    1.00 289
   0   1   5   11.25    1.17 186
   1   0   5   12.54    0.95 378
   1  -1   5   11.39    0.94 275
   0  -1  -5   14.01    1.06 248
   1   0   5    9.84    0.63 150
   0  -1  -5   12.25    1.21 175
   0  -1  -5   12.94    1.11 321
   0   1   5   11.29    1.06 259
   1  -1  -5   10.75    0.99 230
   0  -1  -5   11.62    0.60 135
  -1   1   5    9.38    0.87 300
   0  -1  -5   12.67    1.09 300
   1   0   5   11.55    0.90 301
   0  -1  -5   12.66    1.00 389
   1  -1  -5   11.58    0.89 391
   0   1   5   11.36    0.53 104
  -1   1  -5   13.32    0.96 358
   1  -1   5   12.30    0.92  38
  -1   0  -5   13.65    1.03 331
  -1   1  -5   10.16    0.87  22
   0   1   5   10.97    0.97 332
   0   1   5   10.77    0.89 400
  -1   0  -5   11.76    0.94 366
  -1   1   5   11.68    0.99 402
   1  -1  -5   14.06    1.15 333
  -1   1   5   11.45    1.41 207
   1   0   5   11.21    1.38 169
   1  -1   5   12.60    1.01 171
  -1   1   5   12.00    1.01 241
   1  -1  -5   12.81    1.16 196
   1   1  -4   81.85    2.78  89
   1  -2   4   97.34    3.60  58
  -1   2   4   84.27    3.04 320
  -2   1   4   90.37    3.15 291
   1  -2  -4   88.51    3.20 193
  -2   1  -4   94.04    2.91 269
   1  -2  -4   86.93    2.83  77
   1   1  -4   85.96    2.99 210
   1  -2   4   92.17    3.01 171
   1   1   4   79.42    2.70 118
  -2   1   4   90.78    3.15 354
  -2   1   4   86.19    3.62 162
   2  -1   4   81.81    2.96  14
  -1   2   4   90.04    3.14 236
   2  -1  -4   89.25    3.12 279
  -1  -1  -4   90.52    2.96 388
  -1   2   4   86.67    2.77  55
  -1   2  -4   82.90    3.12  45
  -1  -1   4   75.92    2.65 104
  -1  -1   4   81.50    2.80 365
  -2   1   4   84.34    3.06 220
  -1  -1   4   74.64    2.49 243
  -1  -1  -4   86.32    2.81 133
   2  -1  -4   76.60    2.69 396
   2  -1   4   86.32    2.97 165
   1  -2  -4   89.32    3.14 224
  -2   1  -4   86.78    3.07   1
  -1   2   4   88.76    3.09 206
   2  -1  -4   70.87    2.27 142
   1   1   4   80.83    2.80 315
   2  -1  -4   81.96    2.93 342
   1   1   4   78.78    2.59 404
  -2   1  -4   94.48    2.96 342
   1   1  -4   85.31    2.82 227
  -2   1   4   82.62    2.79 409
   2  -1   4   74.74    2.42 289
   0   0   6  530.26   14.36 356
   0   0   6  521.89   14.20 289
   0   0   6  529.67   14.35 262
   0   0   6  510.42   13.20  54
   0   0  -6  642.63   17.43 178
   0   0  -6  518.77   14.19 344
   0   0   6  561.63   15.30 190
   0   0  -6  506.38   13.94 250
   0   0   6  508.65   13.74 381
   0   0  -6  517.97   14.18 277
   0   0  -6  500.26   12.84  12
   0   0  -6  523.03   14.20 370
   1  -3   0   37.71    1.28 200
  -3   1   0    1.48    0.25 276
  -3   2   0   37.85    2.01   4
   1  -3   0   32.56    1.96  73
   3  -2   0   34.69    1.89  16
   3  -1   0    0.11    0.57 148
   2  -3   0   -0.47    0.78  53
  -3   1   0    1.39    0.58 160
   3  -1   0    1.48    0.25 357
  -1   3   0   35.84    2.02  61
  -2   3   0    2.49    1.09  40
   3  -2   0   36.23    1.23 308
  -3   2   0   28.74    1.11 329
  -1  -2   0    2.15    0.57 107
   2   1   0   27.64    1.46 114
  -2  -1   0   36.00    1.75 126
   1   2   0    0.79    0.79  95
  -2   0   4  112.51    3.47 391
   0   2  -4  135.82    4.05 184
   0  -2   4  116.91    3.55 208
   2  -2  -4  136.02    4.13  38
   2  -2  -4  131.63    4.26 301
   0   2  -4  144.98    4.33 255
  -2   2   4  127.02    4.11 332
   2  -2  -4  150.15    4.74 319
  -2   2   4  138.92    4.49 221
  -2   0   4  133.10    4.08 132
  -2   0   4  132.06    4.16 222
   0  -2   4  106.22    3.75  82
  -2   2   4  128.42    3.83  16
  -2   0   4  130.31    4.15 268
   2  -2  -4  136.40    4.63 213
   0   2  -4  131.83    4.35  68
   2  -2   4  136.54    4.62  36
   2   0  -4  117.51    3.62 116
   2   0  -4  136.53    4.19 375
  -2   2  -4  130.28    4.32  23
   0  -2  -4  151.90    4.93 169
   0  -2  -4  111.70    3.51 106
   0   2   4  122.99    3.77  88
   2   0   4  140.04    4.12 326
  -2   0  -4  109.97    3.61 154
   0  -2  -4  144.16    4.47 242
   2   0   4  138.10    4.07 377
   2   0   4  118.98    3.78 141
   0   2   4  145.14    4.48 257
  -2   0  -4  133.17    3.97 305
   0   2   4  154.74    4.85 184
  -3   2  -1  240.65    7.21   6
  -3   2   1  242.08    6.57 336
   2  -3   1  210.18    6.72  52
  -3   2  -1  232.61    6.08 314
   3  -2  -1  229.40    6.93  16
   3  -2  -1  230.24    6.29 299
  -2   3  -1  185.32    5.95  40
   3  -2   1  241.51    7.32  17
   2  -3  -1  181.80    5.87  54
  -2   3   1  172.10    5.59  41
  -3   2   1  231.95    6.85   3
   1  -3   1  186.99    6.10  71
  -2  -1   1  224.45    6.69 124
  -1  -2   1  195.19    6.04 105
   2   1   1  208.65    6.18 117
  -3   1   1  169.90    5.33 158
   1  -3  -1  208.98    5.80 193
   3  -1  -1  182.14    5.48 146
  -1   3  -1  224.52    6.95  60
  -3   1  -1  179.73    5.62 162
  -3   1   1  184.90    5.08 279
   3  -1  -1  201.77    5.57 354
  -1   3   1  225.65    6.87  62
   2   1  -1  216.27    6.40 112
  -2  -1  -1  213.83    6.39 129
   1  -3  -1  213.71    6.65  75
   1   2   1  170.33    5.23  98
   3  -1   1  178.17    5.52 150
   1   2  -1  170.15    5.26  93
  -1  -2  -1  188.16    5.77 110
  -1  -1   5 1012.29   26.20 247
  -1   2   5 1006.06   26.28 326
  -1  -1   5 1043.94   26.96 102
  -2   1   5 1065.56   27.77 227
   1  -2  -5 1113.08   29.01 227
   1   1   5  948.20   24.38 120
   2  -1  -5 1095.99   28.85 213
   1  -2   5  945.75   24.97  58
   2  -1  -5  952.84   24.28 135
  -2   1  -5 1059.74   27.51   1
  -2   1   5 1060.28   27.67 355
  -1  -1  -5 1082.49   27.94 384
   1   1  -5 1091.10   28.27 231
   1  -2  -5 1046.40   27.41 307
   1   1   5 1137.57   29.69 168
  -2   1   5 1003.18   25.64 162
  -1  -1  -5 1082.23   28.14 309
  -1   2   5 1028.46   26.31  54
   1   1  -5 1083.31   28.16 204
  -2   1  -5 1039.55   26.82 270
   2  -1  -5 1021.72   26.59 391
   1  -2  -5 1073.94   28.10 313
   2  -1   5 1008.97   26.02 290
  -1   2   5 1046.93   27.42 204
  -1  -1   5  944.46   24.57 368
   1  -2  -5  968.07   24.77  84
  -2   1   5 1033.15   26.93 291
   1   1  -5  969.53   25.05  84
  -2   1  -5 1211.74   31.10 342
   1   1   5 1011.91   26.11 400
   2  -1  -5 1105.16   28.88 342
   1  -2  -5 1085.25   28.59 190
  -1   2   5 1130.30   29.35 241
  -1   2  -5 1008.30   26.44  43
   2  -1  -5 1167.18   30.41 278
  -1  -1  -5  914.07   23.58 139
   1  -2  -5 1088.66   28.36 405
  -2   1   5 1017.58   26.39 405
   2  -1   5 1039.66   27.08  17
   2  -1   5 1080.38   28.01 165
   1   1   5 1038.76   26.92 322
   1  -2   5 1120.48   28.96 176
   2  -3   2  343.54   10.15  51
  -3   1   2  331.36    9.36 157
  -2   3  -2  370.59   10.72  39
   3  -2  -2  144.35    4.60 164
   3  -2  -2  141.33    4.23 294
  -1   3  -2  117.82    4.24  58
   3  -1  -2  412.23   11.04 352
  -3   2   2  134.04    4.02 341
   3  -2  -2  145.10    4.70  15
   3  -1  -2  357.48    9.88 143
   3  -2  -2  160.97    4.68 320
   3  -2   2  135.09    4.67  19
   2  -3  -2  396.02   11.27  55
  -3   2  -2  127.70    4.37   6
   1  -3   2  136.30    4.89  70
   3  -1  -2  374.24    9.99 408
  -2   3   2  361.41   10.28  41
  -3   1   2  394.09   10.48 281
   1   2   2  377.02   10.44  99
  -1   3   2  125.62    4.25  63
  -1   3   2  157.33    4.56 213
  -1   3   2  142.03    4.25 225
  -3   1  -2  334.46    9.59 164
  -1  -2   2  330.45    8.55 238
   2   1  -2  146.42    4.67 109
  -2  -1   2  148.68    4.79 122
  -1  -2  -2  378.28   10.57 113
  -2  -1   2  129.87    3.72 366
  -1  -2   2  325.98    9.33 103
  -2  -1  -2  155.00    4.19 391
  -2  -1  -2  147.34    4.73 131
   1   2  -2  327.69    9.30  90
   2   1   2  139.40    4.46 119
   1  -3  -2  137.68    4.19 190
   3  -1   2  352.23    9.94 151
   1  -3  -2  137.04    4.66  77
   0  -1   6   90.90    3.39 195
   0   1   6   82.15    2.34 106
  -1   0   6   73.44    3.02 209
   0  -1   6  100.84    3.27  74
   0   1  -6   98.08    3.59 180
   1   0  -6  100.57    3.80 196
   1   0   6   87.76    3.40 172
  -1   1   6   92.48    3.37 346
   1   0   6   93.62    3.28 347
   0  -1  -6   89.74    3.33 296
   0   1   6   87.29    3.36 187
   1   0   6   94.07    2.99  10
  -1   1   6   85.40    3.22 245
   1   0   6   90.99    3.19 380
   1   0  -6   99.11    3.72 352
   1  -1   6   92.16    3.36 278
   0  -1  -6   93.57    3.51 324
  -1   1   6   88.21    3.28 299
   1   0   6   91.39    3.27 300
   1  -1   6   93.88    3.53 175
  -1   0   6   78.97    2.92 247
  -1   0   6   94.82    3.31 385
   0  -1  -6   85.55    2.45 148
   0  -1  -6   88.30    3.21 385
  -1   1  -6  101.75    3.62 355
   1  -1  -6   89.50    3.23 387
   0  -1  -6   98.36    3.80 175
   0  -1  -6   95.68    3.55 247
   0   1   6   88.36    3.28 260
   1  -1   6   87.08    3.09  41
  -1   0   6   86.33    3.32 280
   0   1  -6   87.13    2.96  51
  -1   0  -6   99.14    3.49 332
  -1   1  -6   84.26    2.85  20
  -1   1  -6   87.09    3.20 264
  -1   0  -6   97.50    3.43 286
   1  -1   6   84.41    3.10 364
  -1   1   6   88.78    3.46 205
   0   1   6   84.44    3.00 398
   1  -1  -6   97.18    3.72 334
  -1   1   6   87.54    3.12 399
  -1   0  -6   93.93    3.32 366
   1  -1  -6  101.76    3.76 232
   0   1   6   75.91    2.94 309
   0   1   6   95.64    3.44 337
   0  -1   6   79.41    3.01 367
   1  -1  -6   90.36    3.42 287
   1   0  -6   79.88    3.07 234
   0   1  -6   96.64    3.53 252
   1  -1  -6   93.82    3.65 193
   1   0  -6   93.69    3.38 372
   1   0  -6   91.76    3.42 268
   1   0  -6   84.57    2.55  78
   1   0   6   79.18    2.57 150
   0  -1   6   82.14    3.13 270
  -1   0   6   80.95    2.42 114
  -3   1   3  215.00    6.20 283
   3  -2  -3   50.19    2.22  15
   1  -3   3   46.92    1.54 177
   3  -2   3   43.01    1.48 266
  -2   3  -3  192.64    6.34  38
  -3   2   3   42.43    1.84 344
   2  -3   3  209.73    6.88  51
  -2   3   3  191.28    5.83  40
  -1   3  -3   44.16    2.55  56
   3  -1  -3  211.89    6.07 400
   2  -3  -3  211.30    6.39 211
   3  -2  -3   43.25    2.02 162
  -3   2   3   42.03    1.72 310
   3  -1  -3  185.51    5.50 140
   3  -2  -3   49.95    2.04 325
   3  -1  -3  210.78    6.18 351
   2  -3  -3  177.68    5.67  58
   1  -3   3   40.39    2.24  69
   3  -2  -3   45.83    1.98 290
  -3   1   3  180.68    5.47 156
  -2   3   3  211.67    6.29 216
   3  -2   3   48.80    2.40  20
  -3   2  -3   42.73    2.23   7
   1   2   3  174.79    5.31 101
   1   2  -3  189.48    5.84  87
  -1  -2  -3  212.79    6.08 262
  -2  -1  -3   46.64    1.59 383
  -1  -2  -3  181.10    5.57 116
  -1   3   3   46.71    1.98 233
  -1  -2   3  152.00    4.24 247
  -1  -2   3  190.00    6.00 101
  -3   1  -3  180.18    5.73 166
   1  -3  -3   51.66    2.22 187
   3  -1   3  192.37    5.92 152
  -2  -1   3   45.69    2.08 120
  -2  -1   3   42.90    1.74 217
  -2  -1  -3   38.74    1.86 134
   2   1   3   38.96    1.88 120
   3  -1   3  212.16    6.52   2
  -1   3   3   44.20    1.92 208
   2   1  -3   39.92    1.90 106
   1  -3  -3   39.11    1.92  80
  -3   1  -3  204.41    5.46 283
  -2  -1   3   48.53    1.82 370
  -1   3   3   39.19    1.93  64
  -2   0   5  244.62    7.14 229
  -2   2   5  237.94    7.07 336
   2  -2  -5  228.41    7.12 208
   0  -2  -5  241.34    7.10 243
  -2   0   5  230.81    6.67 390
   2   0  -5  217.46    6.43 373
   0   2  -5  255.59    7.31 182
  -2   0  -5  231.73    6.78 158
   2  -2  -5  258.67    7.71 322
   0  -2  -5  201.38    5.72 112
   0  -2  -5  268.10    8.06 170
  -2   2   5  216.31    5.97  11
  -2   2  -5  226.29    6.89  22
   0   2   5  239.55    7.23 185
   0   2   5  216.06    6.08  89
   0  -2   5  225.15    6.48 204
   2   0  -5  211.08    5.97 110
   2   0   5  194.45    5.62 378
   2   0  -5  243.15    7.31 361
   2  -2  -5  242.30    7.28 297
   0   2   5  244.42    7.19 259
  -2   2   5  215.19    6.46 311
   2  -2  -5  237.17    6.63  41
   0  -2  -5  230.58    6.78 402
  -2   0  -5  256.97    7.30 298
  -2   0   5  223.59    6.70 272
  -2   0   5  201.13    5.76 131
  -2   2   5  241.37    7.19 227
   2   0   5  216.05    6.30 141
   0   2   5  239.20    7.13 317
   2  -2  -5  228.75    6.86 405
   0  -2   5  236.55    7.20  81
   0   2  -5  224.99    6.86  65
   0   2  -5  239.96    6.97 253
   2   0   5  244.09    6.86 333
   2  -2   5  251.56    7.59  37
  -3   3   0 2324.83   59.55  22
   3  -3   0 2356.63   60.56  35
  -3   0   0 2188.75   56.01 144
   0   3   0 2261.25   57.89  78
   0  -3   0 1965.40   50.63  91
   3   0   0 2089.57   53.37 130
   0   3   0 2458.90   62.05 178
   3   0  -1    5.50    8.87 376
   0   3   1    4.96    1.15  79
   3  -3  -1    5.89    7.62  36
   0   3  -1    3.25    1.69  76
   3   0   1    3.78    0.98 132
  -3   0   1    4.20    2.91 142
   0  -3   1    5.58    3.90  89
  -3   3  -1    6.19    1.55  22
   0   3   1    6.39    0.57 181
   3   0  -1    5.02    0.86 128
   0  -3  -1    5.21    1.74  93
   3  -3   1    5.12    5.84  35
  -3   3   1    4.41    1.11  21
  -3   0  -1    7.45    2.17 146
   0   3   1    8.88   10.93 257
   0   0   7    0.72    0.72 191
   0   0   7    0.63    1.01 290
   0   0   7    1.55    0.78 382
   0   0  -7    1.68    2.80 177
   0   0  -7    0.00    0.26   9
   0   0  -7    3.15    2.40 249
   0   0  -7    1.00    1.99 369
   0   0   7    0.61    0.31  57
   0   0  -7   -0.87    2.00 276
   0   0   7    0.13    0.88 263
   0   0  -7   -0.64    0.89 343
   0   0   7    0.37    0.75 357
   3   0  -2   21.34    1.38 125
  -3   0   2   24.76    1.63 140
   3  -3  -2   30.39    1.90  36
   3  -3   2   24.78    1.94  36
  -3   3   2   25.98    1.63  20
   3   0  -2   27.29    1.13 375
   0   3   2   25.45    1.27 182
  -3   0  -2   26.13    1.65 148
   0   3   2   26.07    1.15 258
   0  -3   2   20.50    1.54  88
  -3   3  -2   25.49    1.82  22
   0  -3  -2   23.87    1.57  96
  -3   3   2   27.70    1.46 317
   3   0   2   21.12    1.51 134
   0  -3  -2   27.24    1.14 223
   0   3  -2   22.93    1.68  74
   0   3   2   25.47    1.64  80
   2  -1  -6  190.13    5.90 387
  -1  -1   6  176.08    5.39 251
  -2   1  -6  185.13    6.01 341
   2  -1  -6  190.20    6.11 341
   1   1  -6  166.65    5.01  79
   1  -2  -6  182.58    5.85 230
  -2   1   6  167.74    5.42 356
  -2   1  -6  190.32    5.72 271
  -2   1   6  178.51    4.98 163
  -1  -1   6  180.55    5.39 101
   1  -2   6  169.74    5.51  59
  -1   2  -6  179.52    5.77  40
  -1   2   6  166.23    5.39 245
   2  -1   6  167.05    5.19 363
  -2   1   6  170.18    5.44 232
   1   1  -6  195.32    6.12 199
   1  -2  -6  188.14    5.90 399
  -1   2   6  163.52    5.30 330
   2  -1  -6  196.39    6.31 277
   1  -2  -6  194.43    6.19 316
  -1   2   6  166.13    4.68  52
   1   1  -6  187.68    5.86 233
  -1  -1   6  169.68    5.52 264
  -2   1   6  157.25    4.98 402
   2  -1  -6  183.93    6.10 207
   1  -2   6  185.71    5.77 179
   1  -2  -6  171.34    5.59 303
   2  -1   6  165.45    5.23  19
   2  -1  -6  194.70    6.25 218
   2  -1   6  171.96    5.28 291
   2  -1  -6  153.53    4.23 125
  -1  -1   6  169.06    5.28 371
  -1   2   6  174.99    5.73 203
   2  -1   6  167.13    5.18 165
  -2   1   6  168.07    5.43 292
   1  -2  -6  184.68    6.16 188
   1  -2  -6  172.30    4.75  94
  -1  -1  -6  193.41    5.87 381
   1   1   6  160.99    4.95 398
  -1  -1  -6  159.45    5.12 304
   1   1   6  179.80    5.53 328
  -1  -1  -6  199.93    6.32 261
   1   1   6  169.15    4.96 121
  -1  -1  -6  144.86    4.32 144
   1   1   6  180.71    5.88 172
  -3   2   4   12.84    0.97 306
   3  -2   4   13.83    0.85 274
   2   1  -4   13.01    1.14 102
  -3   2   4   14.79    1.19 346
   3  -2  -4   14.05    1.21 328
   3  -2  -4   15.08    1.11  16
  -1   3   4   14.13    1.11 205
   3  -1   4  772.14   20.68   4
   1   2  -4  660.21   17.69  84
   3  -1  -4  833.99   22.01 349
   2  -3  -4  814.55   21.77 206
   3  -1   4  784.15   20.03 351
   1  -3  -4   12.92    1.08 219
  -2  -1   4   13.53    0.96 373
   2  -3   4  670.80   18.54  52
   3  -2  -4   13.43    1.01 158
  -1   3  -4   14.96    1.59  54
   3  -1  -4  804.97   21.07 394
  -2  -1   4   12.92    1.04 119
   1  -3  -4   14.68    1.26 185
  -1   3   4   15.94    1.28  64
  -1  -2   4  604.67   15.75 252
  -3   2  -4   11.17    1.34   7
   1   2  -4  769.14   19.96 223
  -2   3   4  776.07   20.59 223
   3  -1  -4  828.61   21.84 265
  -2   3   4  766.55   20.38 317
  -3   1  -4  826.70   21.20 280
  -1  -2   4  705.05   18.94 100
  -1   3   4   15.88    1.18 238
   2  -3  -4  721.38   19.25  60
  -2   3   4  720.69   19.08  39
   3  -1  -4  674.95   17.74 136
  -3   1   4  748.54   19.70 284
  -2   3  -4  710.72   19.37  37
  -3   2  -4   14.05    0.85 359
  -2  -1   4   15.60    0.99 226
   3  -1   4  679.30   18.23 153
   1  -3   4   14.05    1.43  69
   1   2  -4  775.66   20.25 212
   3  -2  -4   14.32    1.18 288
   1  -3  -4   16.99    1.26  84
  -3   1   4  715.33   18.89 155
   1  -3   4   16.90    0.97 182
   3  -2   4   14.52    1.35  21
   2   1   4   12.78    1.12 122
  -1  -2  -4  819.28   21.50 259
  -2  -1  -4   14.83    1.12 138
  -1  -2  -4  660.97   17.58 120
   2   1   4   13.68    0.82 407
  -2  -1  -4   15.31    0.95 379
   1   2   4  730.51   19.26 102
  -1  -2  -4  758.78   19.83 405
   0  -1  -7   76.65    3.03 382
   1   0   7   77.00    3.25 176
   0   1  -7   78.94    3.23 251
   0  -1   7   80.02    3.21 273
   1   0   7   77.41    2.62  16
   1  -1  -7   74.96    3.00 384
   1   0   7   68.02    2.70 150
   1   0  -7   80.26    3.38 193
   0  -1  -7   76.07    2.24 161
  -1   0  -7   78.80    3.05 366
   0  -1  -7   74.69    3.14 325
   0  -1  -7   79.56    4.35 174
  -1   0   7   78.52    3.03 385
   0   1   7   71.44    3.00 261
  -1   1   7   66.07    3.02 204
   1  -1   7   74.54    3.25 178
   1  -1   7   73.84    2.93 367
   0   1   7   62.71    2.76 307
  -1   0  -7   82.27    3.86 262
   0  -1   7   73.36    3.00 370
   1   0  -7   73.31    2.25  67
   0  -1   7   76.26    3.15 195
   1   0  -7   73.45    2.96 371
   0   1  -7   73.06    3.29 179
  -1   1  -7   70.36    2.58  18
  -1   1   7   66.11    2.86 348
   0  -1  -7   81.69    3.51 247
   1   0   7   76.33    3.00 349
   1   0  -7   79.17    4.16 350
  -1   1  -7   81.91    4.21 265
   0   1   7   68.57    2.74 396
   0   1  -7   75.58    2.63  46
  -1   1  -7   87.57    3.38 352
  -1   1   7   66.11    2.69 398
   1  -1  -7   80.09    4.37 234
   0  -1  -7   78.22    3.26 292
   1   0  -7   79.40    3.17 235
   0   1   7   81.90    3.49 189
  -1   0  -7   85.88    3.67 333
  -1   0   7   72.79    3.60 113
   1  -1   7   73.82    2.76  43
   1  -1   7   85.19    3.34 281
  -1   1   7   61.71    2.68 248
   1  -1  -7   79.16    4.63 334
   1   0  -7   82.47    3.46 268
  -1   0   7   70.05    2.97 282
   1  -1  -7   74.24    3.37 190
  -1   1   7   74.81    3.08 299
   0  -1   7   73.01    4.37  74
  -1   0  -7   78.62    3.12 283
   0   1   7   73.19    2.91 340
   1   0   7   70.98    2.85 299
  -1   0   7   72.24    2.91 250
   1  -1  -7   64.78    3.04 285
   0   1   7   65.88    2.51 108
  -1   0   7   71.46    3.12 208
   1   0   7   73.25    2.80 381
   0   1  -7   96.19    3.75 360
  -3   0   3    1.15    0.42 403
  -3   3   3    1.29    0.82 323
  -3   0   3    1.72    0.65 139
   0  -3   3    2.29    1.21  87
  -3   3   3    0.67    0.80  18
   0   3  -3    2.02    0.41 252
  -3   3  -3    2.41    1.14  22
   0   3  -3    0.94    0.94  72
   3  -3  -3    2.61    0.87  37
   3  -3   3    0.85    0.99  36
   3   0  -3    1.80    0.45 374
   3  -3  -3    0.35    0.70 311
   0   3  -3    2.03    0.28 185
   3   0  -3    1.48    0.85 122
   0  -3  -3    1.72    0.46 230
   0   3   3    1.51    0.55 184
   0   3   3   -0.63    0.88  82
   3   0   3    1.13    0.34 379
  -3   0  -3    2.07    0.55 150
   3   0   3    1.32    0.66 135
   0  -3  -3    1.54    0.71  99
   0   3   3    1.62    0.54 259
   2   0  -6  134.36    4.61 218
   2   0  -6  131.80    4.72 211
  -2   2   6  112.00    3.95 309
   2  -2   6  118.72    3.99 269
   2  -2  -6  114.88    4.11 400
   0   2  -6  128.87    4.32 252
   0   2  -6  139.89    4.59 180
   2  -2   6  114.76    4.14  39
   2   0  -6  118.03    4.28 358
   2   0  -6  110.66    3.39 104
  -2   2  -6  117.57    4.14  21
  -2   0   6  118.52    3.94 389
  -2   2   6  119.16    4.21 232
   0   2  -6  109.44    3.92  61
   2   0  -6  114.14    3.90 372
   0  -2   6  117.09    4.18  81
   2  -2  -6  137.97    4.81 294
   2  -2  -6  126.89    4.49 324
  -2   0   6  121.63    3.73 130
  -2   0   6  121.59    4.25 275
   2  -2  -6  126.46    3.80  46
   0  -2   6  126.05    4.21 202
   2  -2  -6  126.24    4.55 217
  -2   0   6  121.92    4.20 234
  -2   2   6  120.14    3.46   5
   2  -2  -6  130.28    4.74 203
  -2   2   6  114.15    4.06 339
   0  -2  -6  124.74    4.21 397
  -2   0  -6  120.56    3.99 317
   0   2   6  112.55    3.56  90
   0   2   6  126.62    4.50 187
   0  -2  -6  111.06    3.44 118
  -2   0  -6  124.25    4.10 162
   2   0   6  120.40    3.89 380
   0   2   6  116.18    4.08 260
  -2   0  -6  129.77    4.21 293
   0  -2  -6  123.77    4.44 310
   0  -2  -6  129.93    4.45 243
   2   0   6  115.85    3.81 142
   0   2   6  125.71    4.41 322
   0  -2  -6  138.38    5.03 171
   2   0   6  116.88    3.82 338
  -2  -1   5   11.66    0.96 233
  -3   1   5  457.05   12.40 155
  -1   3  -5   11.44    1.57  52
  -3   1   5  489.02   13.54 218
   3  -2  -5   13.18    1.10  17
   1   2  -5  497.99   13.67  81
   2   1  -5   11.97    1.15  98
  -3   2  -5   12.47    0.84 354
   1   2  -5  533.87   14.26 228
  -1  -2   5  400.00   10.81 255
  -3   2   5   15.26    1.33 304
  -3   2  -5   13.17    1.36   7
   3  -2  -5   14.16    1.34 330
  -2   3   5  508.92   14.03 228
  -2   3   5  442.35   12.08  37
   1   2  -5  487.87   13.18 205
   1  -3   5   12.80    0.94 185
  -2   3  -5  463.26   13.18  36
   3  -1  -5  447.80   12.01 132
   1  -3   5   15.52    1.58  69
  -3   1   5  480.09   13.17 285
   3  -2  -5   11.63    1.28 285
  -2   3   5  474.82   13.21 322
  -2  -1   5   15.21    1.17 118
  -2  -1   5   13.26    1.06 375
  -3   2   5   12.57    1.30 348
   3  -2   5   12.23    1.21  23
   3  -2  -5   12.61    1.21 404
   3  -1  -5  559.95   15.35 348
   2  -3  -5  520.27   14.61 201
   3  -1  -5  515.83   14.24 266
   2  -3   5  530.83   15.12  52
   3  -1  -5  493.32   13.43 390
   3  -2  -5   12.62    0.98 154
   3  -2   5   10.93    0.83 278
  -3   2   5   12.64    1.34 218
   2  -3  -5  478.16   13.42 311
   2  -3  -5  468.37   12.80  64
  -1  -2  -5  449.26   12.29 124
   3  -1   5  512.07   14.26   7
   3  -1   5  483.80   12.70 354
  -2  -1  -5   13.12    0.93 377
  -1   3   5   11.11    1.04 242
   1  -3  -5   14.33    1.19  88
   2   1   5   11.81    0.90 402
   1   2   5  533.04   14.64 170
   3  -1   5  400.82   10.68 311
   1  -3  -5   10.57    1.07 223
  -3   1  -5  495.81   13.04 318
   3  -1   5  480.95   13.31 153
  -1  -2  -5  525.76   14.33 257
   2   1   5    9.80    1.11 123
  -1   3   5   10.68    1.23 203
  -3   1  -5  459.77   12.21 279
  -1   3   5   10.52    1.17 314
  -1   3   5   14.68    1.56  64
  -1  -2  -5  487.37   13.18 398
   1   2   5  425.31   11.61 103
   2   1   5   13.93    1.08 315
   1  -3  -5   14.31    1.40 184
  -2  -1  -5    9.78    1.09 141
  -2   4   0 1090.03   29.12  49
   2  -4   0 1069.72   28.81  65
   4  -2   0 1027.52   27.11 156
   4  -2   0 1108.56   29.35   8
   2   2   0  988.73   26.04 103
  -2  -2   0 1065.88   28.15 118
   3   0  -4   38.47    1.65 373
  -3   3   4   37.93    1.96  16
  -3   0   4   38.64    1.59 399
   3  -3  -4   40.22    2.01  39
   0   3  -4   42.10    1.70 251
   0  -3   4   32.59    2.08  86
  -3   3  -4   38.59    2.47  21
  -3   3   4   41.01    1.95 328
   3  -3  -4   40.53    2.03 306
   0   3  -4   44.98    1.65 182
   0   3  -4   38.40    2.26  70
  -3   0   4   40.85    1.98 265
   3  -3   4   38.43    2.32  37
   3   0  -4   34.42    1.71 119
  -3   0   4   41.13    2.01 138
   0   3   4   36.47    1.89 185
   0  -3  -4   44.62    2.16 102
   3   0   4   45.30    1.77 316
   0  -3  -4   36.90    1.67 234
   0   3   4   37.54    1.99  82
   3   0   4   42.72    2.06 136
  -3   0  -4   37.69    1.99 152
   3   0   4   35.46    1.43 380
   0   3   4   39.22    1.77 259
   0   0  -8 1075.93   28.42 368
   0   0   8 1053.32   27.71 383
   0   0  -8 1010.36   25.66   5
   0   0   8 1033.98   27.36 291
   0   0  -8 1089.99   28.95 342
   0   0  -8 1068.80   28.37 275
   0   0  -8 1243.61   32.96 176
   0   0  -8  979.22   26.19 248
   0   0   8 1072.35   27.33  61
   0   0   8 1154.20   30.61 192
   0   0   8 1109.94   29.22 358
   4  -2  -1   63.06    2.12 267
  -2   4   1   62.01    3.11  49
   2  -4   1   55.33    3.13  64
   4  -2  -1   60.64    2.04 324
   2  -4  -1   60.80    2.24 213
   2  -4  -1   63.95    3.20  66
   4  -2   1   55.50    2.71   9
  -2   4  -1   52.87    2.84  48
   4  -2  -1   59.91    2.77   7
   4  -2  -1   58.89    2.69 155
   4  -2   1   59.74    2.75 157
   2   2   1   51.19    2.43 105
   2   2  -1   53.12    2.47 101
  -2  -2   1   60.10    2.76 117
  -2  -2  -1   52.21    2.53 120
   1   1  -7   33.36    1.68  74
   1   1  -7   33.37    1.91 195
  -1  -1   7   37.89    1.71 101
  -1  -1   7   36.34    2.02 253
  -1  -1   7   39.84    2.06 373
  -1  -1   7   39.16    2.10 213
  -1  -1   7   35.61    2.16 268
   1   1  -7   43.15    2.18 235
   2  -1  -7   32.07    1.88 384
  -2   1  -7   38.79    2.04 340
  -2   1   7   31.63    2.06 357
   1  -2   7   34.45    2.01  60
   1  -2   7   40.11    2.13 182
   2  -1  -7   38.63    2.20 341
   2  -1  -7   31.81    2.04 203
  -2   1  -7   34.85    1.80 271
   1  -2   7   31.69    1.80 265
  -2   1   7   31.08    1.86 401
   1  -2  -7   30.79    2.02 299
  -1   2  -7   34.73    1.98  38
  -1   2   7   35.17    2.05 248
   2  -1  -7   33.67    1.20 114
   2  -1   7   35.07    1.88 291
   2  -1  -7   43.05    2.41 221
   1  -2  -7   36.57    1.27 107
  -1   2   7   35.49    1.97 334
  -2   1   7   38.44    2.19 292
   2  -1   7   34.95    1.76 164
   1  -2  -7   33.62    1.97 232
   1  -2  -7   34.35    2.06 319
   1  -2  -7   30.61    1.84 395
  -2   1   7   38.04    1.37 164
   2  -1   7   33.66    1.81 366
   2  -1   7   31.42    1.74  22
   2  -1  -7   42.51    2.29 276
  -2   1   7   36.05    2.08 237
  -1   2   7   35.75    1.27  48
  -1   2   7   32.63    2.10 202
   1  -2  -7   40.79    2.55 186
  -1  -1  -7   38.81    2.12 315
  -1  -1  -7   37.91    2.08 299
   1   1   7   30.90    1.51 121
   1   1   7   40.07    2.11 333
  -1  -1  -7   32.72    1.46 150
  -1  -1  -7   37.89    1.97 378
   1   1   7   39.80    2.38 175
  -1  -1  -7   38.74    2.22 259
   1   1   7   32.71    1.71 396
   4  -2   2    8.35    1.24 158
  -4   2   2    7.89    0.60 306
   4  -2  -2    9.23    0.81 271
   4  -2  -2    7.79    0.71 330
   4  -2  -2    5.77    1.11   7
   4  -2   2    6.14    1.24  10
   2  -4   2    6.26    1.11  63
  -2   4  -2    9.87    1.59  47
  -2   4   2    7.12    1.44  50
   4  -2  -2    7.72    1.19 153
   2  -4  -2    9.43    1.39  68
   2  -4  -2    8.25    0.86 206
  -2  -2  -2    9.68    1.21 123
   2   2   2    6.42    1.21 106
  -2  -2   2    7.66    0.91 115
   2   2  -2    4.42    0.89  99
  -4   1   0  361.71   12.40 157
   1  -4   0    8.68    1.44  80
   3  -4   0  420.53   12.54  50
   4  -1   0  350.32   10.11 141
  -4   1   0  419.21   10.90 266
  -1   4   0    7.81    1.46  64
  -4   3   0   10.89    0.77 323
  -3   4   0  415.07   12.22  33
  -4   3   0   11.52    1.33   7
   4  -3   0    9.43    1.48  24
   1   3   0  382.84   11.03  89
   3   1   0   10.86    1.20 117
  -1  -3   0  400.55   11.64 105
  -3  -1   0   10.56    1.20 133
   1   0  -8 1736.61   45.31 190
   0   1  -8 1804.73   46.89 357
   1   0  -8 1566.47   40.75 369
  -1   0   8 1595.20   41.37 252
  -1   1  -8 1858.70   48.12 350
   1  -1   8 1446.72   37.61 370
  -1   1   8 1629.50   42.32 350
  -1   0   8 1507.50   39.08 386
   0   1  -8 1772.13   46.00 249
  -1   1  -8 1762.95   45.67 265
   1   0  -8 1542.14   39.07  57
   1  -1  -8 1710.25   44.56 283
   1  -1   8 1536.60   39.51  46
   1  -1  -8 1760.12   45.81 334
   1  -1   8 1702.81   44.08 283
   0   1  -8 1488.82   38.12  42
   0  -1   8 1538.21   39.92 372
  -1   1   8 1588.33   41.53 203
  -1   1   8 1473.89   38.43 299
  -1   1  -8 1793.62   46.65 262
  -1   0   8 1573.44   40.96 284
   0  -1   8 1638.03   41.92  75
   1  -1  -8 1559.23   40.53 381
  -1   1   8 1605.23   41.71 251
  -1   1  -8 1590.04   40.66  16
  -1   0   8 1550.09   40.54 207
   1  -1   8 1740.02   45.21 180
   0  -1   8 1649.10   42.90 196
   0   1  -8 1648.34   42.94 178
   1  -1  -8 1827.64   47.73 187
  -1   1   8 1400.38   36.39 397
   0  -1   8 1530.07   39.83 276
   1   0  -8 1676.24   43.75 349
   1   0   8 1504.84   38.95 382
   0   1   8 1566.29   40.78 262
   0  -1  -8 1765.32   45.83 327
   0  -1  -8 1809.14   47.28 174
   0   1   8 1692.97   44.15 190
  -1   0  -8 1892.06   49.16 260
   0  -1  -8 1609.36   41.75 379
   1   0   8 1637.63   42.38 299
   0  -1  -8 1601.34   41.71 290
   1   0   8 1745.68   45.02 351
   1   0   8 1571.06   40.08  21
   0   1   8 1677.45   42.30  10
  -1   0  -8 1774.26   45.92 281
   1   0   8 1812.72   47.12 178
   0   1   8 1407.54   36.72 306
   1   0   8 1479.72   37.67 149
   0   1   8 1453.15   37.68 396
   0   1   8 1589.11   41.23 343
  -1   0  -8 1513.50   39.33 365
   4  -3  -1   70.72    3.20  23
  -4   3   1   73.73    3.16   6
   4  -3  -1   82.10    2.72 306
   3  -4   1 1248.88   33.38  49
  -3   4  -1 1258.46   33.38  33
  -4   3   1   81.62    2.73 330
  -4   1  -1 1245.49   32.77 159
   1  -4  -1   77.82    3.53  81
   3  -4  -1 1340.35   35.53  51
  -1  -3   1 1136.88   30.13 103
   4  -3   1   68.22    3.15  24
   3   1  -1   65.45    2.77 115
   3   1   1   64.33    2.85 118
   4  -1   1 1151.13   30.24 143
   1   3  -1 1248.23   32.74  87
  -1   4   1   76.86    3.47  64
  -1   4   1   75.58    2.49 223
  -4   1   1 1367.88   34.79 272
  -1  -3  -1 1169.80   31.35 248
  -4   1   1 1319.71   34.55 156
  -1  -3  -1 1306.29   34.28 106
  -1   4  -1   70.05    3.26  62
   1  -4   1   63.42    3.16  78
  -3  -1  -1   71.11    3.11 134
   4  -1  -1 1215.99   31.76 139
   1   3   1 1158.03   30.40  90
  -4   3  -1   75.27    3.44   8
  -3  -1   1   83.58    3.39 131
   1  -4  -1   68.47    2.23 173
  -3   4   1 1286.68   33.95  33
   2   0  -7  195.89    5.58  97
  -2   0   7  196.51    6.09 389
   0   2  -7  203.08    6.40  58
  -2   0   7  205.08    6.57 277
   0   2  -7  229.95    7.10 250
  -2   0   7  213.70    6.04 130
   2   0  -7  207.84    6.64 221
   0  -2   7  202.13    6.35 201
   2   0  -7  214.05    6.98 355
   2   0  -7  192.96    6.38 206
   0  -2   7  218.85    6.83  81
   2   0  -7  190.31    6.07 371
   0   2  -7  212.97    6.59 179
  -2   0   7  202.17    6.34 239
   0   2   7  206.89    6.73 188
   0  -2  -7  200.27    5.66 126
  -2   2   7  188.16    6.08 307
   0  -2  -7  247.77    8.04 171
  -2   0  -7  216.11    6.58 290
   0   2   7  196.68    5.60  90
   2   0   7  212.60    6.39   2
   0   2   7  212.36    6.73 261
   2   0   7  184.25    5.53 142
   2   0   7  173.60    5.42 381
   2  -2  -7  230.70    7.62 199
   2  -2  -7  210.14    6.81 291
   2   0   7  199.46    6.07 311
   0  -2  -7  187.58    5.95 393
   2  -2  -7  214.77    5.88  54
   2  -2  -7  205.24    6.67 326
   2  -2  -7  206.80    6.76 220
   0  -2  -7  203.12    6.61 306
  -2   2   7  207.10    6.65 236
   0   2   7  193.27    6.21 327
   2  -2  -7  214.91    6.82 395
  -2   2   7  204.06    6.55 342
   2   0   7  209.69    6.32 342
   2  -2   7  210.71    6.70  40
   2  -2   7  197.54    6.18 273
  -2   2  -7  195.82    6.15 360
   0  -2  -7  217.68    6.92 243
  -2   0  -7  226.12    6.83 320
  -2   0  -7  209.93    6.33 166
   2  -2  -7  182.03    4.92 159
  -2   2  -7  187.82    5.98  19
  -4   2   3  117.96    3.93 360
   4  -2  -3  118.85    4.28   6
  -2   4   3  111.20    4.31  50
   2  -4   3  111.72    4.67  63
   4  -2   3  111.98    4.34  12
   4  -2  -3  118.09    3.82 333
   2   2  -3  111.36    4.01  97
  -2  -2   3  118.21    3.59 224
  -2   4  -3  113.54    4.57  46
  -2  -2   3  116.61    4.36 114
   2  -4  -3  125.10    4.32 201
   4  -2  -3  109.80    3.90 150
   4  -2  -3  117.91    3.85 272
   4  -2   3  114.86    4.31 159
  -4   2   3  109.33    3.49 302
   2  -4  -3  115.26    4.48  70
  -2   4   3  114.69    3.95 220
   2   2   3  109.04    4.01 108
  -2  -2  -3  107.35    3.94 125
  -2  -2  -3  110.38    3.40 405
  -3   3  -5  104.68    4.27  21
  -3   0   5  116.97    4.10 220
   3  -3  -5  112.17    3.95  41
  -3   0   5   98.07    3.49 137
   3  -3   5  110.54    4.47  38
   0  -3   5   98.64    4.02  85
   3  -3  -5  102.38    3.82 302
   0   3  -5  114.36    3.73 250
  -3   3   5   99.56    3.41  14
   0   3  -5  118.77    3.73 180
   3   0  -5   95.70    3.34 115
   0   3  -5  104.63    4.03  67
  -3   3   5  112.60    4.20 219
  -3   0   5  106.26    3.54 396
   3   0  -5  107.95    3.66 372
  -3   0   5  110.79    4.11 268
   3  -3  -5  114.44    4.12 313
  -3   3   5  107.24    3.92 332
   0   3   5  113.60    4.05 186
   0   3   5  107.24    3.75  83
   3   0   5  112.17    3.54 325
   3   0   5  101.34    3.24 381
  -3   0  -5  104.89    3.46 306
  -3   0  -5  101.57    3.76 155
   0   3   5  114.24    4.00 260
   0  -3  -5  110.04    3.77 236
   0  -3  -5   98.48    3.49 106
   3   0   5   99.63    3.73 137
   4  -3  -2   46.87    2.56  23
  -4   3   2   45.10    2.43   5
   3  -4  -2 1018.67   27.40  52
  -4   3   2   43.00    1.91 334
  -4   3  -2   48.64    2.67   8
  -3   4   2  981.21   26.22  33
  -3   4  -2  975.39   26.35  33
   4  -3   2   47.99    2.78  25
   4  -3  -2   48.60    1.98 300
  -4   1   2  992.65   25.58 275
  -1   4   2   49.07    1.85 214
  -1   4   2   42.92    2.56  65
  -3  -1   2   44.46    2.32 130
   4  -1   2  953.64   25.34 144
   1  -4  -2   42.90    2.44  83
  -1  -3   2  922.96   24.84 101
   1  -4  -2   47.28    1.87 176
  -4   1  -2  952.91   25.51 160
   1  -4   2   55.88    3.09  77
   4  -1  -2  910.72   24.10 137
  -1   4   2   48.21    1.93 231
   4  -1  -2  999.55   25.90 358
  -1   4  -2   40.74    2.40  61
  -4   1   2  884.89   24.11 155
   3   1  -2   44.19    2.31 113
  -3  -1   2   46.81    1.60 384
   4  -1  -2 1060.92   27.24 402
   1   3  -2  895.40   23.92  85
  -3  -1  -2   41.25    2.27 136
  -1  -3  -2  863.36   23.14 109
   1   3   2  879.01   23.42  91
   3   1   2   36.90    2.04 120
  -2   3   6  379.89   10.44  35
   3  -2  -6   18.65    1.16  18
  -3   2  -6   19.36    1.27 351
   3  -1  -6  386.14   10.45 126
   1  -3   6   22.34    1.76  69
   1   2  -6  394.40   11.13  78
   2  -3  -6  424.33   12.13 215
   2   1  -6   18.41    1.43 216
  -2  -1   6   17.51    1.30 117
   3  -2   6   17.68    1.25 282
   1  -3   6   21.08    1.42 187
   3  -2  -6   16.06    1.33 399
   3  -2  -6   21.56    1.62 331
   2  -3  -6  402.44   11.86 198
  -2  -1   6   16.13    1.30 377
  -1  -2   6  411.98   11.67  99
   3  -1  -6  445.19   12.65 267
   3  -1  -6  397.11   11.17 386
   1   2  -6  418.31   11.66 199
  -3   2   6   16.69    1.58 223
   3  -2  -6   15.30    1.43 284
  -3   2   6   16.53    1.68 303
  -2  -1   6   18.96    1.35 238
   3  -2  -6   16.16    0.99 149
   1   2  -6  415.54   11.51 231
  -2   3  -6  383.30   11.26  34
  -3   1   6  400.84   11.46 224
   2   1  -6   17.03    1.31  94
   3  -2   6   13.06    1.35  25
  -1   3  -6   15.70    1.44  50
   3  -1  -6  390.24   11.28 347
  -3   1   6  419.37   11.91 286
  -3   1   6  378.04   10.37 155
  -1  -2   6  408.91   11.21 257
  -3   2  -6   15.56    1.38   6
  -2   3   6  382.95   11.02 327
   2   1  -6   19.47    1.48 212
  -2   3   6  412.04   11.77 233
  -3   1   6  393.27   10.95 406
   2  -3  -6  352.68   10.42 307
   2  -3   6  369.44   11.09  53
   2  -3  -6  384.39   11.14 409
  -3   2   6   16.11    1.69 350
   2  -3  -6  384.83   10.60  69
   1  -3  -6   19.45    1.72 182
  -2  -1  -6   16.05    1.24 145
  -2  -1  -6   18.33    1.19 375
  -1   3   6   15.01    1.32 319
   3  -1   6  390.38   11.08 153
  -1   3   6   20.72    1.71 246
   1  -3  -6   19.54    1.47 226
   3  -1   6  403.91   11.19 363
   1   2   6  432.23   12.35 173
  -2  -1  -6   16.09    1.31 310
   3  -1   6  422.89   11.34 355
  -3   1  -6  396.64   10.83 277
  -1  -2  -6  399.78   11.38 256
   2   1   6   18.06    1.44 321
   1   2   6  412.68   11.67 316
   3  -1   6  425.04   12.12   9
   2   1   6   14.06    1.14 123
  -1   3   6   17.23    1.54 202
  -3   1  -6  427.96   11.55 322
  -1   3   6   17.07    1.57  63
   1  -3  -6   17.52    1.16  94
   2   1   6   16.58    1.25 400
   1  -3  -6   17.78    1.55 408
   1   2   6  362.06   10.04 104
  -1  -2  -6  388.99   10.86 393
  -1  -2  -6  371.63   10.29 128
   3  -1   6  382.93   10.41 307
  -3   4  -3 1809.23   47.28  32
   4  -3  -3  177.60    6.00  24
   4  -3  -3  184.53    5.66 296
  -4   3   3  182.08    5.56 338
  -4   3   3  170.60    5.60   3
  -4   1   3 2012.02   51.25 278
   4  -1  -3 1979.01   50.59 355
   1  -4   3  184.43    6.57  77
  -1   4   3  170.27    5.10 209
   1  -4  -3  169.64    5.82  86
   4  -3   3  184.02    6.43  25
  -1   4   3  168.58    5.76  66
  -1   4  -3  159.34    5.80  60
   1  -4  -3  180.11    5.55 176
  -1  -3   3 1867.10   48.50 100
  -3   4   3 1884.88   48.72  32
   3   1  -3  171.19    5.61 110
  -4   3  -3  155.46    5.57   9
   4  -1   3 1795.84   46.47 145
   3  -4  -3 1971.90   51.16  53
  -1   4   3  177.03    5.37 237
   4  -1  -3 1940.63   49.36 396
   4  -1  -3 1752.71   45.12 135
   1   3  -3 1813.70   46.94  83
  -4   1  -3 1857.61   48.19 162
  -3  -1   3  168.13    4.80 383
  -3  -1   3  156.91    5.30 128
  -1  -3  -3 1951.61   50.36 111
   1   3   3 1814.54   46.80  93
   3   1   3  144.43    4.91 121
  -3  -1  -3  171.04    4.65 363
  -3  -1  -3  149.78    5.20 139
  -2  -2   4    8.50    0.82 233
   2  -4  -4    9.06    1.19  72
  -2  -2   4   11.50   14.89 113
   4  -2  -4   13.90    7.25 334
  -2   4   4    9.33   14.15  49
  -2   4  -4    7.11    1.40  45
   4  -2  -4   13.23    5.95   6
   4  -2  -4   24.93   10.02 273
   2  -4   4   12.39    8.52  62
   4  -2  -4    8.40    1.27 148
  -4   2   4    7.26    0.83 300
   4  -2  -4    6.96    0.98 407
   4  -2   4   10.87    9.14  13
   4  -2   4   12.72    5.37 159
  -4   2   4   19.31    1.38 360
  -2   4   4    6.90    1.00 226
   2  -4  -4    6.30    1.01 197
   2   2  -4    7.30    1.03  94
  -2  -2  -4    8.61    1.19 128
   2   2   4    9.25    8.71 109
  -2  -2  -4    7.98    0.76 397
   1   1  -8   18.04    1.59 236
   2  -1   8   18.59    1.60 292
   1   1  -8   17.71    1.21  68
   2  -1  -8   22.78    1.97 199
  -2   1   8   18.92    1.78 293
  -2   1   8   20.07    1.67 399
   2  -1  -8   22.01    1.89 223
   2  -1   8   20.12    1.94 168
   1  -2  -8   24.59    1.99 184
   1  -2  -8   23.67    1.89 233
  -1   2  -8   20.74    1.75 263
   1  -2  -8   16.44    1.58 295
   2  -1  -8   19.92    1.83 275
   1  -2  -8   17.01    1.33 391
   1   1  -8   20.49    1.68 191
  -1   2   8   19.22    1.80 250
   1  -2  -8   16.90    1.59 320
   1  -2   8   19.53    1.82 269
  -1   2   8   17.80    1.71 337
   2  -1  -8   18.41    1.57 382
  -1  -1   8   19.14    1.65 211
   1  -2   8   21.06    1.82 184
  -2   1  -8   19.56    1.53 270
   1  -2   8   17.64    1.43  61
   2  -1   8   18.17    1.38  25
  -2   1  -8   20.23    1.50 340
  -1   2   8   17.67    1.86 202
  -1  -1   8   16.38    1.62 375
  -1  -1   8   15.83    1.50 256
   2  -1  -8   23.67    1.83 340
   2  -1  -8   21.39    0.92   3
  -1   2  -8   20.23    1.54  35
   2  -1   8   15.51    1.42 369
  -1  -1   8   16.06    1.78 271
  -2   1   8   16.50    1.59 241
  -2   1   8   13.45    1.67 358
  -1   2   8   17.05    1.53 408
  -1  -1   8   20.87    1.30 101
   2  -1  -8   18.89    0.82 100
   2  -1   8   20.74    1.49 163
  -1  -1  -8   17.95    1.58 295
  -1  -1  -8   18.78    1.81 257
   1   1   8   22.30    1.73 337
  -1  -1  -8   19.15    1.62 317
  -1  -1  -8   15.89    0.98 156
   1   1   8   20.35    1.10 121
   1   1   8   15.69    1.95 178
  -1  -1  -8   20.50    1.50 376
   1   1   8   20.26    1.59 396
   0   0  -9    3.01   12.91 247
   0   0   9    1.52    0.46  65
   0   0   9    2.31    1.21 384
   0   0  -9    5.29   18.72 367
   0   0  -9    0.99    8.50 274
   0   0  -9    0.14   19.96 175
   0   0   9    0.25    1.38 292
   0   0  -9    0.51   11.78 341
   0   0   9   -0.25    1.23 359
   0   0   9    3.29    0.39 165
   0   0   9    2.58    1.29 193
   0   3  -6  210.83    6.38 249
  -3   0   6  190.94    5.81 395
   3  -3   6  181.10    6.29  39
   3  -3  -6  185.71    6.15 298
   3   0  -6  179.14    5.44 111
   0   3  -6  171.63    5.93  65
  -3   3   6  185.01    6.23 224
  -3   0   6  189.44    6.14 271
   3  -3  -6  186.79    6.16 316
   0   3  -6  207.47    6.15 178
  -3   3  -6  177.54    6.09  20
  -3   0   6  185.69    5.73 137
   3  -3  -6  191.12    6.65 210
  -3   0   6  162.56    5.40 225
  -3   3   6  176.92    5.30  10
   3  -3  -6  194.63    6.40 408
   0  -3   6  176.97    6.08  85
   3  -3  -6  189.32    5.82  43
  -3   3   6  184.32    6.07 335
   0  -3   6  179.77    5.47 213
   3   0  -6  167.35    5.37 371
   0  -3  -6  205.22    6.44 406
   0   3   6  169.31    5.34  83
   0  -3  -6  175.13    5.42 110
   3   0   6  174.02    5.63 137
   0   3   6  186.56    6.12 188
   0  -3  -6  218.89    6.78 238
   0   3   6  188.26    6.00 261
  -3   0  -6  193.38    5.85 300
   3   0   6  187.46    5.54 331
   3   0   6  175.77    5.28 382
  -3   0  -6  196.69    6.30 158
   0   3   6  180.59    6.02 313
   4  -4   0   13.90    1.61  38
  -4   4   0    9.57    1.68  19
   0   4   0   13.01    1.71  75
   0  -4   0   12.97    1.44  93
   4   0   0    7.97    1.09 128
  -4   0   0    9.74    1.32 146
  -1   4  -4  203.28    7.00  58
   4  -3  -4  232.27    7.02 316
  -1  -3   4  659.34   18.30  99
   4  -3  -4  211.13    6.50 293
  -3   4   4  783.16   21.03 316
  -3   4   4  713.44   19.33  31
  -3  -1   4  212.75    6.10 383
   4  -3  -4  205.51    6.41 164
  -4   3  -4  210.76    7.04   9
   4  -1  -4  823.92   21.91 354
   4  -1  -4  732.32   19.30 391
  -4   3   4  198.63    6.12 341
  -4   1   4  785.98   20.77 280
   3  -4   4  726.57   20.50  49
  -3  -1   4  209.79    6.67 127
  -3   4   4  787.46   21.23 216
  -3   4  -4  703.21   19.64  32
   4  -3   4  187.61    6.59  26
  -3  -1   4  197.13    5.94 216
   1  -4   4  202.44    7.12  76
   1   3  -4  762.34   19.86 212
   3  -4  -4  731.22   19.99  55
   3   1  -4  200.89    6.33 108
   1   3  -4  648.68   17.84  81
   4  -1  -4  711.02   19.02 132
   4  -3  -4  218.23    6.96  24
   3  -4  -4  770.66   20.91 213
   1  -4  -4  194.91    6.39  88
  -1   4   4  218.31    6.53 242
  -4   1  -4  788.45   20.20 291
   1   3   4  691.91   18.71  93
  -3  -1  -4  214.64    6.85 141
   4  -1   4  714.93   19.50 145
   1   3   4  803.30   21.36 169
   1  -4  -4  236.31    7.23 176
  -1   4   4  201.55    6.13 206
   3   1   4  189.66    6.12 122
   4  -1   4  782.94   19.96 339
  -1   4   4  211.61    6.77  66
  -1  -3  -4  759.96   20.49 114
  -4   1  -4  812.12   22.08 164
  -3  -1  -4  210.37    5.82 365
   0  -2   8    1.82    0.98  81
   0   2  -8    3.96    1.22  54
  -2   0   8    0.70    1.28 242
   2  -2  -8    2.42    1.21 288
  -2   2  -8    1.49    1.08  18
  -2   2   8    3.79    1.09 214
   2   0  -8    1.44    1.00 370
   2   0  -8    7.62    1.33 202
   2  -2  -8    3.06    1.39 196
   0  -2   8    2.74    1.14 363
   2   0  -8    0.70    0.58  90
   2  -2   8    2.87    1.01  42
   2  -2  -8    1.67    1.07 327
  -2   0   8    0.87    0.76 389
   2  -2  -8    0.71    1.06 222
   2  -2   8    1.42    1.03 276
  -2   0   8    2.49    1.49 280
   0   2  -8    1.30    0.91 249
   2  -2   8    0.41    1.22 170
  -2   2  -8    3.10    1.03 357
  -2   2   8    0.85    1.34 345
  -2   2   8    2.75    1.08 240
   2  -2  -8    0.42    0.95 392
  -2   0   8    3.16    0.55 130
   0  -2   8    3.44    1.35 264
   2   0  -8    0.12    1.00 353
  -2   2   8    2.12    1.53 306
   0   2  -8   11.43    1.23 178
   0  -2   8    2.07    1.04 201
   2   0  -8   -1.10    0.86 223
   2   0   8    1.20    1.08 309
   0   2   8    0.46    0.81 331
  -2   0  -8    0.60    0.72 322
   0   2   8    1.71    0.49  89
   0  -2  -8    1.05    0.42 134
   0  -2  -8    2.19    1.04 302
   0  -2  -8    2.74    0.74 389
   2   0   8    2.61    0.95 345
   2   0   8    2.77    0.84   6
   0  -2  -8    1.22    0.86 243
   0   2   8    2.84    1.16 262
   0   2   8    3.27    1.06 408
   2   0   8    1.20    1.47 168
   2   0   8    0.89    0.89 382
   0   2   8    2.77    1.52 189
   2   0   8    2.49    0.91 142
   0  -2  -8    1.17    1.32 171
  -2   0  -8    1.30    0.94 287
  -4   4   1    0.27    1.23  19
  -4   4  -1    1.12    1.26  20
   4  -4   1    2.28    1.14  38
   4  -4  -1    1.87    1.01  38
   0   4   1    0.67    0.40 187
   0   4   1   -1.66    1.15  76
   4   0  -1   -0.86    0.96 126
   0  -4  -1    1.50    1.12  95
   0   4  -1    0.52    0.91  74
   4   0   1   -0.22    1.08 130
  -4   0   1   -0.22    0.97 144
   0  -4   1    0.00    1.03  92
  -4   0  -1    1.84    1.08 147
  -3   2   7  219.91    6.86 302
   3  -2  -7  234.85    7.86 210
  -2  -1   7  222.05    7.21 265
  -1  -2   7  475.53   13.32  98
   3  -1  -7  537.48   15.21 346
   3  -1  -7  519.16   14.44 383
   3  -2  -7  222.59    7.24 331
   3  -1  -7  430.68   11.52 121
  -2  -1   7  209.80    6.47 378
  -3   1   7  473.25   13.44 228
  -3   1   7  473.40   12.75 155
   2  -3   7  538.99   14.85 170
   3  -2  -7  226.01    7.12 395
  -2   3  -7  433.37   12.51  33
  -1  -2   7  459.03   12.91 364
   2   1  -7  219.99    7.09 207
   1  -3   7  254.84    7.64 189
  -3   1   7  475.66   13.18 404
  -1   3  -7  215.99    7.09  48
   3  -1  -7  506.00   14.41 267
  -2  -1   7  227.09    6.91 242
   1   2  -7  458.99   12.81  74
   2  -3   7  490.54   14.19  54
  -2  -1   7  218.08    6.58 117
   3  -2  -7  208.74    6.04  20
   3  -1  -7  505.49   14.67 213
  -1  -2   7  496.43   13.59 259
  -3   1   7  501.61   14.06 287
   3  -2  -7  210.89    5.94 143
  -3   2   7  221.53    7.07 351
   1  -3   7  211.92    7.15  69
   1   2  -7  498.89   13.88 195
   2   1  -7  208.27    6.31  90
  -3   2   7  207.84    6.85 228
   2   1  -7  233.05    7.27 219
   1   2  -7  531.38   14.64 233
   3  -2  -7  249.58    7.93 282
   3  -2   7  224.71    7.26  27
  -2   3   7  457.73   12.25  32
  -2   3   7  475.30   13.58 214
  -2   3   7  505.45   14.24 237
   2  -3  -7  464.51   13.37 303
   2  -3  -7  492.23   13.99 404
   3  -2   7  222.30    6.64 284
  -3   2  -7  241.87    7.19 348
   2  -3  -7  523.92   14.83 218
  -2   3   7  509.11   14.36 330
   2  -3  -7  492.01   14.38 195
   2  -3  -7  485.29   13.01  75
  -3   2  -7  199.23    6.44   5
   1  -3  -7  211.00    6.98 309
   1  -3  -7  218.33    6.96 403
  -2  -1  -7  238.61    7.16 373
  -1  -2  -7  526.99   14.75 254
  -3   1  -7  512.99   13.92 276
  -1   3   7  200.82    6.65 323
  -1   3   7  224.33    7.26 201
   1  -3  -7  232.79    7.38 228
   3  -1   7  484.72   13.62  12
  -1  -2  -7  531.72   14.93 311
   2   1   7  195.59    5.92 398
  -1  -2  -7  480.34   13.03 133
  -3   1  -7  501.17   13.58 325
   3  -1   7  486.53   13.55 153
  -1   3   7  207.07    6.15  62
   1   2   7  491.25   13.73 321
   3  -1   7  473.36   12.77 357
   1  -3  -7  236.48    7.77 181
   1   2   7  535.39   15.08 176
   1  -3  -7  221.45    6.35 100
  -2  -1  -7  238.33    7.30 305
   1   2   7  472.66   12.80 104
   2   1   7  233.53    7.07 327
   3  -1   7  476.18   12.96 305
  -1   3   7  237.78    7.48 249
  -2  -1  -7  221.41    6.71 149
   3  -1   7  480.61   13.27 367
   2   1   7  189.46    5.81 124
  -1  -2  -7  487.25   13.49 389
   0   1  -9  673.14   17.75  37
   1   0  -9  723.81   20.11 347
  -1   0   9  740.79   20.09 386
   1   0  -9  662.83   17.10  47
   1   0  -9  746.45   20.74 187
   0   1  -9  747.47   20.64 176
   0  -1   9  722.50   19.93 196
   0   1  -9  817.96   22.35 248
   0  -1   9  718.80   19.76 279
  -1   0   9  731.93   20.25 206
   0   1  -9  788.74   21.67 354
   0  -1   9  679.39   17.96  77
  -1   0   9  733.84   20.17 286
   1   0  -9  703.76   19.34 368
   0  -1   9  648.07   17.82 374
  -1   0   9  714.85   19.59 255
   0  -1  -9  680.35   19.25 173
   1   0   9  742.95   20.21 299
   1  -1   9  750.50   19.89  49
   0   1   9  648.69   17.71 395
  -1   0  -9  771.75   21.34 258
  -1   1  -9  705.41   18.57  13
  -1   0  -9  722.66   19.81 279
   1  -1  -9  760.06   21.29 185
   0   1   9  740.75   20.20 346
   0   1   9  685.18   18.86 305
   0  -1  -9  788.37   21.57 287
  -1   0  -9  711.48   19.44 364
  -1   1   9  729.36   20.00 253
  -1   1   9  680.39   18.55 397
  -1   1   9  671.32   18.54 352
   0   1   9  659.70   18.46 191
   1   0   9  700.89   18.37  26
  -1   1   9  673.27   18.88 203
   1   0   9  737.25   20.00 353
   0  -1  -9  773.35   21.00 377
   1   0   9  712.12   19.80 181
   1   0   9  700.58   19.02 383
   1  -1   9  817.48   22.38 183
  -1   1  -9  765.82   20.98 348
   1  -1   9  720.81   19.64 372
  -1   1  -9  789.14   21.71 259
   1  -1  -9  727.15   20.16 235
   1  -1   9  730.99   19.93 285
  -1   1   9  706.47   19.44 299
   1  -1  -9  720.95   19.98 281
   1  -1  -9  699.58   19.21 379
   0  -1  -9  789.87   21.66 327
   1   0   9  682.77   17.75 148
   0  -1  -9  747.12   20.63 246
   4  -2  -5 6077.41  153.36   7
  -2   4  -5 5794.83  147.50  44
   4  -2  -5 6712.82  169.19 401
  -4   2   5 6610.65  168.23 360
  -4   2   5 6321.78  159.25 299
   4  -2  -5 5824.44  146.85 145
  -2   4   5 6721.11  169.48 231
   4  -2   5 6235.42  157.86  15
  -2  -2   5 6243.16  157.30 239
  -2   4   5 6444.12  163.07  49
  -2  -2   5 5913.69  149.05 363
   4  -2   5 6154.34  156.38 159
   2  -4  -5 6137.54  155.03  75
  -2   4   5 6181.90  159.93 313
  -4   2  -5 6255.66  158.88 323
   2   2  -5 5374.56  135.97  91
   2  -4  -5 6339.80  160.25 194
  -2  -2  -5 6500.65  163.46 391
  -2  -2  -5 5849.88  147.74 131
   2   2   5 5737.99  145.33 109
   4  -4   2    1.13    1.28  38
  -4   4  -2    0.42    1.55  20
  -4   4   2    2.12    0.83 317
  -4   4   2   -0.14    1.36  18
   4  -4  -2    2.46    1.30  38
   0  -4   2    2.23    1.31  91
   0   4   2    1.02    1.28  77
   4   0  -2    1.61    0.35 368
  -4   0  -2    0.00    0.98 149
   0  -4  -2    3.18    1.10  97
   4   0  -2    0.96    0.96 124
  -4   0   2    1.62    0.98 143
   0   4  -2    1.44    1.57  73
   0   4   2    1.90    0.68 187
   4   0   2    2.07    1.20 131
   0  -4   3    2.00    1.20  90
  -4   4   3    0.00    0.95 322
  -4   4   3    1.61    1.21  17
   4   0  -3    0.53    1.06 122
   4  -4  -3    0.29    1.01  39
   4   0  -3    1.26    0.46 368
   0   4  -3    2.25    1.06  71
  -4   0   3    2.38    0.98 142
  -4   4  -3    1.41    1.56  20
   4  -4   3    1.41    1.41  38
   0  -4  -3   -1.68    0.84  99
  -4   0  -3   -1.31    1.09 151
   0  -4  -3   -0.11    0.67 220
   0   4   3   -0.25    1.15  78
   0   4   3    0.41    0.68 188
   4   0   3    1.64    1.10 132
   4  -1  -5   62.15    2.80 352
   4  -3  -5  132.63    4.70 290
  -4   1   5   54.26    2.48 281
  -3   4  -5   42.55    2.85  31
   4  -1  -5   55.20    2.45 129
  -4   3   5  128.78    4.56 343
  -1   4  -5  135.18    5.32  56
   1  -4   5  117.49    3.58 200
   4  -3  -5  119.25    4.17 162
   1  -4   5  126.57    5.08  76
   4  -1  -5   57.35    2.41 387
   3  -4   5   55.31    3.26  50
  -4   1   5   64.40    2.87 154
   4  -3  -5  142.91    4.94 319
   4  -3  -5  128.27    4.56  25
  -3   4   5   55.14    2.70 321
  -3  -1   5  122.27    4.47 127
   3  -4  -5   54.93    2.82 208
  -1  -3   5   57.45    2.96  99
  -1   4   5  136.22    4.59 245
  -3   4   5   58.36    2.84 221
   3  -4  -5   55.90    2.77  57
   1  -4  -5  136.26    4.58 218
  -4   1  -5   57.18    2.01 286
   1   3  -5   50.72    2.78  79
   1   3  -5   58.28    2.20 221
  -4   1  -5   61.32    3.08 166
   4  -3   5  128.93    5.11  28
   1  -4  -5  136.28    4.79  91
   4  -1   5   57.78    1.94 345
  -1   4   5  123.17    4.30 204
  -1   4   5  117.69    4.36  66
  -3   4   5   52.66    2.49  30
  -3  -1   5  129.66    4.19 383
   4  -3   5  112.14    3.55 268
   1   3  -5   61.34    2.33 204
   1  -4  -5  141.52    5.04 176
  -3  -1   5  125.58    4.23 223
   4  -1   5   52.48    2.69 146
  -4   3  -5  136.37    5.27   8
   3   1  -5  119.85    4.25 105
   4  -1   5   60.02    2.97   2
  -3  -1  -5  140.23    4.23 366
   3   1   5  115.96    3.54 408
  -1  -3  -5   57.91    2.61 117
  -1  -3  -5   57.23    2.51 250
  -3  -1  -5  107.97    4.11 144
   3   1   5  117.63    4.30 123
   1   3   5   56.61    2.75 173
   1   3   5   49.03    2.41  94
  -1  -3  -5   61.18    2.61 407
  -3   0   7   22.77    1.92 230
   3  -3   7   22.70    1.62 266
  -3   0   7   21.80    1.42 136
   0  -3   7   24.77    2.03  85
  -3   3  -7   21.06    2.13  19
   0  -3  -7   25.40    1.78 238
   3  -3  -7   22.57    1.77 295
  -3   0  -7   24.61    1.61 295
   0   3   7   26.32    2.09 262
   3  -3  -7   26.01    1.92 404
   0   3  -7   23.54    1.57 248
   0   3  -7   24.18    1.95  62
   3   0   7   20.75    1.44 383
   3  -3  -7   22.67    1.45  47
   0  -3   7   24.55    1.55 211
   0   3   7   24.14    2.13 189
   0   3   7   24.80    2.03 318
   3   0  -7   23.70    1.94 359
   3  -3  -7   22.71    1.71 318
   0   3   7   22.67    1.61  83
  -3   3   7   23.28    2.11 228
  -3   0   7   21.61    1.80 274
   3   0   7   24.33    1.51 336
   3   0   7   20.55    1.65 137
  -3   0  -7   25.63    1.82 161
   3   0  -7   22.95    1.51 107
   3  -3   7   22.83    2.05  40
  -3   0   7   23.96    1.62 394
  -3   3   7   22.52    1.25   6
   3  -3  -7   26.00    2.16 206
  -3   3   7   19.94    1.87 338
   0  -3  -7   21.53    1.66 401
   0  -3  -7   23.24    1.42 115
   3   0  -7   21.89    1.66 370
   0   3  -7   26.24    1.58 177
   1   1  -9    7.16    1.16 236
  -1  -1   9    6.65    1.34 258
   1   1  -9    5.61    1.34 189
   1   1  -9    4.52    0.88  63
  -1  -1   9    6.89    0.85 101
  -1  -1   9    6.15    1.24 377
  -1  -1   9    2.11    1.49 274
  -1  -1   9    5.79    1.45 210
   1   1  -9    5.22    1.50 359
   2  -1  -9    5.54    1.36 196
   1   1   9    5.23    0.67 121
   2  -1   9    5.69    1.37 372
   2  -1   9    4.06    1.27 293
  -2   1  -9    6.77    1.16 339
  -1   2  -9    6.56    1.29  32
   2  -1  -9    6.43    1.49 339
   2  -1  -9    8.65    1.64 274
  -2   1   9    7.36    1.61 293
   1   1   9    5.29    1.07 340
   1   1   9    4.87    1.41 395
   2  -1  -9    8.27    1.31 379
   1  -2  -9   11.43    1.57 321
  -2   1  -9    7.21    1.21 270
  -1  -1  -9    4.33    0.59 163
  -1   2   9    7.11    1.67 340
  -2   1   9    4.75    1.63 359
   1  -2  -9    6.19    1.45 182
   1   1   9    5.36    1.65 180
  -1  -1  -9    4.68    0.99 374
  -1   2  -9    7.50    1.31 260
   1  -2  -9    7.27    1.38 388
   1  -2   9    4.20    1.05  62
   2  -1   9    5.30    0.94  29
   2  -1  -9    7.62    1.58 225
  -1   2   9    2.79    1.68 202
  -1   2   9    2.72    1.66 311
   1  -2  -9    7.45    1.93 233
  -1   2  -9    7.18    1.52 361
   2  -1   9    5.80    1.14 162
  -1   2   9    5.70    1.38 407
  -1  -1  -9    7.35    1.63 255
  -2   1   9    4.80    1.39 399
   1  -2   9    5.67    1.65 272
  -1  -1  -9    5.16    1.18 292
  -1  -1  -9    8.02    1.33 319
   1  -2   9    6.07    1.45 186
  -2   1   9    4.97    1.43 244
   1  -2   9    5.94    1.49 364
  -1   2   9    3.98    1.62 253
   1  -2  -9    7.09    1.43 292
   2  -1   9    4.46    1.89 172
   2   2  -6  707.92   19.12 213
   2  -4  -6  737.95   20.40 191
  -2  -2   6  656.22   17.47 244
  -2   4   6  663.12   18.00  48
  -4   2   6  661.69   18.09 360
   2   2  -6  656.44   17.90  88
   4  -2  -6  672.26   18.30 397
  -4   2   6  661.73   17.93 298
   2  -4  -6  627.49   17.12  79
  -2   4   6  716.59   19.49 235
  -4   2   6  689.83   19.06 217
  -2   4   6  675.95   18.67 318
   4  -2   6  611.43   23.81  16
  -2  -2   6  635.06   17.15 366
  -4   2  -6  640.80   16.72 328
   4  -2  -6  685.64   21.03 336
   4  -2   6  563.52   14.85 301
  -2  -2   6  608.05   17.80 111
   4  -2  -6  626.94   16.76 141
  -2   4  -6  609.34   17.37  42
   4  -2   6  626.26   17.43 159
   2  -4   6  720.95   19.08 172
  -2  -2  -6  628.35   17.14 134
  -2  -2  -6  679.27   18.06 387
   2   2   6  618.05   16.78 110
   0   0 -10 8565.66  216.55 174
   0   0 -10 9999.00  252.17 340
   0   0 -10 9079.21  229.22 246
   0   0  10 8136.27  206.42 160
   0   0  10 8190.52  209.36  69
   0   0 -10 8255.41  208.35 366
   0   0  10 8206.18  208.69 194
   0   0  10 9233.85  235.79 293
   0   0 -10 9526.46  240.32 273
  -5   3   0   49.05    1.71 356
   3  -5   0  123.55    5.27  61
   5  -3   0   45.21    2.77  16
   5  -3   0   42.05    2.68 160
  -3   5   0  127.49    5.39  41
   2   3   0  111.47    4.36  95
   3   2   0   37.87    2.36 107
  -2   5   0   43.84    2.81  53
   5  -2   0  122.89    3.45 326
  -2  -3   0  115.50    4.59 115
   2  -5   0   45.97    1.73 200
  -3  -2   0   40.16    2.38 126
   5  -2   0  120.40    4.61 148
   5  -2   0  128.47    4.97   4
   2  -5   0   41.11    2.84  73
   0  -4   4   11.86    1.51  89
   4  -4   4   13.21    2.00  39
   4   0  -4   12.80    0.97 369
   4   0  -4   12.91    1.62 120
   0   4  -4   15.56    1.79  69
  -4   0   4   13.79    1.56 142
   4  -4  -4   16.06    1.78  40
  -4   0   4   13.89    1.01 408
   0   4  -4   17.66    0.92 243
  -4   4   4   12.15    1.48  15
   4  -4  -4   15.64    1.46 308
  -4   4  -4   10.48    1.86  19
  -4   4   4   10.81    1.80 326
   0  -4  -4   14.47    1.08 226
   0   4   4   11.96    1.93  79
   4   0   4   14.43    0.76 387
  -4   0  -4   14.99    1.68 153
   0   4   4   16.33    1.41 188
   4   0   4   15.87    1.92 133
   0  -4  -4   14.10    1.57 101
  -3   1   8  386.30   11.36 289
   3  -1  -8  377.47   10.18 114
   2  -3   8  400.92   12.02  55
  -3   1   8  375.99   10.84 403
   3  -2  -8   16.83    1.03  23
  -2  -1   8   17.54    2.00 268
  -3   2   8   13.15    1.91 352
   2   1  -8   11.81    1.44 203
   1   2  -8  416.17   11.98 234
   2  -3   8  427.82   12.27 174
  -3   1   8  375.73   10.29 156
  -2  -1   8   15.22    1.29 116
  -1  -2   8  404.52   11.47 260
   3  -1  -8  402.39   12.23 209
  -1  -2   8  389.18   11.13  98
   1  -3   8   15.19    1.50 190
  -1  -2   8  375.99   10.98 367
  -2  -1   8   14.42    1.44 246
  -3   2   8   15.16    1.57 232
  -3   2   8   14.74    1.69 302
  -2   3  -8  379.08   11.22  31
   3  -2  -8   19.88    1.76 391
   3  -2  -8   18.29    1.93 280
   2   1  -8   15.04    1.47  85
   3  -2  -8   14.38    1.65 206
   1  -3   8   17.36    1.83  70
   3  -2  -8   12.28    0.81 136
  -2  -1   8   12.45    1.59 379
   3  -2  -8   14.91    1.71 332
   2   1  -8   15.34    1.54 222
  -3   1   8  394.08   11.55 233
   3  -1  -8  431.40   12.72 267
  -1   3  -8   14.42    1.86  45
   1   2  -8  381.77   11.01  71
   3  -1  -8  396.26   11.54 381
   3  -1  -8  408.29   12.17 345
   1   2  -8  437.74   12.54 192
  -2  -1  -8   15.42    1.38 371
  -2   3   8  407.16   11.99 241
   3  -2   8   13.40    1.46 286
   1  -3  -8   14.72    1.81 180
  -1  -2  -8  426.45   12.48 253
  -2  -1  -8   15.77    1.54 300
  -2   3   8  361.21    9.70  27
   2   1   8   14.17    1.36 124
  -1  -2  -8  410.42   12.02 306
  -1   3   8   13.59    0.97  61
  -1  -2  -8  393.90   11.33 386
   1  -3  -8   16.97    1.81 230
  -3   1  -8  392.56   11.14 275
  -1  -2  -8  420.82   11.54 138
   3  -1   8  411.69   11.40 358
   2   1   8   11.08    1.74 168
   2   1   8   15.15    1.65 331
   1   2   8  410.93   11.92 326
   2  -3  -8  442.19   13.07 314
   2  -3  -8  413.23   12.58 192
  -3   2  -8   13.72    1.60   5
   2   1   8   22.16    1.51 397
  -2   3   8  384.09   11.52 213
  -3   2  -8   16.39    1.35 346
   3  -1   8  391.65   11.36  14
  -3   1  -8  399.30   11.24 326
   1   2   8  411.69   12.23 178
  -1   3   8   13.77    1.67 201
   2  -3  -8  419.49   12.40 220
  -1   3   8   16.09    1.69 251
   1  -3  -8   14.69    0.96 107
  -2   3   8  406.39   11.98 334
   3  -1   8  410.18   11.64 370
   3  -1   8  359.60   10.24 304
   1  -3  -8   17.01    1.73 399
   2  -3  -8  389.97   10.46  82
  -1   3   8   10.95    1.86 327
  -2  -1  -8   13.93    1.15 153
   3  -1   8  422.96   12.02 153
   1   2   8  381.68   10.54 104
   2  -3  -8  420.86   12.33 400
   2  -3  -8  396.16   11.87 299
   1  -3  -8   17.21    1.66 305
   3  -2   8   14.54    1.63  29
   5  -2   1   27.60    2.34 149
  -3   5  -1   27.00    2.56  40
   2  -5  -1  514.66   15.15  74
  -3  -2  -1  545.09   15.51 128
   3   2  -1  503.26   14.25 105
  -3   5   1   22.39    2.23  41
   5  -2  -1   28.93    2.14   3
   3   2   1  475.27   13.58 108
   5  -3  -1  522.26   14.79 159
   5  -2  -1   24.61    2.05 147
   2  -5   1  540.38   16.03  72
   5  -2   1   26.33    1.90   5
   2   3   1   22.99    1.98  97
  -3  -2   1  514.70   14.73 125
  -2   5   1  517.16   15.17  53
   2   3  -1   25.62    2.12  94
  -2  -3   1   26.81    2.14 113
  -2  -3  -1   24.55    1.87 116
   5  -3   1  569.37   16.37  17
   5  -3  -1  591.93   15.50 279
  -5   3   1  590.82   15.52 354
   5  -3   1  500.95   14.40 161
   5  -2  -1   30.34    1.28 333
   3  -5   1   25.13    2.24  60
  -2   5  -1  528.02   15.54  52
   3  -5  -1   29.16    2.54  61
   2  -5  -1  564.01   14.94 195
  -5   2   1   31.54    1.19 304
   5  -3  -1  552.21   15.83  16
   0   2  -9    5.80    1.33 176
   2  -2  -9    6.67    1.35 286
   2  -2   9    4.17    1.15  44
   2  -2   9    5.51    1.38 362
  -2   2   9    4.97    1.66 306
  -2   2  -9    4.55    1.21  16
   2  -2  -9    7.72    1.56 224
  -2   2   9    2.86    1.91 213
  -2   2   9    3.72    1.56 243
   2  -2  -9    2.92    1.26 193
   2  -2   9    7.95    1.93 174
   2   0  -9    4.64    1.11 368
   0   2  -9    5.91    1.37  51
  -2   2  -9    5.67    1.30 354
   2  -2  -9    6.23    1.33 327
   2  -2  -9    6.86    1.28 389
   0  -2   9    5.18    1.73 268
   2   0  -9    7.14    1.37 225
  -2   0   9    4.69    0.67 130
   2   0  -9    4.90    0.75  82
   2   0  -9    6.59    1.46 198
   0   2  -9    5.42    1.17 248
  -2   0   9    3.60    1.42 389
  -2   2   9    6.42    1.17 408
   2   0  -9    7.83    1.63 351
   0  -2   9    3.76    1.37 366
  -2   0   9    5.63    1.65 246
   0  -2   9    4.97    1.11  82
   2  -2   9    6.20    1.43 279
  -2   2   9    4.51    1.83 347
   0  -2   9    6.02    1.47 201
  -2   0   9    3.11    1.62 282
   2   0   9    4.65    0.91 141
   0  -2  -9    6.95    1.59 243
   0   2   9    3.71    1.38 407
  -2   0  -9    5.22    1.08 284
  -2   0  -9    6.44    1.23 323
   0   2   9   10.10    1.76 334
   2   0   9    3.69    1.07 348
   0   2   9    4.29    0.62  89
   2   0   9    3.51    1.33 308
   0   2   9    6.35    1.53 190
   0  -2  -9    6.24    1.46 170
   0  -2  -9    3.63    0.54 143
   2   0   9    3.48    1.34 171
   0  -2  -9    6.48    1.17 298
   0  -2  -9    7.43    1.43 314
   2   0   9    4.23    1.23 383
   0  -2  -9    2.22    0.95 386
   2   0   9    5.81    0.98  10
  -2   5   2  745.27   19.78 219
  -2  -3   2  247.38    6.58 227
   3  -5  -2  217.56    6.70 214
   5  -3   2  708.34   19.97  18
   2  -5  -2  716.68   18.99 192
   2  -5   2  763.08   21.71  71
  -3  -2   2  700.72   19.43 123
   5  -3  -2  660.24   18.22 158
   5  -2   2  235.43    7.80   6
   5  -2  -2  242.30    7.65 145
   3  -5  -2  252.68    8.54  63
  -3   5  -2  264.76    8.92  40
  -2  -3   2  265.22    8.51 112
  -5   3   2  767.66   20.12 354
   5  -3   2  633.37   17.82 162
   3  -5   2  248.09    8.72  59
  -5   2   2  249.37    6.90 300
   5  -2  -2  243.48    8.00 336
   2   3  -2  225.50    7.37  92
   2  -5  -2  725.73   20.41  75
   5  -2  -2  250.39    8.08   3
   3   2  -2  660.84   18.22 103
  -2   5   2  739.96   20.73  54
   5  -3  -2  791.22   20.68 279
  -2   5  -2  706.14   20.07  51
   5  -2   2  227.78    7.49 150
  -3   5   2  250.62    8.35  41
  -3  -2  -2  712.67   18.24 401
  -3  -2  -2  699.23   19.37 129
   2   3   2  235.79    7.53  98
   3   2   2  654.13   18.06 109
  -2  -3  -2  223.28    7.31 118
  -3  -1   6  135.93    4.53 383
   3  -4  -6   95.95    3.71  60
  -1   4  -6  122.18    5.02  55
  -4   3   6  145.57    5.22 345
  -3  -1   6  131.64    4.72 126
   4  -1  -6  100.28    3.69 384
  -4   1   6   85.09    3.37 153
  -3  -1   6  123.24    4.26 229
   3  -4   6  102.33    4.71  51
   3  -4  -6  100.08    4.10 309
  -3   4   6  107.24    4.32 325
   1   3  -6  105.72    3.66 198
   1  -4   6  142.62    5.65  76
   4  -3   6  132.08    4.19 274
  -3   4   6  105.85    4.41 226
   1  -4   6  147.53    4.55 199
   4  -3  -6  135.56    4.82 321
   3  -4  -6  103.56    4.43 204
   1   3  -6   98.50    3.47 226
   3   1  -6  124.72    4.43 101
   4  -3  -6  145.64    5.23 407
  -4   3  -6  136.55    5.17   8
   1   3  -6   79.68    3.51  76
   4  -3   6  132.74    5.28  29
  -3   4   6   95.69    3.66  28
  -4   1   6  107.99    3.99 283
  -3   4  -6   99.75    4.52  30
  -4   3  -6  143.89    4.50 359
   4  -3  -6  127.69    4.71 288
   4  -3  -6  131.09    4.62  27
  -4   3   6  131.82    5.03 218
   4  -3  -6  136.27    4.59 158
   4  -1  -6  113.88    4.36 350
   4  -1  -6   94.55    3.47 126
  -4   1   6  103.21    4.15 218
  -1  -3   6   99.29    4.17  98
  -1  -3  -6   96.60    3.69 120
  -4   1  -6   98.96    3.26 282
   4  -1   6   96.11    4.00 146
  -3  -1  -6  128.17    4.69 146
   4  -1   6  111.62    3.44 349
   3   1   6  125.61    4.60 123
   1  -4  -6  148.51    5.04 221
   1  -4  -6  156.04    5.60 176
   1  -4  -6  125.86    4.45  95
  -1   4   6  143.91    5.01 248
   4  -1   6   91.84    3.26 365
   3   1   6  126.59    4.01 404
  -3  -1  -6  141.86    4.46 365
  -1   4   6  141.41    5.01 203
   3   1   6  139.41    4.63 316
  -1   4   6  136.24    4.88  66
   1   3   6   86.92    3.43  94
   4  -1   6  105.70    4.31   4
  -1  -3  -6  115.01    4.17 249
   1   3   6   98.63    4.01 175
  -1  -3  -6  102.32    3.74 402
   0   1  10  169.86    6.38 192
   0   1 -10  164.84    6.05 247
  -1   0  10  158.44    4.39 115
   0  -1  10  150.12    4.68  78
  -1   1 -10  169.12    5.18  11
   1   0  10  163.02    4.96  31
   0  -1  10  159.47    5.96 281
   1  -1 -10  194.08    6.93 235
   1  -1  10  165.46    5.90 287
   1   0  10  153.19    4.53 146
   1  -1  10  145.27    5.36 375
   0   1 -10  190.34    6.76 352
   0   1  10  161.30    5.88 305
   1   0 -10  162.76    5.83 367
  -1   1  10  161.03    5.81 299
   1  -1  10  189.27    6.79 185
   0  -1 -10  145.95    5.26 375
   1   0 -10  183.32    6.67 268
   1   0 -10  181.79    6.66 345
  -1   0 -10  166.23    5.94 278
   0  -1  10  160.08    5.69 376
  -1   0  10  163.62    6.07 287
   1   0  10  185.47    6.67 183
  -1   1 -10  179.44    6.42 346
   1  -1 -10  179.71    6.30 377
   0   1  10  155.47    5.51 395
  -1   1  10  167.26    6.18 354
   0  -1 -10  173.79    6.39 245
   1   0  10  164.55    5.90 299
   1   0 -10  198.45    7.10 185
   1  -1 -10  186.71    6.98 183
   1   0  10  154.05    5.46 384
  -1   1  10  171.63    6.17 255
   1   0 -10  181.28    6.51 236
  -1   1  10  154.53    5.48 396
  -1   0 -10  180.18    6.37 333
   0  -1  10  174.11    6.35 197
  -1   0 -10  200.27    7.11 256
   0   1 -10  195.27    6.85 175
   1   0 -10  159.86    4.47  37
   1  -1  10  174.41    5.51  51
   0   1  10  170.44    6.00 348
  -1   0 -10  169.42    5.95 364
   1  -1 -10  193.25    6.90 279
  -1   0  10  172.03    6.44 206
   1   0  10  163.73    5.72 355
  -1   1 -10  186.12    6.54 265
  -1   0  10  172.51    5.92 387
   1  -1 -10  183.10    6.66 334
  -1   1  10  161.76    6.09 203
  -1   0  10  171.39    6.05 257
   0  -1 -10  184.43    6.56 327
   0  -1 -10  176.83    6.36 285
   0   1 -10  155.83    4.81  33
   0  -1 -10  170.60    6.49 172
  -1   1 -10  175.78    6.46 257
   5  -3  -3  322.91    9.12 317
  -2   5   3  344.55    9.85 225
  -2  -3   3 1342.01   35.60 111
  -3  -2   3  304.47    9.45 122
   3   2  -3  284.08    8.81 102
   5  -2   3 1390.94   36.73 151
   5  -2  -3 1403.27   36.71 143
   5  -3   3  317.55   10.15  19
  -5   2   3 1514.52   38.73 297
  -3   5  -3 1396.91   37.39  39
  -2  -3   3 1463.24   37.34 238
   5  -3  -3  316.87    9.80  16
   5  -2  -3 1468.86   38.64   2
   3  -5  -3 1429.84   38.08  64
   2   3  -3 1432.74   37.65  90
  -2   5   3  330.28   10.39  54
  -5   3   3  330.91    9.39 354
   3  -5  -3 1599.54   41.52 209
   5  -3  -3  302.77    9.21 156
   5  -2   3 1579.27   41.71   7
   5  -2  -3 1555.43   40.05 408
   5  -2  -3 1669.11   42.81 338
  -2   5  -3  320.75   10.43  51
  -3   5   3 1481.35   39.11  40
   2  -5  -3  314.57    9.17 190
   5  -3  -3  339.01    9.57 279
   5  -3   3  294.51    9.39 162
  -3  -2   3  314.22    8.66 366
   2  -5   3  293.17    9.91  71
   2  -5  -3  312.95    9.92  77
  -2  -3  -3 1459.20   38.39 120
  -3  -2  -3  320.94    8.56 391
  -3  -2  -3  275.48    8.71 131
   2   3   3 1442.10   37.80  99
   3   2   3  278.81    8.62 110
   0   4  -5  111.57    3.41 173
   4  -4   5   91.96    4.43  39
  -4   4  -5   93.35    4.34  19
   0   4  -5   85.68    4.01  67
  -4   0  -5   90.34    3.09 311
  -4   4   5   97.58    3.86  13
  -4   0  -5   96.33    4.00 155
   4   0  -5   95.06    3.71 117
   4   0   5   94.38    3.03 386
   4  -4  -5  102.36    4.09  42
   0  -4  -5   99.40    3.53 229
   4   0   5  104.10    3.36 319
   4   0   5   85.21    3.67 133
   0   4   5  101.98    4.08  79
  -4   0   5   97.04    3.77 267
   0   4   5  107.99    4.01 189
   0  -4   5   92.19    4.22  89
   0  -4  -5   92.51    3.78 104
   4  -4  -5  103.01    4.10 304
   4   0  -5   98.06    3.42 368
  -4   0   5   96.96    3.28 404
   0   4  -5  104.10    3.40 244
  -4   0   5  106.92    4.14 141
  -4   4   5  102.41    3.93 330
   5  -4   0  253.86    8.62  29
  -5   1   0   14.48    1.72 157
  -1   5   0  245.29    8.23  64
  -4   5   0   10.04    1.91  28
  -5   4   0  242.02    8.09   8
   4  -5   0   11.33    1.96  49
   1   4   0   10.27    1.69  84
  -1   5   0  246.32    6.72 225
   1  -5   0  230.62    8.09  85
  -4  -1   0  237.79    7.79 137
  -5   1   0   15.59    0.92 265
  -1  -4   0   12.43    1.57 104
   5  -1   0   11.77    1.69 136
  -5   4   0  250.61    7.05 323
   4   1   0  207.07    6.85 117
  -3   0   8   49.38    2.14 137
   0   3  -8   45.28    2.69  59
  -3   0   8   52.29    2.94 235
   3  -3  -8   58.88    3.38 202
   3  -3  -8   48.48    1.89 164
   0   3  -8   53.93    2.59 176
   3   0  -8   43.86    2.79 211
   3   0  -8   49.74    2.32 102
   3  -3   8   48.40    2.94  42
   3  -3   8   49.13    2.49 270
   3   0  -8   58.76    3.20 356
   0  -3   8   51.66    2.52 209
  -3   3   8   56.23    3.11 341
   0  -3   8   52.25    2.91  85
   3  -3  -8   59.99    3.13 400
   3  -3  -8   48.17    2.02  51
  -3   3   8   47.66    3.22 232
   3  -3  -8   53.65    2.98 319
  -3   0   8   52.22    3.01 277
  -3   3  -8   52.58    3.03  18
   3  -3  -8   59.79    3.14 292
  -3   0   8   53.44    2.72 393
   3   0  -8   56.03    2.73 369
   0   3  -8   52.68    2.60 247
   3   0   8   46.90    2.33 384
   0  -3  -8   58.58    3.01 239
   0   3   8   55.36    3.30 190
   0  -3  -8   52.65    2.24 120
   0  -3  -8   50.53    2.80 310
   0   3   8   49.28    2.26  83
   0   3   8   51.31    2.92 322
   0  -3  -8   49.95    2.62 397
  -3   0  -8   55.87    2.60 291
   3   0   8   45.21    2.32 137
   3   0   8   55.72    2.50 340
  -3   0  -8   56.00    2.70 164
   5  -4  -1    2.87    0.84 308
   5  -4  -1    2.45    1.23  29
   4  -5  -1    8.94    1.65  50
   5  -1  -1    4.74    1.33 135
  -4   5   1    2.59    1.15  28
  -5   4   1    2.54    0.73 328
   1  -5   1    4.04    1.54  84
   5  -4   1    2.83    1.62  29
  -5   1  -1    6.75    1.36 158
  -1   5  -1    2.53    1.55  63
  -5   4  -1    5.42    1.85   8
  -5   1   1    3.36    1.35 156
  -5   1   1    3.35    0.49 269
  -4   5  -1    4.25    1.76  28
   4  -5   1    5.05    1.49  49
   1  -5  -1    1.50    0.96  86
  -1   5   1    2.46    0.52 233
   5  -1   1    2.35    1.57 138
   5  -1  -1    4.96    0.55 401
  -5   4   1    2.72    1.43   7
  -1   5   1    0.70    1.55  65
  -5   4  -1    1.91    0.60 316
  -4  -1   1    5.26    1.51 136
   1   4   1    0.00    1.31  85
   4   1  -1    0.85    1.38 116
   4   1   1   -1.18    1.28 119
  -1  -4   1    3.12    1.32 103
   1   4  -1    3.96    1.68  83
  -1  -4  -1    3.50    1.40 106
  -4  -1  -1    3.10    1.07 139
   4  -2  -7  174.76    5.61   8
   4  -2  -7  163.38    5.87 273
  -4   2   7  162.83    5.55 298
   4  -2  -7  172.31    5.99 336
   4  -2  -7  153.46    4.89 137
  -4   2   7  168.78    5.87 360
  -4   2   7  149.83    5.72 222
  -2   4  -7  146.58    5.69  41
   2  -4   7  176.85    5.69 176
   4  -2  -7  164.99    5.63 393
   2  -4   7  177.15    6.65  63
  -2  -2  -7  156.13    5.23 137
   2   2  -7  168.63    5.59 216
   2  -4  -7  161.73    5.23  83
   4  -2   7  156.21    4.85 300
  -4   2  -7  172.26    5.17 330
  -2  -2  -7  173.70    5.53 383
   2  -4  -7  177.42    6.43 189
   2   2  -7  151.07    5.25  85
  -2   4   7  165.33    5.82 239
   2   2   7  154.82    5.15 110
  -2   4   7  152.90    5.72 322
   2  -4  -7  159.04    5.89 311
  -2   4   7  151.91    5.52 214
  -2  -2  -7  167.54    5.81 263
  -2  -2   7  145.52    4.80 248
   4  -2   7  170.93    6.19  18
  -2  -2   7  160.96    5.42 369
   2   2   7  172.53    5.78 317
  -2  -2   7  148.71    5.23 111
   2   2  -7  160.08    5.49 207
   4  -2   7  154.92    5.58 159
   2  -4  -7  162.94    5.71 215
  -2   4   7  154.69    5.19  46
  -4  -1   2   14.09    1.65 135
   4   1  -2   16.81    1.55 114
   5  -1  -2    1.94    0.54 394
   5  -1  -2    0.98    1.42 133
  -1  -4   2    2.18    1.34 102
   4  -5   2    1.78    1.48  49
   5  -4  -2   19.38    1.41 303
  -5   1  -2   -0.11    1.24 159
   5  -1  -2    1.69    0.84 360
   5  -4  -2   24.15    2.27  29
   1  -5   2   18.40    2.02  83
  -5   4  -2   19.98    2.32   9
   1  -5  -2   20.61    2.07  88
  -4   5   2    3.14    1.86  28
  -5   4   2   21.93    1.45 332
  -5   1   2    3.25    1.24 155
  -1   5   2   25.03    2.35  65
  -4   5  -2    0.29    1.62  28
  -1   5   2   19.58    1.27 239
   5  -1   2    5.87    1.70 139
   5  -4   2   19.77    2.21  29
   1   4  -2    1.45    1.09  81
   4  -5  -2    0.89    1.48  51
  -5   4   2   16.30    1.97   6
  -5   1   2    2.29    0.72 273
   1   4   2    2.37    1.42  86
  -4  -1  -2   18.48    1.87 140
  -1  -4  -2    1.47    0.34 231
   4   1   2   18.46    1.88 120
   1   4   2    2.29    0.77 167
  -1  -4  -2    0.58    1.27 107
   2  -1 -10   22.25    2.14 226
   2  -1 -10   15.90    1.89 339
   1   1 -10   16.06    1.92 186
   1  -2  10   14.17    1.53  64
   2  -1 -10   14.09    2.06 193
   1  -2  10   19.40    1.93 188
   1   1 -10   22.00    2.07 356
   1   1 -10   19.41    1.99 236
  -1  -1  10   20.63    2.24 210
  -1  -1  10   12.05    2.07 259
   1   1 -10   16.51    1.27  57
   2  -1 -10   15.43    1.66 377
  -2   1  10   11.30    2.25 360
  -1   2 -10   19.44    2.00 258
   1  -2  10   15.62    1.82 275
   2  -1 -10   18.18    2.04 273
  -1  -1  10   15.10    1.13 102
  -2   1  10    4.53    3.79 294
  -1   2 -10   17.78    1.96 358
  -1  -1  10   11.68    2.69 379
  -1   2 -10   13.71    1.85  29
  -2   1  10   14.25    2.28 398
   1  -2 -10   15.96    1.90 181
   1   1  10   15.01    1.70 343
  -1   2  10   14.40    2.25 406
   2  -1  10   13.83    1.51 374
   2  -1  10   15.05    1.39  32
  -1  -1 -10   20.33    2.53 253
   1  -2 -10   20.31    2.08 290
   2  -1  10   19.76    1.58 160
   1  -2 -10   14.90    1.73 385
   1   1  10   16.71    1.04   5
  -1   2  10    9.99    2.88 255
   1   1  10   13.31    1.59 312
   1   1  10   16.83    1.07 120
   2  -1  10   14.29    2.74 175
  -1  -1 -10   15.80    1.68 372
   1  -2 -10   15.59    1.72 322
  -2   1 -10   16.49    1.61 269
   1   1  10   12.40    1.77 395
  -1  -1 -10   19.40    1.87 320
  -1  -1 -10   12.72    1.56 289
   1  -2 -10   19.46    2.47 234
  -2   1 -10   16.27    1.70 338
   2  -1  10   13.01    1.67 294
   2  -5   4   21.17    2.33  70
   5  -3  -4   22.09    1.53 279
   2   3  -4 1803.40   46.98  88
   2  -5   4   23.88    1.14 174
   5  -3  -4   20.21    1.44 321
   5  -3  -4   17.82    1.81 154
   5  -3   4   15.98    2.21 162
   3  -5  -4 1886.19   48.90 205
   2  -5  -4   20.27    1.56 188
   5  -2  -4 1862.89   48.16 141
   3   2  -4   24.82    2.17  99
  -2  -3   4 1963.95   49.98 245
  -2   5   4   21.68    1.61 230
  -3   5   4 1971.68   51.31  40
   3  -5  -4 2014.01   52.58  66
   5  -3  -4   19.17    1.86  16
   5  -2  -4 2122.79   54.38 339
  -2   5   4   24.96    2.38  54
   5  -2  -4 2134.39   54.65 403
  -5   3   4   19.61    1.63 355
  -3  -2   4   21.95    1.85 122
  -3   5  -4 1865.22   49.24  38
   2  -5  -4   24.43    2.05  79
   5  -2   4 2122.62   55.35   9
  -3   5   4 2141.25   55.17 219
  -3  -2   4   20.46    1.34 222
  -5   2   4 2067.74   52.78 296
  -3  -2   4   22.43    1.37 369
   5  -3   4   22.90    2.23  20
  -2   5  -4   12.27    2.29  49
  -3  -2  -4   20.72    1.88 133
  -3  -2  -4   19.98    1.09 385
  -2  -3  -4 1981.97   51.44 122
   3   2   4   20.57    1.91 111
   2   3   4 1831.75   47.52 100
  -2  -3  -4 2092.13   53.32 408
   4  -3  -7  183.84    5.88  28
  -4   1   7    3.65    1.46 284
   4  -1  -7    1.71    1.10 349
  -4   1   7    2.88    1.96 223
   4  -3   7  176.87    6.42  30
   4  -1  -7    2.74    0.95 122
   3  -4  -7    2.21    1.05 305
  -3   4  -7    4.30    2.01  29
  -3  -1   7  176.05    5.84 126
   1   3  -7    3.50    0.78 229
   3  -4  -7    3.12    1.04  64
  -4   1   7    5.13    0.92 154
   1   3  -7    6.65    1.04 194
  -3   4   7    4.01    1.70 230
   3  -4   7    5.84    2.05  51
   4  -3  -7  194.51    6.60 286
  -4   3  -7  203.76    6.18 355
  -3  -1   7  176.50    5.66 384
   4  -3  -7  180.87    6.20 323
   3  -4  -7    3.48    1.12 201
   3   1  -7  172.76    5.64  98
  -1  -3   7    5.13    1.38  98
   4  -3  -7  175.13    5.44 155
   1   3  -7    5.26    1.80  73
  -3   4   7    2.18    1.09  25
  -1   4  -7  172.58    6.41  53
  -4   3   7  180.00    6.18 347
   4  -3  -7  178.12    6.17 402
  -3  -1   7  174.91    5.76 234
   4  -1  -7    6.62    1.21 381
  -4   3  -7  174.62    6.39   7
   4  -3   7  183.73    5.71 277
  -3   4   7    4.45    1.76 328
   1  -4   7  196.77    6.05 199
   1  -4   7  182.30    6.71  76
  -4   1   7    3.79    1.16 409
  -4   3   7  177.23    5.94 311
  -1   4   7  180.96    6.20 202
   1  -4  -7  180.32    6.42 175
   4  -1   7    2.65    1.04 369
   1  -4  -7  183.44    5.85  99
  -3  -1  -7  185.57    6.01 309
   4  -1   7    2.84    0.83 352
  -3  -1  -7  182.20    6.06 149
  -1  -3  -7    1.28    0.85 124
   3   1   7  176.00    5.90 124
   1   3   7    1.72    1.46 178
   1   3   7    4.05    1.28  95
  -1  -3  -7    2.63    1.05 397
   3   1   7  183.06    5.84 322
  -1   4   7  194.28    6.47 251
  -3  -1  -7  196.93    6.03 365
  -4   1  -7    2.37    0.71 280
   3   1   7  172.31    5.32 401
   4  -1   7    4.86    1.43 146
  -1   4   7  196.29    6.38  65
   4  -1   7    4.97    1.31   6
   1  -4  -7  203.37    6.84 409
   1  -4  -7  188.96    6.26 224
   1   3   7    3.29    1.70 314
  -1  -3  -7    4.22    1.21 248
  -3   1   9  180.58    6.38 290
   3  -1  -9  220.14    7.61 343
   3  -1  -9  214.96    7.61 205
  -3   2   9    4.49    4.37 354
  -2  -1   9    9.75    1.04 117
   2  -3   9  208.70    7.12  56
   2   1  -9    8.63    1.43 199
   2  -3   9  198.57    6.80 267
   2  -3   9  216.34    7.16 177
  -2   3  -9  188.07    6.52  29
  -1   3  -9    9.84    1.59 259
   3  -2  -9   11.45    1.62 388
  -1  -2   9  191.17    6.52 369
   3  -1  -9  201.80    6.79 379
   3  -1  -9  227.26    7.78 267
   3  -2  -9    9.79    0.68 126
   3  -2  -9   10.88    1.53 279
  -2  -1   9   10.04    2.46 271
   1   2  -9  202.42    6.54  67
   1  -3   9    8.92    1.60 191
  -3   1   9  186.51    6.66 236
   3  -2  -9   10.19    1.70 332
  -3   1   9  203.28    5.93 158
   2   1  -9   11.41    1.53 224
  -3   1   9  189.52    6.36 402
  -1  -2   9  201.55    6.45  99
   1   2  -9  221.11    7.32 235
  -2  -1   9    9.53    1.79 381
   3  -1  -9  187.96    5.41 107
   2   1  -9   12.74    1.50  81
  -3   2   9   10.43    1.68 301
  -1   3  -9   13.02    1.83  43
   3  -2  -9    9.36    0.85  27
   3  -2  -9   13.08    1.92 203
  -2  -1   9   10.17    1.54 249
   1   2  -9  209.12    6.95 189
   1  -3   9   14.51    1.65  71
  -1  -2   9  200.80    6.46 262
   3  -2   9   10.26    1.43 288
  -2  -1  -9   13.31    1.88 263
   3  -1   9  194.03    6.29 152
  -1   3   9   10.38    1.79 201
  -3   1  -9  211.57    6.69 327
   2  -3  -9  204.44    7.18 296
  -2  -1  -9   10.68    1.40 297
  -1   3   9   11.44    2.05 253
   1  -3  -9    9.97    0.79 115
  -2  -1  -9    9.35    1.23 370
   2  -3  -9  190.26    5.32  92
   2  -3  -9  213.16    7.32 222
   1   2   9  200.41    7.09 181
   1  -3  -9   12.71    1.78 178
  -3   2  -9   11.96    1.45 344
   3  -1   9  193.97    6.09 359
   2  -3  -9  212.84    7.40 316
  -2  -1  -9   11.18    1.15 157
  -2   3   9  189.80    5.30  21
  -1  -2  -9  223.39    7.50 251
  -1  -2  -9  180.47    5.53 143
   2   1   9    7.97    1.22 123
   1   2   9  200.23    6.79 330
   1  -3  -9    8.71    1.17 395
  -1  -2  -9  211.54    6.86 383
   1  -3  -9   10.24    1.67 230
   1  -3  -9    7.72    1.51 302
   3  -1   9  195.61    6.45  17
   1   2   9  178.30    5.95 408
   2   1   9   13.38    1.76 335
   3  -1   9  193.66    6.43 372
  -2   3   9  170.89    6.53 212
  -1   3   9    9.50    0.93  58
   2  -3  -9  213.25    7.20 396
  -1  -2  -9  199.07    6.84 303
  -2   3   9  192.52    6.86 244
   1   2   9  201.01    6.05 104
  -3   1  -9  218.83    6.95 273
   2   1   9   11.95    1.44 396
   2   1   9    0.00    2.79 171
   2  -3  -9  200.98    7.32 190
   3  -1   9  197.09    6.32 304
  -3   2  -9    9.20    1.57   3
   3  -2   9   11.32    1.36  31
   5  -1  -3    1.30    1.41 131
  -4   5   3   -2.54    1.41  27
  -1   5   3    2.87    0.75 211
   1  -5   3    3.25    1.13  82
  -5   4   3    1.23    0.98 335
   5  -4  -3    3.88    0.97 299
   5  -1  -3   -0.24    0.73 358
  -4  -1   3    2.13    0.53 398
  -5   1  -3    0.00    1.25 161
   5  -4  -3    2.19    1.37  29
  -5   1   3    0.36    0.73 275
   4   1  -3    1.60    1.28 112
   4  -5   3   -2.50    1.47  49
  -1   5   3    2.90    0.92 244
  -5   1   3   -0.22    1.23 155
  -5   4   3    4.06    1.53   4
   4  -5  -3    2.81    1.48  52
   5  -1  -3    0.54    0.54 389
   1  -5  -3    3.01    1.31  90
  -4  -1   3    3.99    1.30 134
   5  -4   3    0.40    1.21  30
  -1   5   3    3.26    1.56  66
   1   4   3   -1.54    1.42  87
  -4  -1  -3    1.50    1.18 142
   1   4   3   -0.13    1.03 171
  -1  -4  -3   -1.36    1.14 109
  -1  -4  -3   -0.91    0.46 236
  -4   0   6    7.52    1.08 402
  -4   4   6    6.35    1.69 333
   4  -4  -6   14.03    1.77 214
   0  -4   6    7.41    1.52  88
  -4   0   6    7.98    1.46 270
   0   4  -6    9.13    0.98 245
   4  -4   6    7.84    1.83  40
  -4   4  -6    2.37    1.95  18
   4   0  -6    8.61    1.04 368
   0   4  -6    9.87    2.21  65
  -4   4   6   10.48    2.54 219
   4   0  -6    6.25    1.38 114
   4  -4  -6    9.16    1.33  44
  -4   0   6    9.50    1.33 141
   0   4  -6   10.64    0.95 173
   4  -4  -6    7.73    1.32 300
  -4   4   6    8.45    1.30  11
  -4   0   6    7.78    1.50 220
   0  -4  -6    7.45    1.16 231
   0   4   6    8.33    1.49 190
   4   0   6    7.41    0.92 326
   0   4   6    8.83    1.55  79
   4   0   6    5.68    1.46 133
   4   0   6    9.63    0.93 386
  -4   0  -6    9.65    1.57 157
   0  -4  -6    6.99    1.25 107
  -4   0  -6    8.04    0.92 304
   0   0 -11   27.73   10.11 365
   0   0 -11   35.52   16.83 173
   0   0 -11   30.92   27.04 339
   0   0 -11   33.88   14.04 272
   0   0  11   28.15    1.59  74
   0   0 -11   29.63   15.70 245
   0   0  11   22.52    2.74 361
   0   0  11   28.14    1.09 156
   0   2 -10   16.07    1.72 247
   0   2 -10   16.50    1.75 175
  -2   0  10   13.89    2.26 248
   0  -2  10   13.76    1.40  83
  -2   0  10   16.37    0.96 131
   2   0 -10   17.52    1.82 367
   2   0 -10   18.62    1.91 195
   0   2 -10   14.30    1.84  47
  -2   0  10   13.97    2.75 390
   2   0 -10   25.26    2.20 226
   0  -2  10   15.99    2.22 201
   2   0 -10   15.51    2.14 349
   2   0 -10   14.35    0.99  74
   0   2  10   12.86    2.36 406
   2   0  10   11.01    1.25  14
   2  -2 -10   14.46    1.96 327
   2  -2 -10   13.13    1.82 225
  -2   2 -10   15.05    1.71 351
   2  -2 -10   16.31    1.87 284
   2  -2  10   14.23    1.48  46
  -2   0 -10   15.69    1.59 282
   2  -2 -10   19.24    2.28 191
   0  -2 -10   22.12    2.61 242
   2  -2  10   16.71    2.11 177
   0   2  10   13.31    2.47 338
   0  -2 -10   16.89    1.80 295
   2   0  10   14.20    1.92 384
  -2   0 -10   14.44    1.63 324
  -2   2 -10   13.11    1.49  14
   0   2  10   13.47    0.81  87
   2  -2  10   16.75    2.10 281
   0  -2 -10   14.85    1.53 383
   2  -2  10    6.99    2.64 365
   2   0  10   14.36    1.29 140
   2   0  10   17.18    1.88 308
   2  -2 -10   13.75    1.83 386
   0  -2 -10   18.17    1.95 316
   0  -2 -10   15.38    1.91 170
   2   0  10   14.07    1.82 350
   0  -2 -10   15.50    0.97 152
   5  -3   5  108.08    3.16 296
   5  -3  -5  118.51    4.25 323
   5  -3   5  127.26    5.35  21
   2  -5   5  137.64    4.12 180
  -2  -3   5  496.39   14.48 109
   5  -3  -5  129.07    4.66 278
  -5   3   5  124.06    4.24 312
  -3  -2   5  117.29    4.60 121
   3  -5  -5  483.37   14.09  68
   5  -2  -5  501.34   14.02 138
   3   2  -5  111.50    4.41  97
  -3   5   5  539.85   15.23 224
  -5   3   5  119.01    4.39 355
   5  -3  -5  116.40    4.35 151
  -3  -2   5  120.34    4.06 372
  -3   5   5  495.27   14.43 314
   2   3  -5  505.27   14.60  86
   3  -5  -5  561.77   15.93 201
   5  -2  -5  521.15   14.44 398
   5  -3  -5  126.42    4.81  16
   5  -3  -5  116.93    4.44 409
  -5   2   5  549.12   15.01 295
  -2  -3   5  516.22   13.68 249
   2  -5   5  116.13    5.37  70
  -3  -2   5  119.86    4.03 229
  -3   5   5  516.56   14.82  39
  -2  -3  -5  510.28   13.88 401
  -2  -3  -5  488.68   14.06 125
   3   2   5  114.14    4.41 112
   5  -2   5  527.12   15.42  10
  -3  -2  -5  122.46    4.73 136
  -2  -3  -5  557.40   15.29 260
  -3  -2  -5  123.26    3.90 381
  -2   5   5  118.78    4.84  53
   2  -5  -5  133.98    5.00 186
   2  -5  -5  111.01    4.53  82
   2   3   5  493.65   14.04 100
  -2   5   5  124.72    4.53 235
   1   0 -11    5.26    1.43 366
   0   1 -11    2.78    1.64 350
   1  -1 -11    4.33    1.86 235
  -1   1 -11    3.43    1.78 344
   1  -1  11    0.38    2.41 288
   0   1 -11   -0.13    1.33 174
   0  -1  11    1.23    0.68  80
   1   0 -11    0.37    1.11 267
   1  -1 -11    0.86    1.41 375
   1  -1 -11    3.05    1.66 182
  -1   1 -11    1.81    0.90   8
   1   0 -11    4.49    1.77 183
  -1   1 -11    1.40    1.40 255
   1  -1 -11    3.44    1.48 278
   0   1 -11    2.34    0.83  28
   0  -1  11   -1.15    2.88 198
   1  -1 -11    1.61    1.49 333
   0   1 -11    2.65    1.52 246
   1   0 -11    2.26    1.64 236
   1  -1  11    2.34    0.88  55
  -1   1 -11    1.45    1.20 265
   1   0 -11    1.87    1.12 344
  -1   0 -11    2.54    1.33 276
  -1   0 -11    0.66    1.10 363
   0  -1 -11    0.00    1.21 283
  -1   0 -11    5.39    2.26 254
   0  -1 -11    3.21    1.36 328
   0  -1 -11    3.36    1.30 373
   0  -1 -11    2.46    1.35 244
   0  -1 -11    2.64    1.67 172
   1   0  11    1.93    0.57 145
   1   0  11    2.62    0.69  36
   1   0  11    3.38    1.81 356
   1   0  11   -3.11    2.62 300
  -1   0 -11    4.14    1.51 332
   5  -1  -4    2.51    0.77 386
   5  -1  -4    2.58    1.29 129
   5  -1  -4   14.58    1.50 355
   4  -5  -4    8.70    1.64  53
   1  -5   4   27.48    2.79  82
   5  -4   4   32.31    2.80  30
  -5   4   4   24.81    2.10   3
   5  -4  -4   30.92    2.46  30
   4  -5   4    6.85    1.61  49
  -4   5   4    4.33    1.29 317
  -4   5   4    3.62    1.54  26
  -5   4   4   25.61    1.84 338
  -5   1   4    3.82    1.13 154
  -5   1   4   21.85    1.56 278
   5  -4  -4   31.37    1.99 296
  -4  -1   4   31.61    1.51 394
  -5   1  -4    3.30    1.14 162
  -5   1  -4    2.92    0.46 298
  -1  -4  -4    3.81    1.24 111
   1  -5  -4   28.48    2.28  92
  -1  -4  -4    3.12    0.81 239
  -4  -1  -4   32.30    2.29 144
  -4  -1   4   27.82    2.17 134
   1   4   4   24.59    2.33  87
  -1   5   4   28.89    2.52  66
  -1  -4   4    4.09    1.24 100
  -1   5   4   28.50    1.67 208
   1   4  -4    1.97    0.62 208
   1   4   4    5.04    1.17 174
   4   1  -4   24.72    2.12 110
   5  -1   4    2.46    0.45 329
  -1   5   4   30.09    2.00 247
   4  -2   8   21.60    2.32 159
   4  -2  -8   24.30    1.81 390
   2  -4  -8   24.98    2.05 217
   4  -2  -8   27.42    2.25 336
   2  -4   8   26.09    1.93 180
   4  -2  -8   22.28    2.30 213
   2  -4   8   24.34    2.32  64
  -4   2   8   26.85    2.38 361
   2  -4  -8   25.30    2.12 406
  -2   4   8   19.44    2.05 242
  -2  -2  -8   29.34    2.20 261
   2   2   8   20.41    2.10 322
  -2  -2   8   26.57    1.96 111
   2   2  -8   25.07    1.99 203
  -2   4   8   22.22    2.28 212
   2  -4  -8   24.62    1.52  88
   2  -4  -8   29.24    2.45 187
  -2  -2  -8   26.69    2.03 310
   4  -2   8   26.26    2.35  20
   2   2   8   25.18    1.87 110
   4  -2   8   22.77    1.61 300
  -2  -2   8   23.70    1.91 371
  -4   2   8   24.92    2.22 298
   4  -2  -8   24.42    1.61 132
  -2  -2  -8   23.31    1.71 381
   4  -2  -8   26.44    2.14 272
  -2  -2  -8   22.56    1.69 141
   2   2  -8   22.73    1.75 219
  -4   2  -8   22.48    1.49 331
   2   2   8   18.80    2.65 170
   4  -2  -8   23.95    1.63   9
  -2  -2   8   22.77    1.73 251
   2  -4  -8   26.63    2.39 308
   2   2  -8   21.34    1.88  82
  -2   4  -8   21.93    2.29  39
  -2   4   8   20.37    1.57  44
   0  -3   9   23.16    1.83 208
   0   3  -9   30.15    2.11 246
  -3   0   9   25.16    2.78 279
  -3   0   9   24.75    1.55 137
   3   0  -9   26.22    2.40 207
  -3   0   9   24.83    2.05 393
   0   3  -9   30.41    2.08 175
   0  -3   9   21.60    2.24  86
   3   0  -9   25.43    1.68  97
   3   0  -9   28.00    2.33 354
   0   3  -9   24.73    2.13  56
  -3   0   9   21.73    2.25 238
   3   0  -9   30.23    2.14 368
   3  -3  -9   27.79    2.12 396
   0   3   9   24.55    1.52  82
   0  -3  -9   27.79    2.27 306
   3  -3   9   24.78    2.15 274
   0   3   9   26.45    2.53 191
   3   0   9   28.15    2.03 385
   3   0   9   23.40    1.89 137
   0  -3  -9   29.66    1.56 126
   3  -3  -9   25.05    1.34  58
   3  -3  -9   33.53    2.48 320
   3  -3  -9   24.25    2.30 199
   3   0   9   29.37    2.01   3
   3  -3  -9   24.74    1.21 157
  -3   0  -9   26.59    1.86 288
   3   0   9   26.07    1.86 344
   0  -3  -9   27.62    2.01 393
   3  -3  -9   33.03    2.55 290
  -3   3  -9   34.60    2.23 359
   0  -3  -9   30.06    2.40 239
   3  -3   9   26.84    2.49  43
  -3   3  -9   24.54    2.24  16
  -5   0   0   73.94    3.56 148
   0  -5   0   91.00    4.44  95
   5  -5   0   98.27    4.70  40
   3  -4   8   48.05    3.28  52
   4  -3  -8  108.81    4.62 284
  -4   3   8   99.31    4.39 349
   3  -4  -8   57.40    2.63  68
   3  -4  -8   54.99    3.25 198
   3  -4  -8   50.61    3.08 302
  -3   4   8   51.06    2.37  22
  -3  -1   8  102.58    3.92 126
   4  -3  -8   88.65    3.16 150
   4  -3  -8  109.42    5.08 210
   4  -1  -8   56.54    2.88 379
   1   3  -8   58.78    2.74 190
   3  -4  -8   55.50    3.10 406
   1   3  -8   51.35    2.56 231
  -4   3   8   89.49    3.80 310
   1  -4   8  100.90    3.75 199
  -4   1   8   53.10    2.55 154
  -1   4  -8  115.65    4.38 260
  -4   1   8   50.00    2.45 407
  -4   1   8   49.62    2.94 286
  -3   4  -8   46.00    3.06  27
   3   1  -8  105.52    4.50 211
   4  -3  -8   96.19    3.54  31
   1   3  -8   46.46    2.87  71
  -4   3  -8   98.58    3.67 352
   4  -3   8  103.07    4.65  32
  -4   3  -8   86.64    4.07   7
   4  -1  -8   57.32    3.25 347
  -1  -3   8   47.86    2.77  98
   4  -3  -8  105.31    4.47 399
  -1   4  -8   94.54    4.54  51
   1  -4   8   97.01    4.45  76
   3   1  -8   92.44    3.71  94
   4  -3  -8  106.31    4.45 324
  -3  -1   8  105.96    4.07 385
   4  -1  -8   54.54    2.42 117
  -3  -1   8   97.25    3.92 238
   4  -3   8   96.11    3.74 281
   1   3   8   50.96    3.20 180
   3   1   8   97.98    3.83 327
  -1  -3  -8   58.81    3.03 248
  -1   4   8   92.79    3.61  64
  -4   1  -8   52.24    2.30 278
  -3  -1  -8  100.21    3.75 364
   4  -1   8   55.16    2.34 354
   4  -1   8   53.08    3.04   9
   1  -4  -8   92.67    4.10 404
   1  -4  -8  105.83    4.76 175
   1  -4  -8  105.61    4.34 226
   3   1   8   88.98    3.70 124
   4  -1   8   47.94    2.50 371
   1   3   8   44.43    2.37  95
  -1  -3  -8   56.05    2.54 128
  -1   4   8   91.99    3.98 253
  -3  -1  -8   96.34    3.89 152
   1  -4  -8   98.92    3.60 104
   3   1   8   94.49    3.51 400
  -1   4   8   91.27    4.15 202
  -3  -1  -8  107.07    4.14 304
  -1  -3  -8   58.37    2.82 393
   4  -1   8   48.79    2.78 146
  -5   0   1   25.99    1.96 147
  -5   5   1   26.01    1.79 314
   0  -5   1   26.73    2.54  94
   5  -5   1   25.57    2.65  40
   5  -5  -1   26.18    2.53  40
   0  -5  -1   23.43    2.21  97
  -5   0  -1   26.76    2.28 149
   0   5   1   25.65    1.21 196
   4  -4  -7   43.54    2.45  46
   4  -4   7   45.34    3.28  41
   0  -4  -7   37.58    2.32 406
   4   0  -7   46.38    2.69 360
   4  -4  -7   48.51    3.00 297
   4   0   7   36.56    1.82 386
   4   0  -7   42.68    2.30 367
  -4   0   7   41.40    2.27 400
   0   4  -7   42.57    2.95  63
   0  -4  -7   53.17    2.66 233
   0   4   7   40.72    2.87 190
  -4   0   7   35.58    2.70 273
   4  -4  -7   50.17    3.21 210
   4   0   7   34.83    2.40 134
  -4   4   7   40.09    2.72 336
   0   4  -7   43.88    2.19 244
  -4   4   7   43.64    2.40   8
   0  -4   7   43.05    2.94  88
   0   4  -7   43.18    1.99 173
   4   0  -7   36.75    2.22 111
   0  -4  -7   41.07    2.34 111
   4   0   7   43.76    2.11 332
  -4   0  -7   39.41    2.45 159
  -4   0   7   40.36    2.32 141
  -4   0  -7   41.93    2.08 299
   0   4   7   39.89    2.28  79
   4  -4  -7   37.40    2.35 409
  -4   0   7   36.68    2.56 225
  -5   1  -5    8.23    1.84 164
  -4  -1  -5  216.41    7.32 146
   5  -4   5  229.81    8.23  31
  -4   5   5    7.26    1.77 321
   5  -1  -5   11.84    1.14 383
   4  -5   5    7.53    1.89  49
  -4  -1   5  235.08    6.82 393
   5  -1  -5    6.79    1.35 354
   5  -4  -5  230.35    7.33 293
  -4   5   5    8.83    2.71 217
   1   4   5    7.29    1.44 176
  -5   4   5  245.24    7.72 341
  -4   5   5    8.25    1.66  25
   1   4  -5    8.48    0.90 200
  -5   1   5    9.34    1.47 279
   1   4   5    6.98    1.90  88
   4   1  -5  230.23    7.43 108
  -4  -1   5  225.69    7.04 218
   1  -5  -5  259.70    8.09 168
  -1  -4   5    9.12    1.89 100
  -5   1  -5    9.28    0.73 291
   1  -5  -5  224.54    7.51  94
   5  -4  -5  233.08    7.49 164
   5  -1   5   10.13    0.73 338
   4  -5  -5    9.56    1.64  55
   1  -5   5  226.50    8.36  81
   5  -1  -5   10.69    1.63 127
  -1   5   5  240.31    7.44 250
  -1  -4  -5    8.38    0.95 241
  -1   5   5  229.61    7.80  66
  -1  -4  -5   18.26    1.83 114
  -1   5   5  230.01    7.05 206
  -5   1   5   12.07    1.50 154
   5  -4  -5  222.47    7.44  31
   4  -5  -5    8.95    1.62 212
  -4  -1   5  223.40    7.35 133
   5  -1   5    8.48    0.95 366
   0  -5   2   20.15    2.41  93
   0   5   2   18.83    1.14 194
  -5   0   2   13.83    1.78 146
  -5   5   2   17.64    2.20  16
   5  -5  -2   18.92    2.36  41
  -5   5   2   16.05    1.48 318
  -5   0  -2   17.87    2.12 150
   5  -5   2   19.29    2.18  40
   0  -5  -2   17.38    2.02  98
  -3   5   6 1015.04   27.29 228
   5  -2  -6  915.14   24.37 136
   3  -5  -6 1033.71   28.01 198
  -5   3   6    9.89    1.69 356
  -5   3   6    6.50    1.35 310
   3   2  -6    6.11    1.56  95
   5  -2   6  961.07   26.39  12
   5  -3  -6    9.28    1.44 277
  -2   5   6    6.10    1.78 239
   5  -2  -6  987.39   26.50   3
   2  -5  -6   10.18    1.49  85
  -2  -3   6  928.56   24.19 253
   2   3  -6  990.92   26.15 212
   5  -3  -6   10.11    1.39 325
   2  -5   6    8.45    1.02 183
  -5   2   6  961.59   25.52 295
  -2   5   6    8.35    1.83  53
   5  -3   6    7.29    0.79 295
   5  -3   6    4.05    1.27  22
   3  -5  -6  955.00   25.88  71
  -3  -2   6    8.79    1.15 234
  -5   3  -6    9.97    0.80 333
   2   3  -6  889.04   24.18  84
   5  -3  -6    9.03    1.42 404
   3  -5   6 1016.41   28.39  60
   5  -3  -6    5.06    1.30  17
   2  -5  -6    9.19    1.50 184
  -3  -2   6    7.24    1.57 121
  -3  -2   6    7.36    1.15 374
   5  -3  -6    9.08    1.49 149
  -3   5   6  991.95   26.61  38
   5  -2  -6 1022.14   27.13 394
   2  -5   6    5.81    2.24  70
  -2  -3  -6  922.94   24.91 127
  -3  -2  -6    9.72    1.01 378
  -3  -2  -6    8.90    1.29 138
   2   3   6  903.75   24.34 101
  -2  -3  -6 1063.27   28.14 258
  -2  -3  -6 1013.71   26.61 396
   3   2   6    8.71    1.86 112
  -1   2 -11   -0.39    1.42 256
   1   1 -11   -1.12    1.37 354
   2  -1 -11    2.09    1.60 338
   1  -2  11    1.00    1.86 190
  -1   2 -11    2.55    1.28 355
   1   1 -11    0.53    1.07 184
   1  -2  11    0.00    0.74  66
   1   1 -11    1.41    1.53 236
   2  -1 -11    1.90    1.49 191
  -1   2 -11    0.69    1.10  26
   2  -1 -11    1.95    1.30 375
   2  -1 -11   -1.36    1.49 272
   2  -1 -11    1.34    1.59 227
  -1  -1  11    1.02    3.06 209
   1   1 -11    1.64    0.75  52
  -1  -1  11    3.48    1.56 261
  -1  -1  11    1.76    0.70 103
   2  -1  11    0.25    1.51 295
   2  -1  11    0.62    1.11 158
  -1  -1 -11    3.55    1.19 287
  -2   1 -11    0.00    0.95 268
  -2   1 -11    5.92    1.90 263
   1  -2 -11    0.14    1.55 179
  -1  -1 -11    0.86    1.48 252
  -2   1 -11    0.89    1.01 337
   1  -2 -11    2.23    1.49 382
   1  -2 -11   -0.48    1.21 323
  -1  -1 -11    5.33    1.82 321
   1  -2 -11   -0.60    1.31 288
   2  -1  11    1.77    1.09  35
   1   1  11    0.44    0.66 119
   1  -2 -11    2.07    1.58 234
  -1  -1 -11   -0.22    1.20 371
   1   1  11   -0.59    2.49 346
   1   1  11    1.46    0.61  12
  -2  -1  10    5.30    1.88 382
   3  -1 -10   20.96    2.30 202
  -1   3 -10    9.21    1.86 257
   2  -3  10   14.45    1.79  58
   3  -1 -10   17.94    2.00 342
   3  -1 -10   19.23    2.07 267
  -2  -1  10    3.05    1.76 251
   2  -3  10   12.52    2.30 270
   2  -3  10   19.06    2.41 180
   3  -2 -10    0.96    1.28 386
   1   2 -10   16.24    1.74  63
   2   1 -10    7.11    1.56 196
   3  -2 -10    5.52    0.55 114
   3  -2 -10    8.59    2.04 216
   1   2 -10   21.02    1.91 186
   3  -1 -10   16.39    1.87 217
   3  -2 -10    7.62    1.76 278
  -3   1  10   17.20    1.04 160
  -1   3 -10    5.60    1.63  40
   3  -2 -10    6.83    0.72  34
  -2   3 -10   15.27    1.98  27
   3  -1 -10   17.80    1.90 377
   2   1 -10    4.72    1.15  76
   3  -1 -10   15.42    0.97  98
   1  -3  10    5.86    1.86 193
   3  -2 -10    4.32    2.03 199
   1  -3  10    4.34    1.31  72
  -2  -1  10    6.70    1.02 117
   2   1 -10    9.47    1.74 359
   3  -2 -10    3.84    1.68 332
   1   2 -10   16.98    1.88 235
  -1  -2  10   20.16    1.66  99
   2   1 -10    4.03    1.26 225
   2  -3 -10   17.82    2.05 294
   2   1  10    6.26    1.51 339
  -1  -2 -10   18.97    1.79 299
  -1  -2 -10   16.23    1.16 149
  -1  -2 -10   19.21    2.00 250
  -3   2 -10    3.98    1.54   2
   1  -3 -10    5.36    1.46 177
  -1   3  10    3.90    0.76  55
  -3   2 -10    6.91    1.55 343
   1   2  10   14.63    1.96 406
   3  -2  10    5.01    1.55 166
   1  -3 -10    6.01    0.65 125
  -2  -1 -10    6.64    1.04 161
   3  -1  10   11.74    1.96 374
   3  -2  10    3.76    1.35  33
   3  -2  10    5.97    1.84 365
   2   1  10    5.47    0.99 123
  -2  -1 -10    5.44    1.73 260
   1  -3 -10    3.19    1.30 231
   2  -3 -10   13.84    1.91 188
   3  -1  10   14.92    1.78 304
   2  -3 -10   17.35    2.04 223
  -2  -1 -10    6.59    1.44 368
   1   2  10   15.98    1.30 104
  -3   1 -10   18.96    1.69 328
   3  -1  10   18.22    1.72 360
   1  -3 -10    6.60    1.63 299
   3  -1  10   19.70    1.69  20
   2  -3 -10   19.05    2.06 317
   3  -2  10    3.96    1.53 289
  -1  -2 -10   19.03    1.88 380
   2   1  10    3.49    1.53 396
   1  -3 -10    7.88    1.69 392
  -3   1 -10   18.71    1.61 272
  -2  -1 -10    8.43    1.52 293
   3  -1  10   17.71    1.86 151
   2  -3 -10   17.05    1.94 393
  -5   5   3  146.36    5.72  15
   5  -5  -3  159.37    6.31  41
   5  -5   3  143.04    6.10  40
  -5   5   3  144.94    5.09 323
   0  -5  -3  140.29    5.50 100
   0   5   3  150.96    4.75 193
  -5   0  -3  146.68    5.70 152
   0  -5   3  140.13    5.92  93
  -5   0   3  153.30    5.81 145
   2  -2 -11   10.97    1.97 282
   0  -2 -11   10.97    1.73 381
   0   2 -11   14.21    1.95 246
   0  -2 -11   20.48    2.24 242
   0   2 -11   10.92    1.79  43
   2   0 -11   11.75    1.88 348
  -2   0 -11   14.62    1.70 280
   2   0 -11   15.81    2.15 227
   2   0  11   11.05    1.15  18
  -2   0 -11    9.36    1.76 261
   2  -2  11   11.33    1.46  49
  -2   0 -11   13.55    1.76 324
   2   0 -11   15.50    1.80 366
   0  -2  11   14.09    1.39  84
   2  -2  11   11.57    2.33 283
   2  -2 -11    8.47    1.83 328
   2   0  11   10.95    1.92 352
   0  -2 -11   11.48    1.78 292
  -2   2 -11   12.82    1.70 349
   2   0 -11    9.79    1.87 192
   0  -2 -11   17.66    2.18 169
   0  -2  11   11.82    2.33 202
   0  -2 -11   14.23    1.95 317
   0   2 -11   13.48    2.03 359
   2   0  11   10.74    2.23 386
   2  -2 -11   13.27    2.26 189
   2   0  11   11.25    1.16 139
   2  -2 -11    8.87    2.29 226
   0   2 -11   13.92    1.85 174
   2  -2 -11   11.04    1.72 383
  -2   2 -11    9.96    1.46  12
   0  -2 -11   11.69    0.76 163
   2   0 -11   12.59    1.05  66
  -2   0  11    9.49    0.80 133
   0   2  11   12.07    0.81  84
   2   0  11   12.99    2.11 307
   3  -6   0  714.72   18.84 212
   3  -6   0  681.20   20.01  69
   6  -3   0  709.76   20.24  12
  -3  -3   0  688.02   19.51 122
   6  -3  -1    1.34    1.59  12
   3  -6   1    0.76    1.82  68
   3  -6  -1    2.75    0.97 206
  -3  -3   1    2.98    1.11 121
   6  -3   1    3.53    1.58  13
  -3  -3  -1    2.18    1.53 123
   0   0 -12  962.12   26.62 338
   0   0 -12  972.68   26.97 245
   0   0 -12  853.22   23.63 364
   0   0 -12  932.34   26.14 172
   0   0 -12  880.34   24.51 271
  -2   4   9  111.87    3.84  41
   2   2  -9  112.82    4.45 221
  -2  -2  -9  113.62    4.61 306
   2  -4  -9  117.61    4.90 402
   2  -4   9  119.05    4.61 182
   2   2  -9  117.78    4.71 199
  -2  -2   9  106.56    4.31 373
   2  -4  -9  113.35    3.79  94
  -4   2  -9  132.62    4.58 331
   2  -4  -9  117.72    4.89 219
   4  -2  -9  109.76    3.66 126
   4  -2   9  121.70    5.04  22
  -2  -2  -9  116.64    4.36 378
  -2   4  -9  103.64    4.60  37
   2  -4  -9  106.98    4.75 304
   2   2   9  118.28    4.69 326
  -2  -2  -9  109.68    4.13 144
   4  -2  -9  123.47    4.85 387
  -2  -2   9  117.17    4.45 111
   2   2  -9  107.24    4.27  79
  -2  -2   9  109.62    4.28 253
   4  -2  -9  121.00    5.06 335
  -2  -2  -9  119.10    4.92 259
   4  -2   9  103.95    4.33 363
   4  -2  -9  133.24    5.79 210
   2   2   9  110.93    4.07 110
  -4   2   9  110.52    4.78 298
   2  -4   9  105.29    4.79  65
   4  -2   9  107.45    4.61 158
   4  -2   9  111.40    4.12 300
   4  -2  -9  121.98    5.07 271
   2  -4  -9  134.32    5.77 185
   4  -2  -9  122.32    4.22  11
   6  -3   2    5.35    1.59  13
   3  -6   2    2.75    2.14  67
  -3  -3   2    6.78    1.23 120
   3  -6  -2   10.31    1.28 202
   6  -3  -2    6.49    1.60  11
   6  -3  -2    5.75    0.79 316
  -3  -3  -2    4.88    1.31 125
   3  -6  -2    4.99    1.77  71
   5  -4  -6   74.71    3.27 162
  -4   5   6  121.46    4.65  23
   5  -4   6   70.12    2.69 268
   4  -5  -6  122.73    5.07 209
   4  -5  -6  113.43    4.68 309
   1  -5   6   66.43    3.80  81
  -5   4   6   75.60    3.63 343
   4  -5   6  118.68    5.48  50
  -5   1   6  123.47    4.59 281
  -4   5   6   98.48    4.59 324
  -5   1   6  119.51    4.61 154
   5  -1  -6  123.30    4.36 380
   5  -4  -6   69.67    3.33 291
   5  -1  -6  123.78    4.78 352
   5  -4  -6   73.85    3.54  32
  -1   5  -6   82.30    3.15 262
   5  -4   6   63.78    3.83  32
   4  -5  -6  117.48    4.81  57
   5  -1  -6  120.34    4.46 124
   5  -1   6  115.50    3.94 369
   1   4  -6  122.93    4.06 195
  -4  -1   6   66.53    3.29 133
   4   1  -6   66.54    3.16 105
   5  -1   6  130.71    3.94 344
  -5   1  -6  118.65    5.08 165
  -1  -4  -6  123.45    4.52 407
  -1  -4   6  111.27    4.90  99
   5  -1   6  120.99    5.12   2
   1   4   6  112.58    4.54  88
   4   1   6   81.25    3.20 313
  -1   5   6   74.67    3.65  66
  -1   5   6   76.10    3.39 252
  -1  -4  -6  109.87    4.45 117
   1  -5  -6   72.79    3.39 169
  -1   5   6   70.83    3.44 204
  -4  -1  -6   72.90    3.43 148
  -4  -1   6   73.29    2.93 392
   1  -5  -6   71.19    3.42  97
  -4  -1   6   73.14    3.27 223
   1   4  -6  125.19    3.99 218
  -5   1  -6  128.72    3.97 286
   1   4   6  112.27    4.41 179
  -1  -4  -6  132.95    4.59 241
   1  -5  -6   88.71    3.49 216
   0  -3 -10  926.23   24.12 132
   3   0 -10  853.58   22.41  91
   0   3 -10  936.10   25.40  53
   0  -3 -10  951.87   25.85 390
   3   0  10  969.90   25.86 347
   0  -3 -10  968.71   26.64 303
   0   3 -10 1083.34   28.97 174
   3   0 -10  964.07   26.17 367
   3   0  10  875.51   23.55 386
  -3   3 -10  885.81   24.14  15
   3  -3  10  971.56   26.62  45
   3  -3 -10  864.31   22.08 147
  -3   3 -10  973.43   26.33 356
   3   0  10  828.45   22.20 136
  -3   0  10  891.90   23.41 138
   3  -3 -10 1011.73   27.83 288
   3   0  10  911.17   24.50   7
   0  -3 -10 1028.71   27.99 239
  -3   0 -10  937.18   25.26 285
   3   0 -10  980.06   27.05 203
  -3   0 -10  968.13   26.00 314
   3  -3  10  973.38   26.62 169
   3  -3 -10  874.32   24.14 393
   3  -3  10  903.19   24.52 277
   3  -3 -10  945.79   24.33  66
   3  -3 -10  956.26   26.48 215
   3  -3 -10 1015.91   28.37 197
   0   3  10  881.68   23.09  81
   3   0 -10 1000.67   27.61 352
   0   3 -10  988.12   26.77 245
   3   0 -10  962.88   26.47 216
   0  -3  10  988.87   26.75  86
   3  -3 -10  978.43   26.92 321
   0  -3  10  988.27   26.72 207
  -6   4   0   51.91    1.95 349
   6  -2   0   -1.51    1.63   2
   2  -6   0   46.92    3.46  79
   6  -2   0    3.05    0.46 333
   6  -4   0   52.74    1.94 286
   4  -6   0   -0.45    1.94  59
   6  -4   0   52.70    3.51  23
  -6   2   0    4.30    1.40 166
  -4  -2   0   39.41    2.67 132
  -2  -4   0    0.80    1.37 113
  -5   5   4  205.44    7.17  13
   5  -5  -4  207.88    7.44  42
  -5   5   4  200.56    6.61 326
   5  -5   4  188.52    7.33  41
   5  -5  -4  213.68    6.98 308
   0  -5  -4  191.15    6.92 102
   0   5   4  203.68    6.29 192
   0  -5  -4  207.22    6.11 216
   5   0  -4  202.79    5.97 362
  -5   0   4  195.39    6.85 145
  -5   0  -4  201.53    7.20 153
   0  -5   4  187.24    7.21  92
   0   4  -8   49.41    2.47 244
   4   0  -8   47.80    2.45 107
  -4   4   8   49.08    2.44   4
   0  -4   8   46.78    3.08  88
   4  -4   8   41.76    2.39 266
   0   4  -8   40.48    2.95  61
   4  -4   8   40.65    3.10  42
   4   0  -8   48.17    2.65 366
  -4   0   8   51.08    2.54 141
   4  -4  -8   47.81    3.21 207
   4   0  -8   53.68    3.33 358
   0   4  -8   49.54    2.28 172
   4  -4  -8   46.33    2.99 295
  -4   0   8   44.88    3.25 275
  -4   0   8   38.70    2.47 229
  -4   0   8   43.20    2.40 399
   4  -4  -8   45.86    2.47  49
   4  -4  -8   53.37    3.09 405
   4   0   8   45.07    2.24 337
  -4   0  -8   41.30    2.70 161
  -4   0  -8   50.43    2.40 295
   0  -4  -8   46.63    2.70 234
   0   4   8   41.98    2.42  79
   4   0   8   41.53    2.68 134
   0  -4  -8   48.17    2.81 402
   4   0   8   44.00    2.30 387
   0   4   8   44.36    2.89 191
   0  -4  -8   44.75    2.26 115
   4  -6  -1    1.93    2.08  59
   4  -6   1    9.44    2.11  58
   6  -4   1  181.57    6.99  23
   6  -4  -1  163.07    6.43  22
   6  -4  -1  195.49    5.72 285
  -6   4   1  181.63    5.45 349
   2  -6   1  183.97    7.22  78
   6  -2  -1    8.03    0.83 338
  -2  -4   1    7.35    1.73 112
  -2  -4  -1    5.52    1.58 114
   6  -2  -1    4.31    1.52   2
  -4  -2   1  175.67    6.55 131
   2  -6  -1  192.53    5.52 175
   2  -6  -1  163.90    6.49  80
   6  -2   1   10.25    1.77   3
  -6   2   1    4.19    1.52 165
  -2   6   1  181.74    5.61 220
  -6   2   1    6.97    0.59 299
  -4  -2  -1  155.83    5.96 133
   5  -2  -7 1552.81   40.58 391
   5  -3  -7  122.22    4.82 276
  -3  -2   7  112.44    4.55 120
  -2  -3   7 1476.30   38.07 255
  -5   3  -7  134.05    4.14 334
  -3   5   7 1499.52   39.23  36
   2  -5   7  131.78    4.46 186
  -5   3   7  111.37    4.74 357
   2  -5  -7  139.44    5.51 183
  -3  -2   7  126.89    4.48 239
   5  -2   7 1524.47   40.60  13
   3   2  -7  113.81    4.50  92
   5  -3  -7  132.26    5.02 326
   2   3  -7 1329.66   35.27  82
   2  -5  -7  120.07    4.60  88
  -2   5   7  114.48    4.50  52
   5  -2  -7 1480.90   38.99 339
   2   3  -7 1514.10   39.39 206
  -5   3   7  121.83    4.55 308
  -2  -3   7 1454.76   38.04 362
   5  -3  -7  116.16    4.19 146
   3  -5  -7 1629.99   43.22 195
   3  -5  -7 1496.59   39.31  74
   5  -3  -7  128.27    4.94 400
   2  -5   7  119.13    5.45  71
  -3  -2   7  127.01    4.64 376
  -5   2   7 1528.03   39.87 295
  -3   5   7 1532.35   40.42 232
   5  -2  -7 1388.03   36.12 132
   3  -5   7 1504.87   40.69  60
   5  -3   7  117.36    3.81 295
   5  -3  -7  120.42    4.62  18
   5  -3   7  112.59    5.04  23
  -2   5   7  127.37    4.97 242
  -3  -2  -7  122.62    4.19 376
   2   3   7 1426.19   37.73 169
   3   2   7   96.33    4.15 113
   2   3   7 1403.43   36.83 101
  -2  -3  -7 1460.17   38.35 130
  -3  -2  -7  119.24    4.68 141
  -2  -3  -7 1536.76   39.84 392
  -2  -3  -7 1557.86   40.77 257
   3   2   7  130.76    4.88 314
   1   0 -12   84.97    4.39 343
   1   0 -12   87.38    4.03 365
  -1   1 -12   92.22    4.44 343
   1   0 -12   91.55    4.64 181
   1  -1 -12   88.52    4.54 333
   0   1 -12   73.74    2.73  23
  -1   1 -12   81.11    4.02 264
   1  -1 -12   76.92    4.04 276
   1  -1 -12   85.21    3.98 373
  -1   1 -12   94.62    4.58 253
   0   1 -12   85.36    4.26 173
   0   1 -12   87.00    4.36 348
  -1   1 -12   82.41    2.99   5
   0  -1  12   84.57    3.10  83
   1   0 -12   98.61    4.60 236
   0   1 -12   94.84    4.46 245
   1   0 -12   86.63    4.38 267
   1  -1 -12   94.11    4.70 235
   1  -1  12   84.70    3.27  58
   1  -1 -12   75.45    4.03 180
   1   0  12   77.90    2.87  41
   0  -1 -12   90.86    4.45 327
  -1   0 -12   99.09    4.29 362
   0  -1 -12   88.25    4.56 171
   0  -1 -12   93.17    4.51 281
   0  -1 -12   82.43    4.04 372
  -1   0 -12   82.84    4.06 275
   0  -1 -12   84.10    4.34 243
   1   0  12   75.56    2.61 142
  -1   0 -12   85.58    4.22 332
  -1   0 -12   89.87    4.69 252
  -3  -1   9   87.41    3.52 126
  -4   3  -9  102.83    4.03 349
   4  -3  -9   93.47    3.42  34
  -4   3  -9   81.09    4.09   6
  -4   1   9  524.91   14.82 406
   1   3  -9  498.56   14.22 232
   3  -4   9  519.55   15.61  53
   1   3  -9  531.22   15.26  68
   3  -4  -9  531.94   15.56 402
  -4   1   9  528.19   14.49 155
   1  -4   9   97.99    4.43  77
   4  -3  -9   98.60    4.37 395
   3  -4  -9  545.72   16.36 195
   4  -1  -9  596.01   17.21 346
  -1  -3   9  500.05   14.49  98
  -1   4  -9   83.70    4.29  48
   3  -4   9  589.45   16.75 169
   3  -4  -9  559.73   15.15  73
   4  -1  -9  538.02   15.37 377
   1  -4   9  102.75    3.98 199
   4  -3  -9   89.27    4.25 283
   4  -1  -9  574.77   17.10 212
   3   1  -9   79.94    3.38  91
  -3  -1   9   85.27    3.85 242
   3  -4  -9  584.73   17.07 299
   4  -3  -9   97.57    4.34 324
  -3   4  -9  518.73   15.29  26
   4  -1  -9  500.95   13.64 112
   4  -3  -9   93.01    4.54 207
   4  -3   9   86.72    3.59 283
   3   1  -9   86.87    4.14 207
   4  -3  -9   87.65    3.04 144
   4  -3   9   83.31    4.17  33
  -1   4  -9  113.67    4.57 258
  -3   4   9  526.22   14.14  18
   1   3  -9  581.25   16.23 187
  -3  -1   9   97.51    4.02 385
  -1  -3  -9  601.26   17.10 247
  -3  -1  -9   90.20    3.79 300
  -4   1  -9  542.20   14.89 313
   1   3   9  507.00   14.04  94
  -1   4   9   91.07    4.30 255
   3   1   9   97.57    3.74 399
   1  -4  -9   90.30    4.29 309
  -1   4   9   88.35    3.55  63
   3   1   9   86.37    3.58 123
   3   1   9  104.52    4.12 332
  -4   1  -9  525.91   14.57 276
   1  -4  -9   92.15    4.06 227
   1  -4  -9   89.03    3.30 109
   1  -4  -9   92.19    4.43 174
  -1  -3  -9  600.62   16.83 390
   4  -1   9  517.51   14.98  11
   4  -1   9  494.93   14.00 374
   4  -1   9  522.79   14.94 145
   4  -1   9  574.68   15.58 356
  -1  -3  -9  572.92   16.59 310
  -3  -1  -9   87.01    3.62 364
   1  -4  -9  100.17    4.38 401
  -1  -3  -9  544.75   14.97 132
  -3  -1  -9   93.77    3.88 155
  -1   4   9   74.20    3.95 202
  -3   6   3    0.50    1.13 219
  -3  -3   3   -0.34    1.23 119
  -3  -3  -3   -0.11    1.40 127
   3  -6  -3    1.45    1.45  72
  -3  -3   3   -0.45    0.56 224
   3  -6   3    0.31    1.53  67
   6  -3   3   -0.49    1.22  14
  -3  -3  -3    0.11    0.53 405
   6  -3  -3    0.49    1.35  11
   3  -6  -3    0.28    0.99 198
   6  -3  -3    0.33    0.78 321
  -6   4   2  117.45    4.02 350
   4  -6  -2    5.78    1.93  60
   6  -4  -2  117.19    3.91 284
   4  -6   2    0.00    1.64  58
   6  -4  -2  108.29    5.00  22
   6  -4   2  106.87    5.04  23
  -4  -2  -2   94.49    4.43 135
  -4  -2   2  101.94    4.57 130
   2  -6   2  100.91    5.12  77
   6  -2  -2    1.86    0.70 340
   2  -6  -2  101.79    3.54 177
   6  -2   2    1.86    1.17   4
  -2   6   2  117.23    4.06 226
   2  -6  -2  102.05    4.88  81
  -6   2   2    1.03    0.69 296
  -4  -2   2  108.58    3.25 382
  -6   2   2    3.73    1.52 165
   6  -2  -2    1.19    0.76 407
  -2  -4   2    2.43    1.62 111
  -2  -4  -2    0.11    1.45 116
   6  -2  -2    0.70    1.29   1
  -2  -4  -2    0.60    0.48 252
  -6   2   3    0.23    0.69 294
   6  -4   3  117.24    5.28  24
   6  -2  -3    1.30    0.76 402
   6  -4  -3  120.74    4.24 283
   6  -2  -3    0.00    0.82 340
   4  -6  -3    1.20    1.07 213
   4  -6   3    2.82    1.79  58
  -6   4   3  115.77    4.16 351
   4  -6  -3    3.40    1.77  62
   6  -4  -3  124.83    5.36  23
   2  -6   3  107.17    5.23  77
  -6   2   3    0.12    1.29 164
  -2  -4   3   -1.87    1.52 110
  -2  -4  -3   -2.54    1.22 117
  -4  -2   3   96.91    4.34 129
  -4  -2   3  117.38    3.62 381
  -2  -4  -3    2.51    0.72 252
   2  -6  -3  126.83    4.41 177
  -2   6   3  122.32    4.26 232
  -4  -2  -3  120.22    4.96 136
   6  -2   3    0.93    1.17   5
   2  -6  -3  116.53    5.15  83
  -5   0   5  173.82    5.87 267
  -5   5   5  181.52    6.43  12
   5  -5   5  193.99    7.62  41
   0   5  -5  186.57    5.31 233
   5  -5  -5  190.62    6.57 305
   5   0  -5  196.78    6.02 363
   0  -5   5  167.39    6.73  92
   5  -5  -5  179.47    6.75  44
  -5   5   5  172.43    6.10 330
  -5   0   5  176.89    6.38 145
   0  -5  -5  200.01    6.15 220
  -5   0  -5  169.41    6.35 155
   5   0   5  176.82    4.99 395
   5   0   5  198.27    5.86 315
   0  -5  -5  179.26    6.47 104
   0   5   5  189.03    6.17 192
   2  -3  11    8.96    2.95 182
  -2   3 -11    6.88    1.66 360
   1   2 -11    7.72    1.71 184
  -1   3 -11   72.76    3.86 255
   1  -3  11   69.07    3.70 194
   3  -1 -11    6.74    1.86 199
   1   2 -11    9.77    1.84 235
   2  -3  11    2.47    1.45  59
   2  -3 -11    7.48    1.49 390
   3  -1 -11    5.77    1.64 375
   2   1 -11   73.44    4.14 357
   2   1 -11   66.94    2.93  70
   2  -3 -11   10.41    1.91 318
   3  -2  11   66.74    3.41  36
   3  -2 -11   70.03    3.46 383
   2  -3 -11    9.23    2.03 186
   2   1 -11   81.49    4.09 226
   3  -2 -11   82.31    4.37 276
  -1   3 -11   69.45    3.49  38
   3  -2 -11   66.43    3.74 218
  -2   3 -11    4.24    1.78  25
   3  -2 -11   74.45    4.22 197
   3  -1 -11    6.95    1.59 218
   3  -2 -11   80.02    4.23 332
  -3   2 -11   80.16    3.66 341
   1  -3  11   74.28    3.65  73
   3  -1 -11   17.77    2.24 341
   2  -3 -11    8.13    1.54 224
   2   1 -11   75.40    3.97 193
   3  -2  11   63.84    3.23 164
  -1  -2  11    7.47    1.22 100
   3  -2  11   60.28    3.52 291
   2  -3 -11    6.76    1.55 291
  -2  -1  11   64.95    2.66 118
   3  -1 -11    5.84    1.18  89
   1   2 -11    4.46    1.30  59
   3  -1 -11    9.12    2.01 266
  -3   1  11    7.48    0.75 163
   1   2  11    7.22    1.14 102
   1  -3 -11   69.69    2.22 137
  -2  -1 -11   75.78    4.06 258
  -2  -1 -11   79.25    3.81 290
   3  -1  11    7.73    2.13 304
   3  -1  11    6.21    1.32 150
   2   1  11   69.45    3.01   2
   1  -3 -11   75.21    4.31 176
  -2  -1 -11   67.31    2.88 166
   1  -3 -11   72.28    3.89 231
  -1  -2 -11    4.00    1.58 249
  -1  -2 -11    5.55    0.90 154
   3  -1  11    6.93    1.40  23
   1  -3 -11   74.48    4.06 296
   2   1  11   73.42    4.15 342
  -1  -2 -11    5.37    1.51 378
   2   1  11   58.89    3.50 396
  -3   1 -11    7.78    1.43 271
   2   1  11   64.99    2.73 122
  -2  -1 -11   71.71    3.46 367
   1  -3 -11   69.92    3.70 389
  -1  -2 -11   13.06    1.76 296
  -1   3  11   69.90    2.49  50
  -3   1 -11    5.39    1.51 328
  -3   6   4    4.40    1.64 224
  -6   3   4    5.51    1.00 312
  -3  -3   4    2.57    0.67 231
   3  -6   4    5.47    2.44  67
   3  -6  -4    3.98    1.14 195
  -3  -3   4    2.36    1.58 118
   3  -6  -4    3.28    1.57  74
  -3  -3  -4    6.55    1.72 128
   6  -3  -4    6.42    1.49  11
   6  -3   4    5.24    1.59  15
  -3  -3  -4    3.71    0.75 398
   6  -3  -4    3.36    1.01 324
  -3   6   4    2.90    2.14  45
   4  -5  -7   15.72    2.20 205
   5  -4  -7    0.69    1.24  34
   5  -1   7   11.02    1.19 372
   1   4  -7   13.75    1.23 222
   5  -1   7   15.12    2.00   4
   4  -5  -7   13.01    1.64  59
   5  -4  -7    2.13    1.46 314
   5  -4   7    1.42    1.03 272
   5  -4   7   -0.13    1.74  33
   1  -5  -7    2.48    1.13 218
  -1   5   7    0.94    1.48 254
  -4  -1   7    0.55    1.20 391
  -1   5  -7    1.20    0.93 259
  -1   5   7   -0.39    1.42 204
  -4  -1   7    2.96    1.32 133
  -5   1   7    9.45    1.95 283
   5  -1  -7   13.35    1.62 121
   5  -4  -7    3.24    1.62 407
  -4   5   7   11.07    1.62  21
   5  -4  -7    2.35    1.36 289
  -5   1  -7   15.41    1.23 283
   5  -1  -7   18.78    1.99 350
  -5   1   7   12.26    1.62 154
   5  -4  -7    0.36    1.43 159
  -1  -4   7   10.77    1.67  99
   5  -1  -7   14.36    1.48 378
   4  -5  -7   15.41    1.91 306
   1  -5  -7    1.30    1.30 169
   4  -5   7   16.59    2.47  51
   1   4  -7   14.11    1.20 190
   4   1  -7    0.65    1.40 102
  -5   4  -7    0.38    0.64 361
  -4  -1   7    0.79    1.24 228
   1  -5  -7    1.30    1.07 100
  -5   4   7   -1.74    1.74 345
  -1   5   7    1.00    1.71  65
   5  -1   7   13.88    1.00 349
   1  -5   7   -2.12    1.69  81
   4   1   7   -0.90    1.24 319
  -1  -4  -7   11.68    1.54 119
  -4  -1  -7    0.56    1.11 311
   4   1   7    1.09    0.87 407
   1   4   7   13.69    1.70  88
  -4  -1  -7    1.19    1.30 150
  -1  -4  -7   12.92    1.52 403
  -1  -4  -7   15.66    1.58 242
   1   4   7   10.15    1.86 181
   2  -1 -12    1.11    1.85 271
   1  -2  12    0.29    1.17  68
   2  -1 -12    0.74    1.35 227
   2  -1 -12    1.09    1.90 188
   1   1 -12   -1.14    1.53 236
   1   1 -12    2.21    1.03  46
  -1   2 -12    0.41    1.35  23
   1   1 -12   -2.74    1.62 352
  -1   2 -12   -2.55    1.53 353
  -1   2 -12    2.18    1.93 254
   2  -1 -12    0.65    1.41 373
   1   1 -12    1.32    1.19 182
  -1  -1  12    0.93    0.70 105
   2  -1 -12    3.43    1.47 337
   2  -1  12    0.14    1.10  38
  -1  -1 -12    0.24    1.54 285
  -2   1 -12    4.41    1.39 336
   2  -1  12   -0.12    1.22 157
   1   1  12    1.00    0.62  18
  -2   1 -12   -1.18    1.07 268
   1   1  12    0.44    0.66 117
   1  -2 -12   -1.58    1.46 323
  -1  -1 -12    3.05    1.71 321
  -1  -1 -12    2.09    1.84 250
   1  -2 -12    2.03    1.56 285
  -1  -1 -12    3.81    1.42 369
   1  -2 -12    0.84    1.68 178
   1  -2 -12   -0.21    0.96 380
   1  -2 -12    3.41    1.71 234
  -2   1 -12    2.53    1.64 261
   4  -2 -10  959.91   27.01 206
   4  -2  10  833.12   23.10  24
  -2  -2  10  847.18   23.00 256
  -2   4 -10  843.81   23.45  35
   2  -4  10  922.16   25.69  66
   2  -4 -10  924.75   25.51 398
   4  -2 -10  854.89   22.23 120
   4  -2  10  842.12   23.07 157
   4  -2 -10  966.37   26.73 271
  -2   4  10  862.00   22.57  38
   4  -2 -10  901.77   24.78 384
   4  -2  10  736.65   20.49 366
  -2  -2 -10  961.97   26.28 302
   2   2 -10  915.88   25.10 196
   2   2 -10  854.48   23.07  75
   4  -2  10  845.99   22.73 300
   2  -4 -10 1010.62   27.68 221
  -2  -2 -10  967.72   26.65 257
   2  -4 -10 1025.96   28.68 184
   2   2  10  796.39   21.60 408
  -2  -2 -10  928.61   25.06 376
   2   2 -10  970.76   26.40 223
   2  -4  10 1002.35   27.10 185
   2  -4 -10  870.87   22.66 101
   2   2  10  854.12   22.79 110
  -2  -2 -10  887.39   23.68 148
   4  -2 -10  972.57   26.84 335
   2  -4 -10  965.11   26.76 301
   4  -2 -10  890.33   23.37  14
   5  -6   0    2.79    2.05  50
  -6   1   0    6.88    0.73 266
  -6   5   0   23.97    1.57 324
   1  -6   0   29.06    2.93  89
  -6   1   0    9.64    2.03 157
   6  -5   0   25.60    2.96  33
  -5  -1   0   25.08    2.55 141
   1   5   0    6.54    0.77 168
  -1  -5   0   12.37    2.06 105
  -4   6   4   31.13    2.96 216
   6  -4  -4   17.35    2.03  23
   4  -6  -4   31.03    2.28 209
   2  -6   4   20.97    2.67  76
   6  -4   4   18.30    2.24  25
  -6   2   4   25.49    2.43 164
   6  -4  -4   24.92    1.79 282
   4  -6   4   23.21    2.87  58
   4  -6  -4   32.12    2.63  63
   6  -2  -4   34.34    1.96 341
   6  -2  -4   31.62    1.81 397
  -6   2   4   34.86    1.85 294
  -6   4   4   21.36    1.89 352
  -2  -4   4   27.11    2.57 109
  -2  -4  -4   28.94    2.52 119
   6  -2   4   30.17    2.68   6
  -4  -2   4   16.64    1.91 128
  -4  -2   4   18.51    1.43 217
  -2   6   4   18.93    1.75 236
  -4  -2  -4   24.52    2.32 138
  -4  -2   4   22.09    1.35 381
   2  -6  -4   24.10    2.38  85
  -2  -4  -4   35.23    1.79 251
   2  -6  -4   23.55    1.86 177
  -5   2   8  858.33   23.34 295
  -3   5   8  811.21   21.89  34
   5  -3  -8  156.33    5.44  20
   3   2   8  136.85    5.22 113
   5  -3  -8  153.37    5.79 276
   2  -5   8  154.96    5.17 188
   5  -3  -8  139.52    4.74 142
   5  -3   8  144.21    4.66 296
  -2  -3   8  785.22   21.47 365
   5  -3  -8  153.65    5.75 397
   2   3  -8  872.52   23.53 202
  -3  -2   8  135.03    5.18 120
  -2   5   8  139.11    5.45 213
   5  -3  -8  153.31    5.72 327
   5  -2  -8  798.83   21.88 388
   3  -5  -8  802.54   22.58 309
  -2  -3  -8  859.52   23.06 388
   5  -2  -8  878.69   24.13 338
   5  -2  -8  832.31   22.48   4
  -5   3  -8  166.05    5.09 334
   3   2  -8  157.68    5.77 211
  -2   5   8  158.55    6.27 245
   3  -5   8  921.14   24.59 171
   2  -5  -8  153.41    6.04 182
  -2  -3   8  687.21   18.49 258
  -2   5   8  154.23    5.60  51
  -2  -3  -8  920.66   25.02 255
  -3  -2   8  146.38    5.29 377
  -5   3   8  130.91    5.32 357
  -3  -2  -8  160.63    5.34 374
   3  -5  -8  808.73   22.84 193
  -2  -3  -8  755.57   20.70 133
   2  -5   8  152.91    6.37  71
   5  -2  -8  779.13   20.86 129
  -3  -2   8  155.95    5.41 243
   3  -5  -8  782.41   21.31  77
   2  -5  -8  141.13    5.05  91
   3   2  -8  140.37    5.22  89
   5  -2   8  806.45   22.65  15
  -5   3   8  137.34    5.16 307
   3  -5   8  806.09   23.24  61
   3   2   8  159.57    5.70 319
   2   3   8  797.05   21.68 101
  -3  -2  -8  153.54    5.58 143
   5  -3   8  151.62    6.04  25
   5  -6  -1   12.31    2.22  50
  -6   5  -1  437.21   11.85 319
   5  -6   1   22.79    2.98  49
   6  -5  -1  427.95   13.53  33
   6  -5  -1  405.95   11.33 308
  -6   5   1  448.04   12.37 328
   6  -5   1  411.52   13.25  33
   1   5   1   14.34    1.20 172
  -5  -1   1  401.84   12.44 140
  -6   1   1   14.18    1.13 270
  -6   1   1   15.58    2.17 157
  -1  -5  -1   12.81    1.92 106
  -1   6   1  414.23   11.03 246
  -5  -1  -1  424.33   13.01 142
   1  -6  -1  422.14   13.44  90
  -1  -5   1   14.82    2.34 103
   6  -1  -1   14.25    0.85 388
  -6   1  -1   13.68    2.05 158
   1  -6   1  380.48   12.45  88
  -2   0 -12  151.27    5.85 325
   2   0 -12  141.05    4.34  57
   0   2 -12  133.05    4.80  39
  -2   0 -12  138.38    6.08 259
   2  -2 -12  142.10    6.18 226
   2   0 -12  158.57    6.42 346
   2  -2 -12  133.70    5.59 381
   0  -2 -12  138.22    5.65 241
  -2   2 -12  141.12    4.97  10
   2  -2 -12  150.13    6.50 186
   0  -2 -12  145.64    5.78 378
  -2   0  12  135.36    4.03 135
   2  -2 -12  145.37    6.16 327
   2   0 -12  138.23    5.59 365
   0  -2 -12  148.88    6.09 290
  -2   2 -12  157.13    6.14 347
   0  -2  12  140.81    4.92  86
  -2   0 -12  153.27    5.83 278
   2   0  12  137.82    4.76  23
   0   2 -12  156.53    6.47 357
   0   2 -12  164.42    6.40 173
   0   2 -12  147.85    6.00 245
   0  -2 -12  159.78    6.34 317
   0  -2 -12  168.86    7.05 169
   2   0 -12  155.69    6.47 190
  -2   2 -12  167.44    6.80 261
   2  -2  12  124.47    4.74  51
   2   0  12  125.52    4.20 138
   2   0 -12  153.94    6.31 227
   2  -2 -12  147.08    6.20 281
   4  -4   9   11.07    1.68 269
   4  -4  -9   17.58    2.36 204
   4   0  -9   14.69    1.56 103
   4   0  -9   13.29    2.30 213
   4  -4  -9   14.22    1.96 292
  -4   0   9   10.69    1.35 141
   4  -4  -9   17.29    2.07 402
  -4   0   9   14.71    1.97 398
   4   0  -9    8.87    1.81 366
   4  -4  -9   11.21    1.34  53
   4  -4  -9   17.80    1.88 314
   0   4  -9   14.50    1.44 171
   4   0  -9   16.29    2.36 356
   4  -4   9   12.29    1.98  44
   0   4  -9   15.82    1.77 243
   0  -4   9    9.94    1.90  89
   4  -4  -9   12.70    1.37 164
   0  -4  -9   12.03    1.32 119
   4   0   9    9.66    1.81 133
  -4   0  -9   15.42    1.53 291
  -4   0  -9   15.76    1.65 164
   4   0   9   15.09    1.76 341
   0  -4  -9   13.99    1.78 234
   4   0   9    7.08    1.36 388
   0   4   9   11.72    1.70  78
   0  -4  -9   15.50    1.83 398
   6  -3   5   18.56    2.37  16
   6  -3  -5   19.63    1.79 405
   3  -6  -5   16.43    2.15  76
   3  -6   5   13.88    2.59  67
  -3   6   5   21.69    1.97 228
  -6   3   5   17.75    1.51 309
   6  -3  -5    9.24    1.93 144
   6  -3  -5   17.57    1.75 265
  -3   6   5    9.09    2.28  44
   3  -6  -5   17.86    1.77 193
   6  -3  -5   17.97    2.28  12
   6  -3  -5   19.82    1.65 326
  -3  -3  -5   17.20    2.07 130
  -3  -3   5   14.82    1.96 118
  -3  -3  -5   18.49    1.26 392
  -3  -3   5   16.21    1.55 363
  -3  -3   5   14.27    1.18 238
   6  -5   2  310.59   10.70  33
   5  -6  -2  113.06    5.34  51
   5  -6   2  126.59    6.00  49
   6  -5  -2  310.51    9.08 303
   6  -5  -2  315.49   10.58  33
  -6   5   2  308.94    9.02 332
   1  -6   2  295.23   10.26  87
  -5  -1   2  272.07    9.11 140
  -6   1   2  120.96    4.01 273
  -6   1   2  112.02    4.91 156
  -1   6   2  327.02    9.03 249
   1  -6  -2  299.96   10.26  91
   6  -1  -2  109.75    3.46 384
  -1  -5  -2  120.95    5.28 107
  -1  -5   2  106.25    5.05 103
  -5  -1  -2  318.54   10.38 144
  -6   1  -2  111.21    4.91 159
   6  -1  -2  129.51    4.41 360
   1   5   2  118.52    4.08 175
  -5   5   6   66.20    3.65 333
   0   5   6   77.14    3.71 193
  -5   0  -6   81.61    3.09 307
   5   0   6   73.19    2.55 393
   5  -5   6   62.21    4.20  42
   5  -5  -6   71.95    3.59 301
  -5   0   6   76.08    3.97 270
   0  -5  -6   77.47    3.75 107
   5   0  -6   85.51    3.32 363
   0   5   6   73.51    3.84  76
   5  -5  -6   77.05    3.84  45
  -5   0   6   54.88    3.50 216
   5   0   6   82.06    3.03 323
   0  -5  -6   80.79    3.19 224
   0   5  -6   86.27    3.05 236
   0  -5   6   79.19    4.41  91
  -5   0   6   69.17    3.53 144
  -5   0  -6   78.77    4.05 157
  -5   5   6   72.54    3.47  10
   0   3 -11   21.90    2.45  50
   3   0 -11   20.67    2.64 200
   3   0 -11   21.27    2.64 350
   3   0  11   20.75    1.76 135
   0   3  11   21.03    1.39  79
   3   0 -11   17.92    2.04 366
   0  -3 -11   24.04    2.35 238
   0   3 -11   23.79    2.29 244
  -3   3 -11   23.29    2.14 353
   0  -3 -11   22.62    2.48 300
   3  -3  11   17.16    2.49 279
   0  -3 -11   20.22    1.27 139
  -3   3 -11   18.64    2.17  13
   0  -3  11   21.56    2.66 207
  -3   0  11   20.62    1.41 139
   0   3 -11   21.71    2.11 173
   0  -3  11   21.93    1.94  87
   3   0 -11   19.99    1.50  85
   3  -3 -11   20.25    2.64 217
   0  -3 -11   27.33    2.22 387
   3  -3 -11   24.11    2.20 390
   3   0  11   15.47    3.03 387
  -3   0 -11   23.53    1.96 283
   3   0  11   23.23    2.19 349
   3  -3 -11   21.51    2.53 322
   3  -3 -11   25.31    2.85 194
  -3   0 -11   21.07    1.89 315
   3   0 -11   28.57    2.58 217
   3  -3  11   23.20    2.61  47
   3  -3 -11   20.00    2.59 286
   3   0  11   23.46    1.89  10
   1  -4  10    5.61    1.55  78
   4  -3  10    7.35    1.82 285
   4  -3 -10    6.34    2.16 204
   4  -3 -10    7.74    1.00  38
  -4   1  10   28.41    1.66 156
   1  -4  10    6.31    1.73 199
   3  -4 -10   32.15    1.68  80
  -3  -1  10   10.35    1.35 127
   3  -4 -10   34.30    2.62 296
   4  -1 -10   33.97    2.97 208
   3  -4  10   31.92    2.66 173
   4  -3 -10    7.35    1.63 281
   4  -3  10    4.30    1.62  35
   4  -1 -10   31.80    2.44 375
   4  -1 -10   33.64    2.01 107
   1   3 -10   30.44    2.57  65
  -4   3 -10    8.77    1.44 347
  -3  -1  10    3.67    2.30 245
   3  -4 -10   36.82    3.25 193
   4  -3 -10    7.02    0.88 138
   3   1 -10    6.21    1.83 361
   1   3 -10   29.80    2.20 185
  -1  -3  10   27.17    2.21  99
  -1   4 -10    9.50    1.60 256
   3   1 -10    6.45    1.78 204
   1   3 -10   36.82    2.56 232
   3   1 -10    5.69    1.52  87
   4  -3 -10    9.88    1.82 392
   3  -4  10   27.26    2.53  55
   4  -3 -10   10.72    1.77 325
  -1   4 -10    2.71    2.26  46
   3  -4 -10   32.55    2.67 399
  -3   4  10   31.58    1.60  13
   3  -4  10   22.18    2.58 266
   4  -1 -10   39.24    2.95 345
  -1  -3 -10   35.51    2.55 246
   4  -1  10   38.89    2.22 358
   4  -1  10   27.01    2.28 376
   1  -4 -10    8.46    1.95 306
   3   1  10    6.89    1.65 398
  -3  -1 -10    5.48    1.35 159
   1   3  10   28.18    1.99  94
   1  -4 -10    6.84    1.75 228
   1  -4 -10    8.11    1.38 397
   1  -4 -10    6.37    2.18 173
  -1  -3 -10   28.88    2.14 387
  -4   1 -10   32.95    2.23 315
  -1  -3 -10   33.44    1.98 136
   3   1  10    8.23    1.55 123
  -4   1 -10   36.82    2.31 275
  -3  -1 -10   10.55    1.69 363
  -3  -1 -10   12.04    1.62 296
  -1   4  10    7.05    1.48  61
   1  -4 -10    7.78    0.99 115
  -1  -3 -10   33.03    2.63 306
   3   1  10   10.03    1.95 335
   4  -1  10   26.10    2.22 145
   4  -1  10   30.81    2.42  13
   0   0 -13    4.82    1.57 270
   0   0 -13    5.48    2.27 171
   0   0 -13    4.20    2.10 244
   0   0 -13    5.24    1.43 363
   0   0 -13    4.24    2.25 337
   6  -5  -3   61.69    2.78 300
   5  -6   3   84.96    4.83  49
   6  -5  -3   59.78    3.78  34
   6  -5   3   54.76    3.79  33
  -5   6   3   72.11    3.56 315
   5  -6  -3   85.64    4.61  52
  -6   5   3   53.58    2.59 335
  -1  -5  -3   82.32    2.65 220
  -1  -5  -3   73.15    3.92 109
  -5  -1  -3   53.31    3.29 145
  -6   1   3   77.30    3.98 155
  -6   1   3   94.43    3.46 275
   1   5   3   87.51    3.38 177
   6  -1  -3   87.65    3.05 381
  -6   1  -3   73.29    3.84 160
   1  -6   3   59.99    3.89  86
   1  -6  -3   52.96    3.38  93
  -1   6   3   58.48    2.53 252
  -1  -5   3   75.68    4.17 102
  -5  -1   3   58.64    3.37 139
   6  -1  -3   89.35    3.46 358
  -6   4   5   12.63    1.83 352
   6  -4  -5   14.06    2.15  23
   6  -4  -5   13.40    1.58 281
   6  -2  -5   14.42    1.56 393
   6  -2   5    7.26    2.12   7
   4  -6  -5   12.93    2.08  65
   4  -6  -5   11.37    1.65 205
  -4  -2   5   14.80    1.40 382
   6  -4  -5   10.54    1.80 155
  -4   6   5   10.44    2.30  32
   4  -6   5   10.84    2.51  58
  -6   2   5   13.08    1.91 164
   2  -6  -5   12.85    1.66 177
  -2  -4   5    7.84    1.67 109
  -4  -2   5    8.52    1.25 223
   2  -6   5   14.35    2.35  76
   2  -6  -5   11.25    1.90  87
   6  -2  -5   12.04    1.45 341
  -6   2   5   14.49    1.56 293
  -4  -2   5    6.38    1.66 128
  -2   6   5   12.76    1.85 240
   6  -4   5   10.17    2.08  26
  -2  -4  -5   15.66    1.44 407
  -2  -4  -5   14.59    1.48 251
  -4  -2  -5    9.58    1.72 140
  -4  -2  -5   15.56    0.99 365
  -2  -4  -5   13.27    1.88 121
   2   4   5   14.67    2.06 167
   1   0 -13    9.72    2.26 236
   0   1 -13    8.66    2.14 346
   1  -1  13    4.53    1.03  61
   1  -1 -13    5.43    1.86 332
   1  -1 -13    5.42    1.74 371
  -1   1 -13    3.90    1.77 341
   0   1 -13    6.52    1.51 244
   1   0 -13    7.97    1.54 364
   1   0 -13   11.37    2.12 341
  -1   1 -13    9.45    2.15 252
   0  -1  13    4.66    0.79  86
   1  -1 -13    4.91    1.48 235
   1   0 -13    4.52    1.83 266
  -1   0 -13    5.71    1.87 251
   1  -1 -13    5.44    2.45 178
  -1   0 -13    5.75    2.00 331
   1   0 -13    8.53    2.28 180
   1  -1 -13    5.12    1.47 275
  -1   1 -13    6.18    1.02   2
   0  -1 -13    4.95    1.86 327
   0  -1 -13    7.38    1.65 170
   0  -1 -13    5.49    1.84 242
   1   0  13    8.29    1.02  47
   0  -1 -13    6.41    1.42 370
   1  -1  13    5.55    1.15 165
  -1   0 -13    7.29    1.80 274
   0   1 -13    8.11    1.84 172
   0   1 -13    4.34    0.80  18
   0  -1 -13    5.32    1.58 279
   1   0  13    5.35    0.79 139
   5  -1  -8    7.10    1.34 376
  -1  -4  -8    6.11    1.51 123
  -5   1   8    7.00    2.54 284
   5  -4   8    2.73    1.17 276
  -4   5   8    4.20    1.58  18
   5  -4   8    5.10    1.88  35
  -1   5   8    2.21    1.95 203
  -5   1   8    7.07    1.38 154
  -4  -1   8    3.05    1.70 232
   1   4   8    1.06    2.39 182
  -4  -1   8    3.18    1.65 133
   1  -5   8    6.57    1.82  81
   5  -1  -8    5.82    1.49 118
   5  -1   8    6.32    0.95 352
  -1   5   8    3.42    1.71  65
   4  -5   8    5.69    2.14  51
   5  -4  -8    3.97    1.40 156
   4  -5  -8    8.59    2.06 202
   5  -4  -8    6.09    1.70 316
   5  -4  -8    4.44    1.39  35
  -1   5   8    4.30    1.88 256
   1   4  -8    6.33    1.20 225
   1  -5  -8    5.98    1.48 221
   1   4  -8    8.70    1.42 187
  -1  -4  -8    6.49    1.54 242
   1  -5   8    5.10    1.14 211
   5  -1   8    4.05    1.28 375
  -1   5  -8    3.88    1.21 257
   5  -1  -8    7.25    1.70 349
  -5   1  -8    6.08    0.95 280
  -1  -4  -8    5.60    1.38 399
  -1  -4   8    7.84    1.53  99
   1  -5  -8    3.58    1.39 103
   1   4   8    6.69    1.56  88
   5  -4  -8   12.31    2.27 213
   5  -4  -8    1.51    1.61 404
  -4  -1   8    4.27    1.54 391
   1  -5  -8    2.33    1.60 169
   1  -5  -8    3.97    1.50 408
  -5   4  -8    6.75    1.05 356
   5  -4  -8    2.60    1.36 287
   4  -5  -8    7.87    1.62  62
   4  -5  -8    8.56    1.77 303
   4   1   8    4.71    1.35 325
   5  -1   8    5.46    1.63   6
  -4  -1  -8    7.02    1.24 306
   4   1  -8    2.29    1.53  99
  -4  -1  -8    2.17    1.31 153
   4   1   8    4.03    1.09 405
   6  -3  -6  113.30    4.52 266
  -3  -3   6   92.25    3.31 242
   3  -6   6  109.06    5.50  67
  -3   6   6  114.42    5.08  43
   6  -3  -6  114.66    4.81  12
   6  -3  -6  113.76    4.56 401
   6  -3  -6  100.96    4.28 142
  -3  -3   6  103.77    4.66 117
   6  -3  -6  108.37    4.26 328
   3  -6  -6  103.23    4.65  78
   3  -6   6  121.91    4.04 171
  -6   3   6  111.45    4.19 307
   3  -6  -6  120.23    5.02 191
  -3  -3   6  110.41    4.24 366
  -3   6   6  110.42    4.69 232
   6  -3   6  112.43    5.23  18
  -3  -3  -6  105.25    4.65 133
  -3  -3  -6  110.93    3.85 388
  -6   5   4    1.24    1.36 337
   6  -1  -4   36.20    2.24 356
  -1   6  -4    1.88    0.67 261
   1  -6   4    1.11    1.80  86
   6  -5   4    1.90    1.36  34
  -6   1   4   29.85    2.48 155
  -5  -1   4    3.37    1.74 138
   6  -1  -4   36.08    1.91 379
  -5  -1   4    2.76    0.54 408
   5  -6  -4   35.73    3.04  53
  -5   6   4   25.16    2.67 318
   6  -5  -4    4.30    1.94  34
  -6   1   4   31.61    2.09 277
   5  -6   4   25.56    2.80  49
  -1  -5   4   29.81    2.73 101
   6  -5  -4    0.61    1.22 297
  -1  -5  -4   27.79    1.41 226
  -1   6   4    3.81    1.23 212
   6  -1   4   29.48    1.39 370
  -1   6   4    1.25    1.11 254
  -1  -5  -4   28.98    2.61 111
   1  -6  -4    1.40    1.91  95
   1   5   4   25.76    1.80 179
  -5  -1  -4    3.44    1.83 147
  -6   1  -4   27.89    2.58 162
   0   5  -7  192.47    5.96 238
   5   0  -7  181.93    5.99 363
   5  -5   7  186.59    7.58  43
   5  -5  -7  165.22    6.20  47
  -5   5   7  185.58    6.42   8
  -5   0   7  184.69    5.93 407
  -5   0   7  176.01    6.31 144
   5   0  -7  189.07    6.84 361
   5  -5  -7  192.45    6.88 298
   5  -5  -7  179.77    7.05 213
   0  -5   7  168.34    6.86  91
   5   0   7  177.10    5.36 392
   0   5   7  175.25    6.26 193
  -5   0  -7  191.52    5.96 301
   0   5   7  163.67    6.11  76
   5   0   7  187.98    5.83 329
   0  -5  -7  162.50    5.90 110
  -5   0  -7  175.89    6.66 159
   0  -5  -7  178.13    5.95 226
   2  -3 -12    9.40    1.60 387
  -2   3 -12   11.60    2.04  22
  -1   3 -12  238.08    7.84  35
  -3   1 -12   12.82    1.91 328
   3  -2  12  240.44    7.78 163
   3  -1 -12    9.81    0.80  78
   3  -2 -12  223.91    7.89 381
   3  -2  12  245.01    8.11  38
   1  -3  12  214.12    7.28  75
  -1  -2  12    7.89    1.21 101
   1  -3 -12  238.97    8.61 293
  -2   3 -12   11.42    2.07 357
   2   1 -12  265.16    9.37 190
   3  -1 -12   10.24    1.76 373
   3  -1 -12   10.57    1.88 266
  -3   2 -12  256.35    8.50 340
   1   2 -12    9.98    1.83 182
   2   1 -12  232.64    7.18  65
  -2  -1  12  216.12    6.52 119
   3  -1  12    9.70    1.55  26
   1   2 -12    9.08    1.63  55
   2   1 -12  265.48    9.41 354
   3  -1 -12    7.04    2.07 340
  -1   3 -12  280.65    9.47 253
   1  -3 -12  239.71    8.99 175
   1   2 -12   19.94    2.26 235
   3  -2 -12  220.21    8.15 219
   1  -3 -12  240.51    8.61 313
   2  -3 -12   12.75    2.60 184
   3  -2 -12  244.62    8.79 275
   3  -1 -12   15.87    2.55 196
   3  -2 -12  267.55    9.62 194
   2   1 -12  248.47    8.63 226
   2  -3 -12   13.20    2.28 289
   2  -3 -12   16.68    2.29 225
   1  -3 -12  227.84    7.98 386
  -3   1 -12   12.67    1.79 270
   3  -1  12   10.72    2.51 304
   3  -1 -12    9.91    1.73 219
   3  -1  12    8.52    1.55 149
   1   2 -12    9.99    2.11 360
   1  -3 -12  242.93    8.60 232
   3  -2 -12  261.75    9.23 331
   3  -2  12  190.08    6.94 292
   3  -1 -12   11.42    0.79   3
   2  -3  12    8.40    1.75  61
  -2   3 -12   10.80    1.95 262
   2  -3 -12   10.81    2.04 318
   1   2  12   10.88    1.16 101
  -2  -1 -12  267.89    9.47 256
  -2  -1 -12  248.90    8.44 288
  -1  -2 -12   10.11    1.65 293
  -1  -2 -12    9.82    1.74 376
   2   1  12  222.84    6.88   7
  -1  -2 -12    5.19    1.82 248
  -2  -1 -12  244.01    8.32 314
   2   1  12  215.64    6.55 121
  -1  -2 -12    9.52    1.06 161
  -2  -1 -12  250.07    8.38 366
   2  -5   9  155.24    6.59  71
   5  -3  -9  163.55    5.30 138
  -2  -3   9   59.04    3.30 109
   5  -3  -9  181.32    7.36 213
   2  -5   9  178.78    5.98 190
   5  -2  -9   58.29    3.07 385
  -3  -2   9  164.91    6.01 379
   5  -3  -9  165.93    6.28 394
   3   2  -9  151.62    5.63  86
   3   2  -9  177.48    6.47 207
   2   3  -9   66.03    3.20 198
   5  -3  -9  173.81    6.49 275
   5  -2  -9   66.26    3.05   5
   5  -3  -9  173.07    5.85  21
   2   3  -9   65.48    3.18 217
  -2  -3   9   56.45    2.84 260
   3  -5   9   61.65    4.08  61
  -3  -2   9  157.84    5.62 246
   5  -2  -9   65.64    3.61 338
   5  -3  -9  165.75    6.21 327
  -3  -2   9  160.80    5.95 120
   3  -5   9   63.44    3.23 175
   5  -2  -9   57.06    2.74 125
  -3   5   9   54.85    2.86  32
   2   3   9   54.32    2.93 100
   2  -5  -9  173.56    6.36 216
  -3  -2  -9  176.23    5.86 372
   2  -5  -9  165.17    5.56  96
   3   2   9  137.15    5.23 112
   5  -2   9   67.28    3.81  17
  -2   5   9  169.96    5.97  49
  -5   2  -9   62.81    2.60 313
   2  -5  -9  185.59    7.20 180
   5  -3   9  159.01    6.37  26
   2  -5  -9  159.67    6.25 406
  -2  -3  -9   64.65    3.02 385
  -2  -3  -9   61.84    3.39 253
  -2  -3  -9   58.86    3.02 136
   3  -5  -9   65.43    3.71 406
   3  -5  -9   60.38    3.67 306
   3  -5  -9   54.91    2.67  81
  -3  -2  -9  168.57    6.16 308
   5  -2   9   54.12    3.19 365
  -5   3  -9  184.83    5.86 334
   5  -3   9  153.53    5.08 296
   3  -5  -9   61.91    3.75 191
  -3  -2  -9  164.40    5.93 146
   2  -5  -9  173.44    6.89 310
   6  -4   6    6.94    0.80 291
  -6   2   6    3.66    1.30 164
  -6   2   6    3.52    1.41 293
  -6   4   6    4.24    2.06 353
   4  -6   6    4.22    2.18  58
   4  -6  -6    2.32    1.50 202
   6  -2  -6   -0.12    1.18 341
   6  -4  -6    8.49    2.00  24
   6  -2  -6   -0.43    1.09 390
   2  -6   6    6.34    2.31  76
   6  -4   6   10.68    2.20  27
   6  -4  -6    7.88    1.63 409
   6  -4  -6    9.78    1.76 153
  -4   6   6    1.41    1.70  31
   6  -4  -6    9.34    1.35 315
   6  -4  -6   11.82    1.70 280
   4  -6  -6   -1.46    1.75  67
   2   4  -6    1.10    0.85 209
  -4  -2   6    9.06    1.58 228
  -4  -2   6   10.52    1.37 383
  -2  -4  -6    0.32    1.30 124
  -4  -2  -6    6.39    1.61 142
  -4  -2   6   11.15    1.68 127
  -4  -2  -6   10.93    0.95 365
   2   4   6    1.02    1.78 170
  -2   6   6   10.98    2.11 243
  -2  -4  -6    0.85    0.95 402
  -2  -4  -6   -0.24    1.19 250
   6  -2   6    0.70    1.99   9
   2  -6  -6   11.78    1.86  89
   2  -6  -6   15.59    1.81 177
  -2  -4   6   -0.60    1.55 108
  -2  -2  11 1218.44   32.54 258
   4  -2 -11 1530.15   41.03 335
   2   2 -11 1542.77   40.99 193
   2  -4  11 1480.32   39.21 187
   2   2 -11 1491.62   39.67 224
  -2   4 -11 1302.28   34.97  33
   4  -2 -11 1468.06   40.04 203
   4  -2 -11 1524.20   40.95 270
   4  -2 -11 1408.23   37.64 382
   2  -4  11 1404.78   37.85  67
   2   2 -11 1358.34   35.76  71
   4  -2 -11 1266.61   32.46 112
   4  -2 -11 1425.85   36.68  17
   4  -2  11 1382.17   36.92  27
   2  -4 -11 1507.77   40.38 222
   2   2  11 1371.50   35.73 109
  -2  -2 -11 1500.70   39.58 374
   4  -2  11 1235.11   32.69 300
   2  -4 -11 1572.03   42.62 182
  -2  -2 -11 1361.39   35.58 153
  -2   4  11 1321.76   33.94  33
  -2  -2 -11 1524.27   40.83 255
  -4   2 -11 1521.77   39.88 331
   2  -4 -11 1433.67   38.45 395
   2  -4 -11 1495.01   40.27 298
  -2  -2 -11 1488.35   39.65 299
   4  -2  11 1318.73   35.02 156
   2  -4 -11 1321.41   33.79 109
   4  -4 -10   14.55    2.09 315
  -4   0  10   16.31    1.60 142
   4  -4 -10   18.96    2.29 398
   4  -4  10   12.68    2.20 273
   0   4  10   18.26    2.00  77
   4   0 -10   14.07    2.31 209
   0  -4 -10   16.87    1.94 395
   0   4 -10   18.96    1.71 171
   4  -4  10   15.35    2.54  45
   4  -4 -10   14.27    2.09 290
   4  -4 -10   15.52    1.36  58
   0   4 -10   20.33    1.92 243
   4   0  10   16.68    1.78 344
   4  -4 -10   19.33    2.65 201
   4   0 -10   14.24    1.57  99
   4   0  10   14.03    1.83 388
   0  -4 -10   17.34    1.55 123
   4  -4 -10   17.54    1.25 159
   0  -4 -10   13.15    1.84 309
   4   0 -10   17.35    1.95 365
  -4   4 -10   16.34    1.96 360
   0  -4  10   11.72    1.76  89
   0  -4 -10   17.69    2.27 235
   4   0 -10   14.92    2.11 354
   4   0  10   16.84    2.12   3
  -4   0 -10   20.09    1.79 288
  -2   1 -13   17.68    2.05 267
  -2   1 -13   21.60    2.45 335
   2  -1  13   18.37    1.73  42
   1   1 -13   17.90    1.50  40
   1  -2 -13   21.86    2.50 323
   2  -1  13   17.10    1.51 154
   1   1 -13   18.93    2.41 350
   2  -1 -13   24.92    2.78 227
  -1   2 -13   18.52    2.10 252
   1  -2 -13   22.24    2.31 378
   2  -1 -13   23.02    2.46 372
   1  -2 -13   19.12    2.68 176
   1  -2  13   19.55    1.79  70
   1   1 -13   19.35    2.45 236
  -1   2 -13   17.94    1.78  20
  -1  -1  13   18.46    1.24 107
  -1   2 -13   14.52    2.20 350
   2  -1 -13   19.71    2.98 270
   1  -2 -13   23.40    2.70 283
   2  -1 -13   18.54    2.24 336
   2  -1 -13   25.17    3.33 186
   1   1 -13   18.70    3.17 180
   1  -2 -13   28.01    2.87 234
  -2   1 -13   20.89    2.59 258
  -1  -1 -13   27.17    2.90 249
   1   1  13   16.52    1.23  25
  -1  -1 -13   19.58    2.23 368
   1   1  13   14.46    1.05 115
  -1  -1 -13   18.19    2.19 283
  -1  -1 -13   19.84    2.50 321
   6  -1  -5   44.73    2.66 354
   6  -5  -5    4.55    1.60 294
  -6   5   5    7.32    1.87 340
   6  -1  -5   46.36    2.24 377
   6  -5   5    8.52    2.31  35
   5  -6   5   37.35    3.27  50
   6  -5  -5    4.71    1.67  35
  -6   1   5   43.98    2.54 279
  -1   6  -5    6.22    0.83 258
  -6   1   5   44.52    3.14 155
   5  -6  -5   46.94    3.53  54
   1  -6   5    4.04    2.23  86
  -1   6   5    5.21    1.37 209
   1  -6  -5    8.09    2.13  97
   1   5   5   42.31    2.69 181
  -1  -5   5   36.86    3.05 101
  -1  -5  -5   40.55    2.89 113
   6  -1   5   37.27    1.69 373
  -1  -5  -5   43.62    2.10 230
  -6   1  -5   42.47    1.63 293
  -5  -1   5    4.37    0.97 404
  -6   1  -5   52.03    3.33 163
  -5  -1  -5    0.75    1.51 148
  -1   6   5    5.42    1.26 255
   1   5  -5   43.33    1.76 192
  -5  -1   5    6.33    1.64 138
   4  -3 -11   36.94    3.12 201
   3  -4  11  255.75    8.96  56
   4  -1 -11  275.89    9.82 205
  -1   4 -11   44.25    2.96 254
   4  -1 -11  241.12    7.08 101
   4  -3 -11   41.14    1.88  43
   3   1 -11   39.98    2.37  82
   4  -1 -11  271.81    9.42 344
   4  -3 -11   44.13    3.13 325
   1   3 -11  300.64    9.70 233
   4  -3 -11   41.81    2.96 389
   1  -4  11   38.73    3.20  79
   1  -4  11   37.26    2.72 200
   3   1 -11   43.44    2.99 215
   4  -3 -11   39.92    3.15 279
   3   1 -11   39.69    3.56 200
  -4   1  11  258.07    7.63 158
   1   3 -11  264.41    8.69 182
   3   1 -11   45.25    3.61 358
  -1  -3  11  253.61    8.41 100
   4  -1 -11  246.95    8.41 374
   4  -3 -11   36.89    1.57 129
   1   3 -11  252.99    8.40  62
  -3  -1  11   33.71    2.05 127
   3  -4 -11  252.22    8.98 293
   3  -4 -11  281.63    9.66 215
   1  -4 -11   36.68    1.84 121
   3  -4 -11  292.66   10.50 191
   1  -4 -11   42.73    3.34 172
  -1  -3 -11  285.90    9.46 245
   4  -3  11   39.56    2.88  37
   4  -1  11  234.85    7.74 144
  -1  -3 -11  242.38    7.40 141
  -4   1 -11  276.94    8.70 317
   1  -4 -11   37.72    2.95 228
   1  -4 -11   36.58    3.01 302
  -3  -1 -11   39.90    2.59 162
  -3  -1 -11   40.07    2.60 293
  -4   1 -11  279.49    8.75 273
   3  -4 -11  258.64    7.22  88
  -4   3 -11   33.66    2.34 345
   4  -1  11  244.70    8.20  16
  -1  -3 -11  262.08    8.99 303
   3  -4 -11  250.69    8.78 395
   4  -3  11   32.47    2.69 287
   1   3  11  249.00    7.65  93
  -3  -1 -11   41.44    2.55 362
   4  -1  11  259.01    7.99 359
   3   1  11   24.85    3.15 339
  -1   4  11   37.59    2.00  59
   3   1  11   34.25    2.46 122
   3   1  11   27.14    2.41 398
  -1  -3 -11  273.08    8.92 384
  -3   4  11  251.11    6.98   6
   1  -4 -11   39.61    2.91 394
   6  -6   0 5240.13  134.53  42
   0  -6   0 5327.45  136.46  98
  -6   0   0 5485.77  139.97 150
  -2   0 -13   25.77    2.46 277
   2  -2 -13   22.74    2.98 184
   0   2 -13   26.52    2.84 354
  -2   2 -13   21.75    2.01   7
   0   2 -13   17.70    3.36 172
   2   0 -13   26.05    2.49 364
   2   0 -13   36.11    3.18 187
   0   2 -13   21.67    2.04  35
   2   0  13   20.67    1.63  27
   2   0 -13   23.64    2.71 227
   0   2 -13   28.59    2.76 244
  -2   0 -13   22.86    2.43 325
   2   0 -13   22.65    1.30  48
  -2   2 -13   29.02    2.90 259
   2   0 -13   24.43    2.77 345
   2  -2 -13   26.27    2.63 227
   2  -2 -13   21.81    2.50 279
   0  -2  13   23.34    1.66  87
   2  -2  13   22.99    1.94  54
   2  -2 -13   28.22    2.66 379
  -2   2 -13   20.72    2.47 345
   0  -2 -13   22.01    2.43 376
   0  -2 -13   28.56    2.75 168
   0  -2 -13   30.35    2.82 287
  -2   0  13   22.05    1.13 139
   2  -2 -13   24.32    2.86 327
  -2   0 -13   33.47    3.00 257
   0  -2 -13   25.66    2.84 240
   0  -2 -13   28.51    2.87 318
   2   0  13   23.92    1.77 136
  -6   0   1    7.11    8.10 149
   0  -6  -1    4.15    8.17  99
   0  -6   1    1.94   10.46  97
   6  -6  -1    4.16   10.33  43
  -6   6   1    2.99    1.32 317
  -6   0  -1    2.08    9.73 151
   6  -6   1    3.99   11.12  42
  -3  -3   7    5.93    1.15 246
   3  -6  -7    3.54    1.91  81
   6  -3  -7    6.12    1.63  13
   6  -3   7   10.20    2.11  19
   6  -3  -7    4.93    1.56 266
   6  -3  -7    2.98    1.66 139
  -3  -3   7    6.52    1.95 117
  -6   3   7    7.19    1.58 306
  -3  -3   7    6.19    1.61 369
   6  -3  -7    2.27    1.40 397
   3  -6  -7    9.50    1.89 189
   6  -3  -7    7.64    1.61 329
   3  -6   7    4.87    2.07  67
   3  -6   7    7.28    1.23 175
  -3   6   7    4.00    2.08  42
  -3  -3  -7    5.20    1.60 135
  -3  -3  -7    7.20    1.20 384
   3  -3 -12   55.68    4.01 192
   3   0  12   45.82    2.61 134
  -3   0  12   61.32    2.42 141
   0  -3 -12   55.15    3.51 297
   3   0  12   58.68    2.92  13
   3   0 -12   65.32    3.79 365
   3  -3 -12   73.62    4.30 284
   0   3 -12   74.20    3.96 244
   3  -3 -12   63.24    3.84 387
   3  -3 -12   57.89    3.61 218
   0  -3  12   57.30    4.00 207
   3   0 -12   52.82    2.28  79
   0   3 -12   57.58    3.45  47
  -3   3 -12   58.80    3.35  11
  -3   0 -12   72.73    3.65 281
   0  -3  12   59.48    3.13  88
  -3   0 -12   65.03    3.45 316
   3   0 -12   64.57    4.13 349
   0  -3 -12   61.92    3.53 384
   3  -3 -12   60.62    3.64 322
   0   3 -12   66.73    3.58 171
  -3   3 -12   66.89    3.62 351
   0   3  12   58.30    2.35  77
   0  -3 -12   62.26    2.32 146
   3   0 -12   62.39    3.95 197
   3   0 -12   63.71    3.95 218
   3  -3  12   66.93    3.77  49
   0  -3 -12   62.49    3.69 238
   3   0  12   59.94    3.82 352
  -4   5   9   37.34    2.26  15
   1  -5  -9    4.08    1.70 222
  -4  -1  -9    3.57    1.34 302
   5  -1  -9   56.18    3.55 348
   5  -4   9    3.90    1.88  36
   4  -5  -9   40.70    2.98 406
   5  -4  -9    3.59    1.60 210
  -1  -4  -9   43.64    2.82 241
   5  -1   9   40.33    2.41 377
   5  -4  -9    4.11    1.26 152
   1   4   9   39.42    2.69  87
   1  -5  -9   -0.88    1.46 169
  -1   5   9    2.14    1.71  64
   4  -5  -9   41.09    3.01 300
  -4  -1   9    2.09    1.54 133
   5  -4  -9    2.60    1.70 317
   4  -5  -9   39.20    2.39  66
   4   1   9    1.42    1.09 403
  -1  -4   9   44.50    3.10  99
   5  -1  -9   41.98    2.66 375
  -5   1   9   39.67    2.49 155
   4   1  -9    3.30    1.76  96
   5  -4  -9    5.04    1.40  38
   5  -1   9   38.58    2.97   8
   5  -1   9   47.50    2.22 354
   5  -1  -9   37.28    2.31 114
   5  -4  -9    8.26    1.94 400
   5  -4   9    2.86    1.43 280
   1  -5   9    3.32    1.80  82
  -1   5  -9    2.92    1.20 254
   1   4  -9   43.20    2.43 184
   1  -5  -9   -1.07    1.28 404
   4  -5  -9   37.04    3.16 199
  -5   1  -9   48.61    2.33 278
   1   4  -9   42.66    2.49 227
  -1  -4  -9   37.70    2.53 126
  -1  -4  -9   42.22    2.55 395
   4   1   9    4.72    1.46 329
  -4  -1   9    2.52    1.54 391
  -4  -1  -9    3.29    1.43 155
   5  -4  -9    0.25    1.62 285
   1  -5  -9    2.82    1.36 107
  -5   4  -9    4.15    1.17 353
   1  -5   9    1.57    1.28 210
   4  -5   9   39.26    3.27  52
  -6   6   2   10.05    1.81 321
   0   6   2    8.72    0.90 202
   0  -6   2   12.41    2.24  96
   6  -6  -2    7.75    2.02  43
   0  -6  -2    9.67    2.24 100
  -6   0   2   12.82    2.11 149
  -6   0  -2    9.52    1.77 152
   6  -6   2   12.33    2.57  42
   4  -7   0    7.12    2.38  66
   7  -3   0    0.95    1.79  10
   3  -7   0   35.94    3.28  75
   3  -7   0   34.37    1.70 191
   7  -4   0   35.19    3.12  19
  -3  -4   0    6.69    1.57 120
  -4  -3   0   34.34    2.75 128
   5  -5  -8   24.49    2.60 209
   0  -5   8   18.97    2.47  91
   5   0  -8   25.49    2.05 363
  -5   0   8   24.32    2.51 145
   5  -5  -8   31.01    2.77 296
   5  -5   8   24.00    2.84  43
  -5   0   8   28.00    2.24 405
   5  -5  -8   26.28    2.57 409
  -5   5   8   23.50    2.20   5
   0   5  -8   27.10    1.90 238
   5  -5  -8   23.67    2.24  49
   5   0  -8   25.76    2.39 358
   0  -5  -8   28.78    2.06 228
   5   0   8   25.45    1.69 334
   0   5   8   29.37    2.70  75
   0  -5  -8   30.11    2.47 406
  -5   0  -8   22.52    2.31 161
   0   5   8   24.16    2.82 194
  -5   0  -8   24.41    1.68 297
   5   0   8   21.66    1.56 392
   0  -5  -8   22.53    1.97 113
   0   0 -14   78.99    4.63 243
   0   0 -14   65.42    3.85 269
   0   0 -14   66.43    4.31 170
   0   0 -14   68.41    4.22 336
   0   0 -14   70.03    3.80 362
   7  -4  -1   10.27    2.39  18
   3  -7  -1   12.34    1.22 189
   4  -7  -1    2.41    1.21 211
   4  -7  -1   -2.95    1.62  67
   7  -3   1    2.50    2.03  10
   4  -7   1    3.88    2.24  66
   7  -4   1   12.82    1.89  19
   3  -7   1   13.87    2.77  74
   3  -7  -1    7.23    1.85  76
   7  -3  -1    1.08    1.91   9
  -3  -4   1   -1.68    1.12 119
  -4  -3  -1    8.46    1.97 129
  -3  -4  -1   -0.66    1.66 121
  -4  -3   1   11.83    1.99 127
   6  -2  -7   65.24    3.48 340
   4  -6   7   56.79    4.15  59
  -6   4   7   -1.41    2.30 354
   6  -4   7    0.39    0.78 292
   2   4  -7   61.23    2.78 203
   4  -6  -7   64.34    3.51 312
   2  -6   7    1.59    0.72 203
   6  -2  -7   61.89    3.13 387
  -2  -4   7   54.24    3.41 108
   6  -4  -7    4.01    1.72 150
  -4  -2   7    1.23    1.23 233
   6  -2  -7   62.06    3.46   1
  -4   6   7   56.03    3.37  30
   4  -6  -7   62.64    3.64 199
   2  -6   7    0.71    2.14  76
   6  -4  -7    1.20    1.99  25
  -6   2   7   65.33    3.59 165
  -6   2   7   60.65    3.30 294
   6  -4  -7    2.44    1.41 279
   6  -4   7    2.57    2.06  28
   4  -6  -7   55.69    3.45  69
   6  -4  -7    2.37    1.51 405
   6  -4  -7    2.46    1.12 317
  -4  -2   7    2.22    2.11 127
  -6   4  -7    1.82    0.65 337
  -4  -2   7    2.01    1.45 383
  -2   6   7   -0.26    1.84 245
  -2   6   7    2.20    2.35  54
   6  -2   7   55.66    3.69  10
   2  -6  -7    1.46    1.46 176
   2  -6  -7    2.04    1.78  92
  -4  -2  -7    3.20    1.50 144
  -2  -4  -7   54.27    3.01 126
  -2  -4  -7   60.57    2.96 398
  -2  -4  -7   60.40    3.02 249
  -4  -2  -7    0.79    0.79 365
  -6   0   3    0.77    1.54 148
  -6   6   3    0.24    1.56 324
   0  -6   3    2.38    1.98  95
   6  -6  -3   -2.86    1.86  44
   6  -6  -3    0.83    1.19 311
   0  -6  -3   -0.37    1.71 102
   0   6   3    1.26    0.88 199
  -6   0  -3    1.21    1.43 153
   3  -7  -2   22.33    2.59  77
   7  -4   2   19.39    2.65  19
   4  -7   2   -1.50    1.80  65
   7  -3  -2    1.10    0.77 319
   7  -3  -2    5.16    1.92   9
   4  -7  -2    2.49    2.05  68
   7  -3   2    1.55    1.31  11
   4  -7  -2    0.95    1.35 207
  -3   7   2   18.92    1.94 220
   7  -4  -2   15.86    2.55  18
   3  -7   2   14.70    2.79  74
   3  -7  -2   15.91    1.53 188
  -4  -3   2   17.72    2.35 126
  -3  -4   2    0.45    1.36 118
  -3  -4  -2   -1.32    1.54 123
  -4  -3   2   18.67    1.14 366
  -4  -3  -2   16.54    2.09 131
  -1  -5   6   31.79    3.15 100
  -1   6  -6    1.08    0.81 255
  -6   1   6   28.80    2.71 155
   6  -5   6    3.11    1.76  35
  -6   5   6    0.25    1.87 342
   5  -6   6   28.62    3.06  50
  -5  -1   6    5.14    1.76 138
  -6   1   6   36.35    2.57 281
   5  -6  -6   30.21    2.57  56
   6  -1  -6   31.43    1.97 375
   1   5  -6   27.94    1.45 188
   5  -6  -6   28.00    2.45 309
  -5  -1   6    1.82    0.96 401
  -5  -1   6   -1.70    1.36 220
   5  -6  -6   32.18    2.64 211
   6  -5  -6    1.61    1.36 292
   6  -5  -6    6.66    1.81  36
   6  -1  -6   32.64    2.54 352
   1  -6   6   -2.09    1.95  85
   1   5   6   27.74    2.58 183
  -6   1  -6   28.39    2.71 164
  -6   1  -6   32.08    1.49 288
   6  -1   6   26.99    1.66 376
   1  -6  -6    1.59    1.95  99
  -1  -5  -6   22.74    1.58 232
   6  -1   6   30.06    1.36 342
  -5  -1  -6    1.73    1.30 150
  -1  -5  -6   33.70    2.69 115
  -1   6   6    2.63    1.63 208
  -1   6   6    0.56    1.67 257
   5  -2 -10    2.45    1.10   7
   2   3 -10    4.44    1.31 219
  -2  -3  10    2.47    1.88 109
   5  -3 -10    0.32    1.18 133
   5  -3  10    0.64    2.18  28
   3   2 -10    2.35    1.53  83
   5  -3 -10    1.61    1.50 391
   5  -3 -10    1.19    1.98 210
   5  -3 -10    0.76    1.64 274
  -3   5  10    1.50    1.77  29
  -5   3 -10    0.39    1.03 333
  -2  -3  10    3.28    1.64 261
   3  -5 -10    4.80    1.50 403
   3  -5 -10    3.57    1.72 189
   5  -2 -10    3.28    1.27 120
   5  -3  10    2.31    1.41 297
   3   2 -10    0.50    1.37 203
   3  -5 -10    5.79    2.32 303
   5  -2 -10    1.62    1.30 383
   5  -2 -10    3.62    2.20 212
   3  -5 -10    0.13    1.03  86
   2  -5  10    1.99    2.14  72
  -3  -2  10    0.92    1.38 249
   5  -3 -10    2.90    1.63 328
   2  -5  10    3.24    1.83 192
   3  -5  10    4.87    2.03 178
  -3  -2  10   -1.68    1.46 121
   2   3 -10    4.39    1.63 194
   5  -2 -10    1.07    1.66 337
   3  -5  10    3.76    2.60  62
   5  -3 -10    2.24    1.19  24
   2  -5 -10   -1.37    1.26 307
   5  -2  10    0.92    2.43 368
   5  -2  10    5.40    2.09  19
   2   3  10    2.37    1.58 100
   2  -5 -10    2.62    1.59 217
  -2  -3 -10    2.22    1.48 140
  -2  -3 -10    2.88    1.44 252
  -3  -2 -10    0.66    1.22 370
  -3  -2 -10    2.67    1.34 262
  -2  -3 -10    5.67    1.40 382
   2  -5 -10    2.32    1.05 100
  -3  -2 -10    4.74    1.51 149
  -2   5  10    2.37    1.48  47
  -2  -3 -10   -0.11    1.47 309
   2  -5 -10    6.38    1.92 402
   2  -5 -10    2.16    1.30 179
  -3  -2 -10    2.36    1.46 304
   1   0  14    0.29    0.72  52
   0  -1 -14    3.62    1.93 277
   0   1 -14    1.50    1.75 344
   1  -1 -14    0.62    1.85 332
   0  -1 -14    6.45    1.95 241
   1  -1  14    1.37    1.00 162
   0  -1 -14    4.47    2.04 169
   0  -1 -14   -2.60    1.73 327
   1  -1  14    3.07    1.02  65
   1   0  14    0.55    0.66 136
   0   1 -14    0.78    0.78  13
   1   0 -14    3.30    1.85 178
  -1   1 -14    8.27    2.39 250
   0   1 -14   -0.78    1.82 171
   1  -1 -14    2.93    1.74 370
  -1   0 -14    1.55    1.90 272
  -1   1 -14    1.63    1.76 340
   1   0 -14    0.74    1.86 235
   1   0 -14    2.22    1.36 340
  -1   0 -14    4.11    1.99 331
   1  -1 -14    2.06    1.82 274
   1  -1 -14    2.57    2.20 235
   1   0 -14    2.18    1.31 363
  -1   0 -14    0.00    1.86 249
   0  -1 -14   -0.11    1.52 368
   0   1 -14    2.25    1.62 243
   1  -1 -14    1.48    1.89 177
   1   0 -14    1.46    1.82 265
   0  -1  14    1.89    0.76  89
   7  -4   3    8.70    2.25  20
   3  -7  -3    4.87    1.19 186
   7  -3   3  233.49    8.68  12
  -3   7   3    7.06    1.90 225
   7  -3  -3  230.15    7.20 408
   7  -4  -3    3.91    2.02  18
   7  -4  -3    7.68    1.06 265
   7  -3  -3  240.57    8.60   9
   3  -7   3    8.64    2.65  73
   4  -7   3  219.79    8.81  65
  -4   7   3  237.15    8.15 216
   7  -3  -3  235.07    6.98 323
   3  -7  -3    7.36    1.95  78
   4  -7  -3  239.79    9.06  69
   4  -7  -3  252.95    8.09 203
  -3  -4   3  219.66    8.16 117
  -4  -3   3    5.07    0.93 369
  -4  -3  -3    7.00    1.62 132
  -4  -3   3    4.92    1.01 218
  -3  -4  -3  213.54    7.80 124
  -4  -3   3    3.54    2.10 126
   4  -4 -11    1.84    1.38 316
   0   4 -11    2.51    1.51 170
   4   0 -11    0.00    1.23  94
   4  -4  11   -0.90    2.32 276
   4  -4 -11    0.29    0.72  63
   0  -4  11    0.53    1.71  90
   4   0 -11    2.67    2.67 206
   4  -4 -11    5.24    1.93 198
  -4   0  11   -0.11    1.10 143
   4  -4  11    3.77    2.23  46
   4   0 -11    1.56    1.23 364
   4  -4 -11    1.35    0.79 152
   4  -4 -11   -1.45    1.82 288
   4   0 -11    1.10    1.71 352
  -4   4 -11    1.80    1.54 357
   0   4 -11    2.89    1.71 242
   4  -4 -11    0.11    1.49 395
   4   0  11   -2.22    1.64   6
   4   0  11    3.47    1.50 347
   0   4  11    0.13    1.31  76
   0  -4 -11   -0.94    1.53 235
   4   0  11   -0.78    1.46 389
   0  -4 -11    0.74    0.85 128
  -4   0 -11    0.92    1.27 285
   0  -4 -11    2.05    1.82 306
   0  -4 -11    0.32    1.48 392
   7  -5   0 1439.61   39.37  28
  -7   5   0 1659.59   42.39 347
   7  -5   0 1655.14   42.19 289
   5  -7   0  115.23    5.87  58
  -2   7   0 1552.93   39.80 224
  -7   2   0  112.10    5.30 165
  -2  -5   0  111.95    5.41 112
  -5  -2   0 1523.98   40.99 137
   2  -7   0 1412.81   38.85  84
   7  -2   0  117.53    5.47   2
   0  -6  -4   40.02    3.17 103
  -6   0   4   35.43    2.89 148
   6  -6   4   40.35    3.78  43
  -6   6   4   32.60    2.77 327
  -6   0   4   39.41    2.57 265
   0  -6   4   34.99    3.31  95
   6  -6  -4   41.90    2.60 307
   6  -6  -4   39.47    3.30  45
  -6   0  -4   32.95    2.66 155
   0   6   4   35.57    2.10 198
   1  -3 -13  227.82    8.44 232
   2  -3 -13    7.96    2.03 225
  -3   1 -13    2.69    1.52 269
  -1   3 -13  195.25    6.79  32
   1  -3 -13  218.56    8.28 291
   1  -3 -13  224.28    8.08 383
  -2  -1 -13  213.85    7.64 365
   3  -1 -13    6.53    2.06 339
   3  -2  13  194.55    6.72 161
   3  -1  13    5.62    1.65 147
   3  -1 -13    8.87    2.53 193
   3  -2 -13  232.14    9.03 192
   2  -3 -13    5.24    1.71 182
   2   1  13  184.01    5.78 120
  -1   3 -13  215.46    8.02 251
  -2  -1 -13  201.44    7.45 285
  -1  -2  13    8.53    1.20 103
   2   1 -13  219.71    8.51 188
  -2  -1  13  192.59    5.97 121
   2  -3  13   10.82    1.89  63
   1   2 -13    5.95    2.11 357
   2   1  13  195.36    6.21  11
   1  -3 -13  210.23    8.37 174
   2  -3 -13   12.38    2.24 384
   1   2 -13    6.80    1.80 180
   1   2 -13    6.82    1.81 235
  -2   3 -13    3.85    1.93 354
   3  -2  13  215.47    7.41  41
   1  -3  13  178.93    6.41  76
   1  -3 -13  199.57    7.68 314
   1   2  13    4.45    1.03  99
   1   2 -13    9.78    1.65  51
  -2   3 -13    5.54    2.07 259
  -2  -1 -13  215.20    8.27 255
  -1  -2 -13    6.59    1.74 374
  -2  -1 -13  226.07    8.11 314
   2  -3 -13    5.60    2.15 287
   3  -2 -13  201.83    7.86 331
  -1   3 -13  225.29    8.44 358
  -3   1 -13   12.21    1.91 327
   3  -1 -13   11.50    2.61 265
   3  -1  13    9.07    1.57  29
   3  -2 -13  204.21    7.81 274
   2   1 -13  221.86    8.48 352
   3  -2 -13  201.95    7.53 379
   2   1 -13  203.31    6.48  60
   1   2  13    7.76    0.96   3
   2   1 -13  206.48    7.83 227
  -1  -2 -13    9.15    2.30 246
  -3   2 -13  206.26    7.49 338
   3  -2 -13  190.36    7.50 219
  -1  -2 -13    5.25    1.87 290
   3  -1 -13    9.83    2.22 220
  -2   3 -13    6.12    2.00  20
   2  -3 -13    7.05    2.39 318
   3  -1 -13   11.35    2.20 371
   6  -3  -8   23.49    2.15 329
   6  -3  -8   18.82    2.03 136
   3  -6  -8   19.69    2.20  84
  -3  -3   8   25.97    2.61 117
  -3  -3   8   17.28    1.99 371
   6  -3  -8   21.18    2.38 266
  -3  -3   8   16.97    1.66 250
   6  -3  -8   23.21    2.13 394
   6  -3  -8   24.92    2.58  14
  -6   3   8   22.37    2.66 305
   3   3  -8   20.65    2.14 210
   3  -6  -8   21.22    2.37 187
   3  -6   8   26.13    3.13  68
   3  -6   8   23.21    1.74 179
   6  -3   8   20.00    2.64  20
  -3   6   8   21.97    2.41  41
  -3  -3  -8   22.61    1.72 381
  -3  -3  -8   23.62    2.02 261
  -3  -3  -8   24.28    2.31 137
   7  -5   1    7.67    2.78  28
   7  -2  -1    0.81    1.73   1
  -7   2   1    2.47    0.56 298
   7  -2  -1    1.09    0.87 404
   7  -5  -1    2.46    3.75 287
   5  -7  -1    2.33    2.19  59
   7  -5  -1    4.95    2.28  28
  -7   5  -1    3.56    0.67 346
  -7   2   1    1.39    1.73 165
   7  -2   1    2.77    1.85   2
   7  -2  -1    0.57    0.80 339
  -7   5   1    4.20    1.05 347
   5  -7   1    9.38    2.50  58
   2  -7   1    2.21    1.66  83
   2  -7  -1    3.53    3.54  85
  -7   2  -1    0.35    1.27 166
  -2   7   1    2.83    1.16 230
  -2   7  -1    4.52    0.89 217
  -2  -5  -1   -0.34    1.72 114
  -5  -2   1    4.55    1.95 136
  -2  -5   1    5.61    1.99 111
  -5  -2  -1    8.08    4.31 138
  -2   4  12   47.19    1.88  26
   4  -2 -12   49.34    2.10  21
   4  -2 -12   46.43    3.23 380
  -4   2 -12   49.71    3.66 330
   4  -2  12   43.61    3.15  29
   2  -4 -12   49.34    3.79 180
   4  -2 -12   49.33    1.88 103
   2  -4 -12   50.34    3.50 392
   2  -4 -12   63.61    3.94 222
   4  -2 -12   47.79    3.57 269
   4  -2 -12   47.45    4.15 200
   2  -4 -12   48.43    1.76 120
   4  -2  12   42.85    3.10 301
   2   2 -12   51.60    3.33 190
   2   2 -12   43.78    3.03  67
  -2   4 -12   48.95    3.33 261
   2  -4 -12   50.86    3.61 296
  -2  -2  12   57.45    2.79 113
   2   2 -12   52.77    3.38 224
   2  -4  12   55.60    3.86  68
   4  -2 -12   46.54    4.91 334
   2   2  12   48.33    2.52 108
  -2  -2 -12   48.45    2.54 157
  -2  -2 -12   51.21    3.35 296
  -2  -2 -12   47.43    3.48 372
  -2  -2 -12   55.16    3.78 253
  -7   2   2    7.64    1.98 164
   5  -7   2    8.61    2.78  57
   7  -5  -2   69.04    4.38  28
   7  -2  -2    6.36    1.05 340
  -7   5   2   61.33    2.70 348
   7  -5  -2   63.74    2.71 286
   5  -7  -2    4.94    2.47  60
   2  -7   2   57.58    4.15  82
   7  -2  -2    5.67    0.88 399
  -7   2   2    7.17    0.93 295
   7  -5   2   59.95    4.10  28
  -5  -2  -2   62.53    3.97 139
   7  -2   2    6.57    2.08   3
  -5  -2   2   63.00    3.82 135
  -2  -5  -2    4.43    1.82 115
  -2  -5   2   12.38    2.38 111
   2  -7  -2   51.87    3.48  86
  -2   7   2   68.67    2.90 235
   4  -5 -10  107.97    5.41 197
   1  -5  10    1.29    1.15 209
   5  -4 -10    3.35    1.34 148
   4  -5 -10  102.04    4.99 403
   5  -4  10    4.81    1.57 282
  -5   4 -10    1.43    1.17 350
  -1  -4  10   97.71    4.79 100
  -1   5 -10    7.26    1.59 253
  -4  -1  10    2.64    1.54 133
   5  -1 -10  109.83    4.67 373
   5  -4 -10    3.54    1.50 397
  -5   1  10   99.64    4.06 156
   4  -5  10  112.81    5.81  53
   5  -1 -10  117.83    5.34 346
   1   4 -10  111.26    4.41 182
   4  -5 -10  101.92    5.06 297
   5  -1 -10   90.33    4.88 213
   5  -4 -10    4.10    1.42  41
   1   4 -10  107.28    4.48 228
   1  -5  10    2.60    2.06  82
   4   1 -10    6.36    2.62 209
   4   1 -10    2.68    1.79  93
   5  -4 -10    6.95    2.28 207
   5  -4  10    7.14    2.43  37
   5  -1 -10   99.69    3.97 110
   5  -4 -10    4.36    1.75 283
  -4   5  10  101.32    3.85  12
   5  -4 -10    1.93    1.48 318
   4  -5 -10   93.45    3.78  70
   1  -5 -10    5.08    1.89 169
  -1   5  10    5.28    1.58  62
   1  -5 -10    4.88    2.38 310
   1  -5 -10    5.31    2.02 401
  -4  -1 -10    4.15    1.35 298
   5  -1  10   84.29    3.94 379
  -4  -1 -10    4.43    1.89 158
  -1  -4 -10   96.27    4.73 312
  -1  -4 -10  101.82    4.55 241
   1   4  10   96.71    4.13  87
   4   1  10    8.11    1.81 333
   1  -5 -10    6.51    1.23 111
  -5   1 -10   95.14    3.77 276
   5  -1  10   95.75    4.86  10
  -1  -4 -10   97.39    4.09 130
  -1  -4 -10   96.05    4.32 392
   1  -5 -10    4.09    1.60 224
   5  -1  10  108.18    3.98 356
   4   1  10    2.85    1.54 402
   4  -7  -4  142.03    6.25  71
   3  -7  -4   35.77    2.39 185
  -7   3   4  165.35    5.22 310
   7  -4  -4   40.80    2.22 267
   7  -3  -4  156.27    5.44 404
   4  -7  -4  165.59    6.03 200
   3  -7  -4   35.79    3.02  80
   3  -7   4   40.22    3.65  73
  -3   7   4   36.85    2.70 229
   7  -3   4  144.74    6.36  13
   7  -3  -4  179.18    5.80 326
   7  -3  -4  158.45    6.34   9
   7  -4  -4   38.79    3.07  18
   7  -4   4   34.79    3.35  21
   4  -7   4  173.81    7.74  65
  -3  -4   4  161.11    4.63 247
  -4  -3   4   35.56    1.89 224
  -4  -3  -4   40.00    3.16 134
  -3  -4  -4  167.96    5.34 405
  -4  -3  -4   41.16    1.67 382
  -3  -4   4  154.46    6.44 117
  -4  -3   4   35.79    2.92 125
  -3  -4  -4  151.50    6.27 126
  -4  -3   4   40.11    1.99 372
  -3  -4  -4  169.90    5.49 261
   6  -2  -8  137.25    5.49   2
   2  -6   8   13.97    1.34 202
  -2  -4   8  126.50    5.57 108
  -4  -2   8   13.24    2.36 127
   6  -4  -8   13.60    2.16  27
   6  -2   8  122.60    4.65 365
   2  -6   8   15.24    2.57  77
  -2   6   8   12.21    2.23  53
   6  -4  -8   13.88    2.06 148
   6  -2  -8  152.99    6.00 340
   4  -6  -8  136.12    5.90 197
   6  -4  -8   13.35    2.07 401
   2   4  -8  133.03    4.79 199
   6  -4   8   16.49    2.61  29
   2  -6  -8   17.69    2.36 175
  -4   6   8  122.51    4.92  28
  -4  -2   8   15.48    2.04 384
   4  -6  -8  132.04    5.36  72
  -6   4  -8   12.77    1.09 336
   6  -4  -8   16.26    2.09 278
   4  -6   8  122.54    6.01  59
   4  -6  -8  138.34    5.96 309
   6  -4  -8   11.66    1.82 318
   2  -6  -8   15.62    2.14  95
   6  -2   8  133.41    5.88  12
   6  -2  -8  132.65    5.06 384
  -6   2   8  125.77    5.12 165
   6  -4   8   14.08    1.48 293
  -4  -2   8   10.33    1.81 237
   6  -2  -8  120.07    4.72 126
  -2  -4  -8  128.36    5.25 129
  -4  -2  -8   14.92    1.41 364
  -2  -4  -8  139.27    5.09 394
  -2  -4  -8  135.17    5.17 248
  -4  -2  -8   16.25    2.07 146
   4   2   8   14.08    2.95 317
   1  -2  14    8.34    1.43  72
  -2   1 -14   14.69    2.43 256
   1   1 -14   14.35    2.42 235
   2  -1 -14   11.90    2.50 227
   2  -1 -14   10.47    2.81 269
   2  -1 -14    9.64    2.86 184
  -2   1 -14   14.79    2.14 266
  -2   1 -14   11.13    2.02 334
  -1   2 -14   11.52    1.73  17
   1  -2 -14   10.58    2.76 175
   1  -2 -14   14.62    2.44 233
   1   1 -14   16.01    2.27 348
   1   1 -14    9.59    3.12 178
   2  -1  14   11.77    1.43  45
   2  -1 -14   12.39    2.09 370
  -1   2 -14   16.13    2.82 250
   2  -1  14   10.20    1.33 152
   1  -2 -14    9.61    2.29 281
  -1   2 -14   12.95    2.31 348
   1  -2 -14   11.98    2.46 323
  -1  -1  14   12.81    1.07 109
   1   1 -14   11.51    1.28  34
   1  -2 -14   12.77    2.28 376
   2  -1 -14   20.06    2.60 335
   1   1  14    9.46    0.91 112
   1   1  14   12.53    1.11  32
  -1  -1 -14    6.83    2.20 248
  -1  -1 -14   10.46    2.47 321
  -1  -1 -14   14.23    2.31 366
  -1  -1 -14   14.14    2.40 281
   5  -6  -7    1.53    1.88 306
   6  -5   7    6.61    2.30  36
   6  -5  -7    5.28    2.09  38
  -5  -1   7    1.98    1.87 138
   6  -5  -7    2.97    2.73 290
   5  -6  -7    4.26    2.00 208
   1  -6  -7    3.34    1.67 101
   6  -1   7    5.35    1.05 378
   6  -1  -7    1.20    1.56 351
  -5  -1  -7    2.17    1.74 152
   5  -6  -7    5.48    2.02  58
  -6   1   7    3.87    1.48 155
   5  -6   7    6.34    2.54  51
   6  -1   7    3.81    0.81 347
  -1   6   7    2.35    1.80 258
   6  -1  -7    3.28    1.13 374
   6  -1   7    3.99    2.05   2
  -1  -5   7    6.52    2.31 100
  -1  -5  -7    6.60    1.77 117
   1   5  -7    3.19    0.90 184
   6  -5   7    2.69    1.28 269
  -1   6  -7    8.02    1.88 253
   1   5   7    7.76    2.11 184
   6  -5  -7    0.24    1.70 161
  -5   6   7    2.90    2.24  17
   1  -6   7    6.91    2.36  85
  -1  -5  -7    3.85    1.29 406
  -6   1  -7    5.09    1.16 284
  -6   1   7    2.65    3.13 282
   5   1   7    4.57    1.34 318
  -1   6   7    3.27    1.89 206
  -5  -1   7    4.41    1.30 400
  -1  -5  -7    2.85    1.14 234
   3   1  12   63.81    3.10   2
   4  -1 -12 1502.82   40.97 202
   3  -4 -12 1555.40   42.60 189
   1  -4 -12   61.94    2.37 129
  -1   4 -12   85.08    4.45 252
   3  -4 -12 1465.58   39.68 216
   1  -4  12   66.92    4.29 201
   1  -4 -12   71.59    3.91 391
   3   1  12   60.09    3.03 122
   4  -3 -12   61.00    2.05 119
   4  -3 -12   64.26    3.96 387
   3   1 -12   66.15    3.18  78
  -4   1 -12 1332.15   35.36 272
  -3   4 -12 1434.85   38.54 360
   3   1 -12   70.43    4.20 217
   3  -4 -12 1396.14   38.07 291
   4  -3 -12   65.83    2.39  51
   3   1 -12   70.63    4.67 197
   1  -4  12   74.28    4.27  80
   4  -3  12   49.57    3.43 289
  -1  -3 -12 1495.89   40.20 244
  -1  -3 -12 1399.30   37.40 381
  -1  -3 -12 1343.94   34.96 146
  -4   1  12 1352.36   34.97 160
   4  -1  12 1447.37   37.97 361
  -1  -3  12 1349.57   35.87 100
  -4   1 -12 1463.37   38.64 318
   1  -4 -12   68.39    4.01 229
   3  -4 -12 1409.32   38.10 393
  -3  -1 -12   68.39    4.28 261
   4  -1 -12 1304.31   33.65  95
   1   3 -12 1444.81   38.55 180
   1  -4 -12   69.39    4.18 300
   3  -4  12 1386.88   37.58  57
  -3  -1 -12   62.26    3.28 165
  -3  -1  12   61.02    2.76 128
   4  -1 -12 1441.06   39.14 342
   1   3 -12 1331.25   35.48  59
   4  -1 -12 1349.17   36.34 372
   4  -1  12 1406.67   37.48  19
   4  -3 -12   73.54    4.27 278
  -4   3 -12   67.36    3.50 343
  -1  -3 -12 1442.62   38.97 300
   4  -3 -12   71.89    4.45 198
   4  -3  12   67.04    4.15  39
  -3  -1 -12   65.18    3.50 290
  -1   4  12   66.63    2.77  55
   1  -4 -12   68.78    4.36 172
   4  -3 -12   74.89    4.41 325
   3   1 -12   73.18    4.33 356
   3  -4 -12 1402.27   38.18 313
   1   3  12 1305.09   33.98  91
   5  -5  -9  106.22    5.00 293
   0  -5   9  109.63    5.64  92
   5  -5  -9  107.88    5.09 405
   5  -5  -9  109.94    4.41 166
   5  -5   9   94.80    5.15  44
   5  -5   9   81.06    3.76 267
   5  -5  -9  103.35    4.43  52
   5   0  -9  102.47    4.36 363
   5  -5  -9  114.26    5.60 206
   0   5  -9  120.68    4.53 238
  -5   0   9  104.49    4.30 404
  -5   5   9  102.55    4.10   2
  -5   0   9   95.48    4.27 145
   5   0  -9  112.74    5.20 356
   0   5   9  104.78    4.60  75
  -5   0  -9  106.76    4.86 163
   0  -5  -9  104.52    4.63 402
   5   0   9  112.57    4.15 338
   0  -5  -9  105.33    4.38 116
   5   0   9   97.38    3.81 392
   0  -5  -9  107.50    4.44 229
  -5   0  -9  111.33    4.21 293
   7  -5  -3    0.26    1.03 285
  -7   5   3   -1.17    1.30 349
   7  -5  -3    5.65    2.02  28
   5  -7   3   -0.44    2.47  57
  -5  -2  -3    0.75    1.72 140
  -2   7   3   -0.13    1.31 239
   2  -7   3    3.78    2.10  82
  -2  -5  -3    1.80    1.80 116
   2  -7  -3    0.40    2.00  87
  -7   2   3   -0.81    1.39 164
  -2  -5   3    1.90    1.78 110
  -2  -5  -3    2.58    0.68 234
   5  -7  -3    2.03    2.03  60
   7  -5   3    1.31    2.10  29
   7  -2  -3    1.75    0.88 394
   7  -2  -3    2.10    1.05 341
  -5  -2   3    2.83    1.75 134
   7  -2   3    3.35    1.73   4
   0  -6   5   23.45    3.14  94
  -6   0  -5   18.50    2.25 156
   0  -6  -5   18.80    2.53 105
   6  -6  -5   21.89    3.05  46
  -6   0   5   17.55    2.47 148
  -6   0   5   19.64    2.08 268
   0   6   5   20.21    1.86 197
   6  -6  -5   37.53    2.79 304
   6   0   5   22.18    1.55 314
   6  -6   5   24.26    2.72  43
   0   3 -13   -2.06    1.55 243
   3   0 -13   -0.26    1.81 194
   3   0 -13    1.32    0.93  72
   0  -3  13    1.17    1.17  90
   3   0 -13   -0.61    1.34 347
   0   3 -13    0.59    1.76  44
  -3   0  13    0.66    0.77 143
   0   3 -13    2.02    1.51 170
   3   0 -13    0.75    1.75 219
   3   0 -13    1.32    1.87 364
   3  -3 -13   -1.53    2.09 189
   3  -3 -13   -0.71    1.54 219
   3  -3 -13   -0.97    1.95 282
   3  -3  13   -1.12    1.54  51
   3  -3 -13   -1.38    1.70 385
   3  -3 -13    0.95    1.78 322
  -3   3 -13    3.45    1.54 349
  -3   3 -13    0.26    1.95  10
   0  -3 -13    4.04    2.02 238
   0  -3 -13   -2.02    1.70 382
  -3   0 -13   -1.99    1.29 279
   0  -3 -13    1.74    1.85 294
  -3   0 -13    0.99    1.48 262
   0  -3 -13   -0.56    0.56 155
   3   0  13    1.34    1.34  17
   0   3  13    1.62    0.81  74
   3   0  13   -0.56    1.34 133
  -3   0 -13    1.10    1.59 317
   2  -2 -14   52.15    3.95 183
   2   0  14   50.94    2.47  32
   2  -2 -14   48.52    3.61 227
   0  -2 -14   55.49    3.86 240
   2  -2 -14   48.48    3.39 327
   2  -2  14   50.72    2.86  56
   0  -2  14   46.73    2.46  89
   2   0 -14   56.96    3.93 227
   0  -2 -14   50.92    3.47 374
   0  -2 -14   57.78    3.69 318
   0  -2 -14   61.27    3.87 285
  -2   0 -14   63.59    3.94 324
  -2   2 -14   52.91    2.87   5
   0  -2 -14   59.57    4.29 167
   2   0  14   46.23    2.40 134
   2  -2 -14   53.32    3.58 377
   2   0 -14   60.23    4.26 185
   0   2 -14   50.44    2.66  31
   0   2 -14   61.65    3.98 243
   2   0 -14   64.44    4.23 343
   2  -2 -14   53.69    3.89 277
  -2   2 -14   57.93    3.83 343
  -2   0 -14   48.05    3.19 275
   2   0 -14   55.40    3.56 363
   0   2 -14   58.84    4.04 352
  -2   2 -14   74.41    4.50 257
   0   2 -14   55.81    4.31 170
  -2   0 -14   55.71    3.64 255
   4  -7  -5    1.83    1.97  72
   4  -7   5    3.56    2.22  65
  -3   7   5  154.87    5.73 233
   7  -4  -5  154.41    5.30 314
   3  -7  -5  141.39    6.24  82
  -4  -3   5  133.38    5.76 125
   7  -3  -5    0.56    1.01 328
  -4  -3   5  145.98    4.80 230
   4  -7  -5    0.69    1.66 197
   7  -3  -5    0.36    1.33   9
  -3  -4   5    1.04    0.69 251
   7  -4  -5  146.10    6.07  19
   7  -4   5  147.01    6.59  22
  -7   3   5    3.65    1.11 308
   3  -7  -5  162.60    5.89 184
   3  -7   5  148.84    6.91  73
   7  -3   5   -1.55    1.90  14
  -3  -4   5    0.81    1.85 116
   7  -4  -5  138.16    5.37 409
   7  -4  -5  153.24    5.41 268
   7  -3  -5   -1.41    1.19 400
  -4  -3   5  160.57    5.28 374
  -3  -4  -5    0.36    0.96 259
  -3  -4  -5    0.11    0.96 399
  -3  -4  -5    1.84    1.84 127
  -4  -3  -5  146.82    6.14 135
  -4  -3  -5  161.25    4.83 379
   5  -3 -11  154.12    6.53 273
   2  -5 -11  121.41    5.59 304
   5  -3 -11  121.01    4.10 127
   2  -5 -11  127.80    4.40 106
   2   3 -11    2.64    1.76 191
   5  -2  11    2.96    2.09  21
   3   2 -11  121.58    5.10  80
   5  -3  11  114.16    5.33  30
   5  -3 -11  125.16    5.40 388
  -2  -3  11    0.59    1.87 110
   3  -5 -11    9.54    2.22 300
  -3   5  11    1.33    1.46  25
   2  -5 -11  134.05    6.14 178
   2  -5 -11  114.15    5.38 399
  -3  -2  11  105.71    4.36 121
  -5   3 -11  132.04    4.89 333
   2  -5 -11  140.13    5.84 219
   3  -5  11    0.57    2.30  63
   3  -5 -11    0.49    1.09  92
   5  -3 -11  110.19    5.61 207
   5  -3 -11  139.99    5.92 328
   2   3 -11    3.28    1.71 220
   3  -5 -11    3.83    2.24 400
  -2  -3  11    1.87    1.64 263
   2  -5  11  124.76    5.83  73
   5  -2 -11    1.85    0.99   8
   3   2 -11  134.74    5.61 200
   2  -5  11  123.16    4.98 193
   5  -3 -11  129.70    4.55  27
   5  -2 -11    5.05    2.72 208
   5  -2 -11    0.64    1.17 115
  -5   2 -11    0.99    1.11 317
   3  -5  11    1.23    2.73 180
   5  -2 -11    3.26    1.63 380
  -2   5  11  124.66    4.69  44
   3  -5 -11    0.14    2.15 187
  -2   5 -11  141.37    5.86 262
   5  -2 -11   -3.56    1.66 337
   5  -3  11  116.18    4.71 298
  -3  -2 -11  125.38    5.02 153
  -3  -2 -11  124.52    5.57 260
  -2  -3 -11    1.60    1.49 143
  -2  -3 -11    1.25    1.70 305
  -3  -2 -11  129.40    5.37 301
   2   3  11    1.13    1.69  99
  -2  -3 -11    2.75    1.68 251
  -2  -3 -11   -1.07    1.40 380
  -3  -2 -11  130.88    5.06 369
   5  -7  -4    8.07    2.00 211
   7  -5  -4  176.49    5.96 283
  -7   2   4    7.35    1.99 164
   7  -5   4  160.16    7.02  29
   2  -7   4  149.58    7.00  81
  -7   5   4  153.05    5.56 350
   5  -7  -4    5.94    2.18  62
   7  -5  -4  168.83    6.96  28
  -5  -2   4  160.19    6.52 134
   7  -2  -4    4.73    1.11 390
   7  -2  -4    6.44    1.18 341
  -7   2   4    9.03    1.52 293
  -2  -5   4    4.07    2.04 109
   5  -7   4    8.39    2.61  57
  -5  -2   4  171.92    5.07 397
   2   5   4   11.91    2.15 170
   7  -2   4    2.89    1.85   5
  -5  -2  -4  161.49    6.62 142
  -2   7   4  168.52    5.70 243
  -2  -5  -4    5.79    0.81 238
  -2  -5  -4    7.69    2.01 118
   2  -7  -4  155.54    6.57  89
   3  -6   9   13.44    2.62  68
  -3   6   9    6.21    2.32  39
   6  -3  -9   12.67    2.21 329
   3  -6  -9   13.17    2.65 310
   6  -3  -9   11.15    2.32 266
   3   3  -9    8.45    1.73 205
  -3  -3   9    9.53    1.97 117
  -3  -3   9    8.65    1.74 252
   6  -3  -9    7.35    1.74 391
   3  -6   9   11.31    1.68 182
   3  -6  -9   11.21    1.72  87
   3  -6  -9   12.00    2.48 185
   6  -3  -9    7.92    2.18 133
   6  -3  -9    8.30    2.15  15
   6  -3   9    9.67    2.12  22
  -3  -3  -9    8.70    1.43 379
  -3  -3  -9    9.06    1.71 259
  -3  -3  -9    8.70    1.61 140
   0   0 -15   -1.23    2.95 242
   0   0 -15   -2.15    3.58 268
   0   0 -15    2.73    2.36 335
   0   0 -15   -0.92    4.08 169
   6  -6  -6  120.51    5.17 301
   6  -6   6  121.48    6.33  44
   0  -6   6   94.64    5.16  94
   6  -6  -6  108.85    5.33  47
  -6   0   6  101.03    5.01 147
   0   6   6  111.41    4.66 197
   0  -6  -6  108.77    4.99 107
  -6   0  -6  116.06    5.38 158
   6   0   6  120.23    4.01 321
  -6   0  -6  111.23    3.98 307
   7  -6   0   60.61    4.30  36
  -7   6   0   61.30    2.78 327
   6  -7   0   26.29    3.39  51
   7  -6   0   70.28    2.88 310
   1   6   0   30.04    1.39 183
  -7   1   0   28.34    1.59 270
   1  -7   0   60.22    4.26  92
  -1  -6   0   26.72    2.99 106
  -6  -1   0   72.08    4.10 145
  -7   1   0   28.85    3.12 158
   5  -6   8    4.20    2.66  51
   1  -6  -8 1063.30   28.85 104
   6  -5   8 1093.28   28.71 273
   5  -6  -8    5.61    2.02  60
   6  -5  -8 1251.44   33.85 288
   6  -5   8 1103.25   31.18  37
   6  -1  -8    5.32    1.48 372
  -1   6   8 1161.39   31.31 260
   6  -1   8    7.55    0.95 351
  -6   1   8    8.33    2.18 155
  -1   6   8  930.04   26.12 206
  -6   1  -8    8.13    1.41 281
   6  -1   8    5.33    1.39 380
   5  -6  -8    5.49    2.01 205
  -5  -1   8 1127.53   30.64 138
  -5  -1   8 1101.06   29.09 398
  -5   6   8    5.45    2.21  15
   6  -1  -8    9.86    2.06 350
   6  -5  -8 1063.34   28.50 159
  -1   6  -8 1228.97   32.26 251
   1   5  -8    5.72    1.05 217
  -6   5  -8 1244.78   32.43 359
  -1  -5   8    9.82    2.31 100
   6  -5  -8 1109.77   30.52 407
   1   5  -8    7.19    1.15 181
   6  -5  -8 1137.25   30.86  39
   5  -6  -8    6.37    1.89 303
   6  -1   8    9.39    2.19   4
   1  -6   8 1138.27   32.00  86
  -1  -5  -8   13.71    1.99 120
   5   1   8 1164.44   30.68 323
  -5  -1  -8 1143.17   31.29 154
  -1  -5  -8   13.32    1.84 402
  -5  -1  -8 1177.74   31.18 307
  -1  -5  -8    8.58    1.39 235
   7  -6  -1 1374.04   35.75 306
   6  -7   1   15.40    2.90  51
   6  -7  -1   12.84    2.90  51
   7  -6   1 1223.38   34.34  36
  -7   6   1 1288.78   33.65 330
   7  -6  -1 1286.13   35.79  37
  -7   6  -1 1314.44   34.01 323
  -6  -1   1 1278.71   34.99 144
   1   6   1   12.35    1.21 183
  -7   1  -1    7.86    2.48 159
  -1  -6  -1    7.68    2.29 107
   7  -1  -1   13.57    1.35 360
  -1  -6   1    8.72    2.47 105
   1  -7   1 1133.88   32.05  91
  -6  -1  -1 1162.56   32.11 146
  -7   1   1   11.24    2.38 158
   1  -7  -1 1254.70   34.95  93
  -7   1   1   10.48    1.34 273
  -7   1  -1   12.63    0.88 267
   4  -4 -12    5.08    1.97 317
   4  -4 -12    9.47    2.56 286
  -4   0  12    6.96    1.34 144
   4   0 -12    9.46    1.80 363
   4  -4 -12    5.26    2.08 196
   0   4 -12    8.74    1.76 169
  -4   4 -12    4.63    1.80 354
   4  -4 -12    4.25    1.81 392
   4   0 -12    7.20    2.33 350
   0  -4  12    5.48    2.09  91
   4  -4 -12    5.49    0.86  72
   0  -4  12    4.57    2.29 214
   4  -4  12    8.35    2.10  48
   4   0 -12    2.80    2.29 203
   4   0 -12    4.68    1.49  90
   0   4 -12    6.52    2.09 241
   4  -4 -12    7.13    0.90 143
   4   0  12    6.50    3.14 349
   0  -4 -12    5.07    1.06 134
   0  -4 -12    5.39    1.80 389
   4   0  12    5.77    2.01   9
   0   4  12    5.96    1.73  74
   0  -4 -12    5.02    2.06 303
   0  -4 -12    7.77    2.01 235
  -4   0 -12    6.37    1.40 283
  -4  -2   9   79.98    3.99 127
   6  -2  -9   70.40    3.67   3
   6  -4   9   73.16    4.52  30
   6  -2  -9   65.21    3.57 382
   2   4  -9   69.83    3.24 195
   6  -4  -9   91.16    4.45 319
  -6   4  -9   82.97    3.13 336
   4  -6   9   56.72    4.24  60
   2  -6   9   90.25    5.01  77
   4   2  -9   89.62    4.42 212
   4  -6  -9   61.01    3.27  75
  -4   6   9   58.10    3.43  26
   4  -6   9   70.31    3.68 168
  -4  -2   9   80.14    4.18 385
   6  -2  -9   65.37    3.90 339
   6  -4  -9   79.11    3.77  28
   6  -2  -9   62.20    3.27 123
   6  -4  -9   77.77    4.05 398
   4  -6  -9   77.07    4.45 194
   2  -6   9   86.95    3.48 202
  -2  -4   9   61.06    3.92 108
   4  -6  -9   59.82    3.89 306
  -4  -2   9   61.61    3.41 241
   6  -4  -9   78.45    3.50 144
   6  -4   9   73.11    3.07 294
   6  -4  -9   84.87    4.38 277
  -2  -4  -9   68.55    3.62 131
  -2  -4  -9   59.71    3.31 248
   6  -2   9   52.72    3.09 368
  -4  -2  -9   87.12    3.99 310
   2  -6  -9   82.96    4.41 409
   2  -6  -9   82.10    4.40 175
  -4  -2  -9   83.39    3.41 364
   6  -2   9   72.88    4.21  14
  -2   6   9   76.54    4.15  52
   2  -6  -9   79.07    3.81  98
  -2  -4  -9   61.82    3.07 390
  -4  -2  -9   77.40    4.04 148
   0  -1  15    5.90    0.99  92
   1   0 -15    7.99    2.50 177
   1   0 -15    2.30    2.05 264
   0   1 -15    7.48    2.33 170
   0   1 -15    6.10    1.87 242
   0   1 -15    5.09    1.03   8
   1   0 -15    2.58    1.96 339
   1   0 -15    4.45    2.35 235
   0   1 -15    5.23    2.25 343
   1  -1 -15    7.23    2.21 331
   0  -1 -15    0.62    2.10 326
   0  -1 -15    4.98    1.52 367
   1  -1 -15    7.48    2.06 272
   1  -1 -15    7.44    2.57 234
  -1   0 -15    3.97    2.11 330
   1   0  15    4.75    1.02  58
   1  -1  15    6.18    1.16  68
  -1   0 -15    5.91    2.22 248
   1  -1  15    5.10    1.22 158
  -1   0 -15   10.41    2.38 271
   0  -1 -15    3.76    1.94 240
   1   0  15    4.61    0.78 133
  -1   1 -15    0.37    2.25 249
  -1   1 -15    2.75    2.00 339
   1  -1 -15    9.62    2.82 176
   1  -1 -15    0.54    1.95 368
   0  -1 -15    3.73    2.17 276
   0  -1 -15    6.86    2.29 168
   7  -2  -5    5.52    1.33 387
  -7   2   5    6.32    2.00 164
   7  -5   5   41.54    3.80  30
   7  -5  -5   44.56    3.29  29
  -7   5   5   39.89    2.90 351
  -7   2   5   10.59    1.77 293
   5  -7   5    8.89    2.73  57
   5  -7  -5    8.67    2.32  63
   7  -2  -5    9.40    1.54 341
   2  -7   5   40.70    3.66  81
   7  -5  -5   46.62    2.72 282
   5  -7  -5    8.52    1.74 208
  -2   7   5   46.41    2.90 245
   2  -7  -5   35.01    3.01  91
  -2  -5   5    7.48    2.30 109
   2   5   5    6.18    2.15 172
  -5  -2  -5   48.31    3.43 143
   7  -2   5    7.40    1.98   6
  -5  -2   5   48.81    2.12 394
  -5  -2   5   34.04    2.40 220
  -5  -2   5   38.00    3.22 133
  -2  -5  -5   11.21    1.29 239
   2   5  -5    8.66    1.22 210
  -2  -5  -5    8.61    2.00 120
   7  -6  -2 1176.89   32.99  37
   6  -7   2   28.71    3.38  50
   7  -1  -2   23.43    1.89 358
   7  -6   2 1183.33   33.41  37
  -7   6  -2 1223.04   31.64 318
   6  -7  -2   27.75    3.52  52
  -7   6   2 1182.35   31.17 333
   1  -7   2 1042.72   29.83  91
  -7   1   2   25.71    1.79 275
  -7   1   2   28.68    2.90 157
   7  -6  -2 1228.21   32.28 302
  -1  -6  -2   21.00    2.31 108
  -6  -1   2 1104.46   30.64 143
  -1  -6   2   15.38    2.39 104
  -6  -1  -2 1038.15   29.02 147
   1   6   2   23.18    1.67 184
  -7   1  -2   25.84    2.55 160
   1  -7  -2 1161.97   32.53  94
  -1   7   2 1228.21   31.50 262
   7  -3  -6   19.61    1.91 396
  -4  -3   6   25.98    1.90 236
  -4  -3   6   33.45    3.04 124
  -3   7   6   21.38    3.90 236
  -3  -4   6   22.24    1.40 255
   7  -4  -6   31.21    2.40 405
  -7   3   6   24.36    2.09 306
   4  -7  -6   20.54    2.41 195
  -4  -3   6   27.41    2.06 375
   3  -7   6   28.57    2.97  73
   4  -7  -6   18.34    2.68  74
   7  -3   6   19.44    2.55  15
   7  -4  -6   38.81    2.55 268
   7  -4  -6   36.48    2.49 317
   7  -3  -6   17.29    2.47   9
   4  -7   6   18.21    2.68  65
   7  -4  -6   23.64    2.75  19
   3  -7  -6   27.14    3.02  84
   7  -4   6   36.38    3.36  23
   3  -7  -6   33.39    2.62 183
  -3  -4   6   17.63    2.13 116
   7  -3  -6   21.46    1.99 329
  -3  -4  -6   27.51    2.67 129
  -3  -4  -6   24.82    1.81 395
  -3  -4  -6   23.57    1.90 257
  -4  -3  -6   35.20    1.79 376
  -4  -3  -6   32.97    2.69 137
   5  -1 -11   71.93    4.57 210
   5  -1 -11   55.91    2.74 106
  -4  -1  11    0.44    1.10 134
  -1   5 -11   -0.92    1.44 251
   4  -5 -11   65.35    2.85  75
   1   4 -11   59.48    3.29 229
   5  -4 -11    3.21    1.72 394
  -5   4 -11    0.52    1.29 347
   4   1 -11    0.00    1.34 359
   1  -5  11    1.22    1.76  83
   4  -5 -11   69.57    4.03 400
   4   1 -11    3.62    2.00 206
  -1  -4  11   60.81    3.57 100
   5  -4 -11   -0.33    1.21 142
   4  -5 -11   61.36    4.04 194
   4   1 -11    0.79    1.82  89
   4  -5  11   66.35    4.40  54
   4  -5 -11   66.13    4.14 295
   5  -4 -11   -1.37    1.62 282
  -5   1  11   60.58    2.95 157
  -4   5  11   63.39    2.84   7
   1   4 -11   70.91    3.50 180
   5  -4  11    1.29    2.07 285
   5  -4  11    0.40    2.29  39
   1  -5  11   -2.15    1.86 208
   5  -4 -11    1.03    1.83 319
   5  -4 -11    0.27    1.61 204
   5  -4 -11    0.57    1.14  45
   5  -1 -11   70.04    4.11 345
   5  -1 -11   61.55    3.58 371
  -1   5  11    0.00    1.72  61
   1  -5 -11    0.91    1.60 224
   1  -5 -11    2.75    1.70 398
   5  -1  11   63.45    3.01 358
   5  -1  11   46.83    3.51 380
   1  -5 -11    1.73    1.87 168
   5  -1  11   56.88    3.39  12
  -5   1 -11   65.97    3.14 275
   1  -5 -11    2.50    2.50 307
   1  -5 -11    0.43    1.19 116
  -1  -4 -11   68.25    3.92 241
  -1  -4 -11   61.63    3.53 389
  -4  -1 -11    2.35    1.46 161
  -4  -1 -11    1.02    1.24 295
   1   4  11   61.39    3.27  86
   4   1  11   -0.44    1.76 402
  -1  -4 -11   70.28    4.23 308
  -1  -4 -11   54.87    2.88 133
   0   5  10  110.91    4.95  74
   0  -5 -10  104.37    4.33 119
   0   5 -10  121.46    4.72 238
   5   0  10  112.30    4.24 342
   5   0  10   98.29    4.09 392
  -5   0  10  106.15    4.43 145
   5  -5 -10  111.65    5.22 402
  -5   0 -10  113.77    4.44 289
   5  -5 -10  112.89    5.31 291
   5   0 -10  100.49    4.36 102
   5  -5  10   81.30    4.10 270
   5   0 -10  101.40    4.95 354
   5   0 -10  110.16    5.50 214
  -5   0 -10  114.29    5.08 165
   5   0  10   99.67    4.79   1
   0  -5  10  112.29    5.64  92
   5  -5 -10  110.36    4.41  55
   5  -5 -10  114.84    5.74 204
   5  -5  10  118.51    6.03  46
   5   0 -10  124.34    5.13 362
   5  -5 -10  110.38    4.26 162
   0  -5 -10  113.54    5.02 399
   0  -5 -10  106.84    4.72 230
  -4   2 -13  296.21    9.61 330
   2   2 -13  312.68   10.98 359
   4  -2 -13  296.88   10.50 269
   2   2 -13  275.75    8.73  63
  -2  -2  13  270.63    8.40 114
   2  -4 -13  279.40    9.79 389
   4  -2 -13  301.23   10.46 333
   4  -2 -13  296.72   10.88 198
   2  -4 -13  290.87   10.10 223
   2  -4 -13  290.17   10.57 179
   2  -4  13  276.65    9.61  70
   4  -2  13  274.62    9.19  32
   2   2 -13  314.89   10.56 187
   2   2 -13  303.45   10.35 225
   4  -2 -13  302.43   10.32 378
  -2   4 -13  313.96   10.77 259
   2  -4 -13  288.22   10.31 293
  -2  -2 -13  304.23   10.59 252
  -2  -2 -13  310.68   10.39 293
  -2  -2 -13  279.57    8.54 161
  -2  -2 -13  292.77    9.75 370
   2   2  13  265.34    8.04 107
  -3   2 -14   35.64    3.65 263
  -1  -2  14  100.78    3.87 104
   2  -3 -14  113.49    5.77 285
   3  -2 -14   23.38    2.49 220
  -2   3 -14  120.96    5.61 352
   3  -2  14   22.22    2.14  43
  -2   3 -14  126.04    6.84 257
   2   1 -14   31.89    3.06 227
  -1   3 -14   28.71    3.00 356
   3  -1 -14  104.62    5.37 220
   2  -3  14  115.10    4.95  65
   1   2 -14  126.32    5.67 178
   2   1 -14   29.94    3.29 350
  -1   3 -14   28.05    2.42  29
   2   1 -14   31.01    3.86 186
   3  -2 -14   32.73    3.02 377
   2  -3 -14  110.12    5.99 180
   3  -1 -14  107.81    5.13 370
   3  -2  14   35.18    2.75 159
   2   1 -14   29.48    2.18  54
  -3   2 -14   32.98    2.77 337
   3  -2 -14   24.47    3.00 273
  -1   3 -14   38.74    3.35 250
   3  -1 -14  128.27    6.18 265
   2  -3 -14  109.27    5.74 319
   1  -3  14   23.64    2.14  78
   1   2 -14  105.15    4.39  46
   1   2 -14  116.97    5.46 234
  -2  -1  14   24.68    1.66 123
   2  -3 -14  113.57    5.47 382
   1   2 -14  116.95    5.66 355
   2  -3 -14  124.00    6.10 225
  -2   3 -14  101.78    4.48  17
   3  -1 -14  104.73    5.56 191
   3  -2 -14   28.97    2.97 330
   3  -2 -14   28.52    3.34 189
   3  -1 -14  120.23    5.79 338
  -2  -1 -14   30.76    2.83 364
  -1  -2 -14  117.25    5.42 288
   2   1  14   21.95    1.62 118
   1  -3 -14   33.93    3.22 231
  -2  -1 -14   29.48    2.90 315
  -3   1 -14  132.23    6.31 262
   1  -3 -14   26.86    3.02 288
  -1  -2 -14  110.34    4.95 372
   1  -3 -14   26.33    2.74 381
   3  -1  14   98.36    4.21  33
   3  -1  14   94.19    3.92 146
   1   2  14  103.59    3.53  10
  -2  -1 -14   30.57    2.91 283
  -2  -1 -14   28.05    2.90 253
   1   2  14  101.99    3.51  97
  -3   1 -14  110.02    4.91 268
   1  -3 -14   25.95    3.29 173
  -1  -2 -14  127.07    5.96 245
  -3   1 -14  110.23    4.99 327
   2   1  14   22.38    1.68  16
   1  -3 -14   32.73    3.11 314
   6  -7   3  198.21    8.46  50
  -6  -1   3   17.78    2.55 143
   7  -1  -3  210.32    6.81 356
   7  -6  -3   12.23    1.62 299
   7  -6  -3   19.12    3.11  37
   1  -7   3   13.51    2.19  90
   7  -6   3   19.58    3.05  37
  -7   6   3   11.42    2.01 336
  -7   1   3  184.23    7.28 157
   6  -7  -3  183.00    7.79  53
  -7   1   3  203.06    6.44 277
  -1  -6   3  183.35    7.66 103
   7  -1  -3  205.23    5.98 371
   1  -7  -3   12.36    2.34  96
  -1  -6  -3  173.36    7.20 109
  -1   7   3   15.36    1.45 262
   1   6   3  189.91    6.07 185
  -6  -1  -3    9.09    1.96 148
  -7   1  -3  183.91    7.35 161
   1   3 -13 2440.92   63.31  55
  -3  -1  13   55.31    2.77 130
   1  -4  13   58.81    3.58  81
   3   1 -13   59.32    3.19  73
   4  -1 -13 2669.24   70.41 199
   1   3 -13 2720.46   70.85 233
   4  -1 -13 2543.01   66.46 370
   3   1 -13   59.83    3.86 354
   1   3 -13 2941.27   76.18 179
   4  -1 -13 2735.30   71.75 341
  -1  -3  13 2386.44   61.78 101
  -4   1  13 2520.43   64.11 163
   3   1 -13   60.61    4.12 218
  -1   4 -13   71.22    4.15 250
   3   1 -13   56.23    4.43 194
   4  -1 -13 2478.81   62.98  88
  -3   4 -13 2864.28   74.53 357
   4  -3  13   55.81    3.81  41
  -4   3 -13   62.97    3.55 341
   3  -4  13 2444.76   64.07  59
   4  -3 -13   68.92    4.25 325
   3  -4 -13 2588.57   67.83 390
   4  -3 -13   56.04    4.09 277
   3  -4 -13 2901.03   75.87 217
   4  -3 -13   62.48    4.62 196
   4  -3 -13   52.75    3.66 384
   3  -4 -13 2932.02   77.36 187
   3  -4 -13 2749.60   72.13 314
   3  -4 -13 2793.05   73.26 289
  -3  -1 -13   61.36    3.57 288
  -1   4  13   60.91    2.67  51
  -1  -3 -13 2634.42   67.20 152
   3   1  13   54.21    3.06 121
   1  -4 -13   62.93    3.82 388
   1  -4 -13   66.55    4.59 297
   3   1  13   54.31    2.92   5
  -1  -3 -13 2780.40   72.65 297
  -4   1 -13 2752.26   71.12 318
   1  -4 -13   73.90    4.65 171
  -1  -3 -13 2671.47   69.45 379
  -3  -1 -13   58.83    4.08 259
   1   3  13 2541.34   64.88  90
   1  -4 -13   59.30    2.17 138
   1  -4 -13   63.74    3.97 229
   4  -1  13 2505.41   65.00  21
  -4   1 -13 2484.16   64.40 271
  -1  -3 -13 2917.49   76.03 243
   6  -6  -7   -0.71    1.86  48
   6  -6  -7    0.65    1.57 214
   0  -6   7    0.27    1.62  94
   6  -6  -7    1.33    1.93 298
   6  -6   7    2.49    2.08  44
   6   0  -7   -0.48    1.80 360
   0   6  -7    1.97    0.79 226
  -6   0   7   -2.55    1.78 147
  -6   0  -7    2.43    1.00 302
   6   0   7    1.33    1.11 328
   0  -6  -7   -0.78    1.22 218
   6   0   7    1.00    0.78 402
  -6   0  -7    2.89    2.00 159
   0  -6  -7    2.29    1.49 110
   0   6   7    4.13    2.07 197
   2  -1 -15  509.92   16.16 334
   1   1 -15  526.63   16.47 177
   1  -2  15  469.71   13.44  75
  -1   2 -15  508.02   16.23 249
   1   1 -15  523.91   16.56 346
   2  -1 -15  518.01   16.65 182
   1   1 -15  487.02   15.61 235
  -1   2 -15  507.49   15.99 347
  -1  -1  15  436.78   11.80 112
   2  -1 -15  519.51   16.50 268
   2  -1 -15  472.09   14.78 369
   1   1 -15  447.48   12.19  28
  -1   2 -15  464.73   13.11  13
   2  -1 -15  487.18   15.61 227
  -1  -1 -15  483.07   14.93 365
   2  -1  15  460.27   12.85 150
   1   1  15  443.61   11.75 108
   1   1  15  454.68   12.24  39
  -1  -1 -15  514.02   15.91 279
  -2   1 -15  476.79   14.85 333
  -1  -1 -15  496.14   15.54 321
   1  -2 -15  477.95   15.26 280
   2  -1  15  448.97   12.88  49
  -1  -1 -15  498.06   15.79 246
  -2   1 -15  469.81   14.51 265
   1  -2 -15  476.21   14.81 374
   1  -2 -15  480.86   15.35 323
   1  -2 -15  425.03   14.37 174
  -2   1 -15  516.29   16.37 255
   1  -2 -15  522.61   16.45 233
  -5  -2   6   13.30    2.04 225
  -7   2   6   90.09    4.58 164
  -7   2   6  102.38    4.24 293
   5  -7  -6   89.89    4.60 205
   7  -5   6   19.17    2.91  31
  -5  -2   6   17.62    1.70 393
   7  -2  -6  104.25    4.29 341
   2  -7   6   13.87    2.68  81
  -5  -2   6   14.89    2.24 133
  -7   5   6   13.67    2.60 352
   2   5  -6   98.19    3.54 204
   5  -7  -6   94.42    4.93  65
   7  -5  -6   17.64    2.60  30
   7  -2  -6   86.52    3.69 385
   5  -7   6   75.47    4.93  58
  -2  -5   6  103.27    5.40 108
   7  -5  -6   21.13    2.13 281
   2  -7  -6   21.30    2.64  93
  -2   7   6   20.32    2.46 248
   7  -2   6  101.78    5.28   7
   2  -7  -6   21.02    2.17 168
   7  -2   6   92.91    3.56 363
  -2  -5  -6   95.36    3.65 240
   2   5   6   72.59    3.98 175
  -5  -2  -6   21.43    2.84 145
  -2  -5  -6   99.80    4.07 406
  -2  -5  -6   85.08    4.48 122
   3  -6  10  264.87    8.47 185
  -6   3 -10  244.26    7.15 315
   3  -6 -10  261.60    9.61 184
   6  -3 -10  236.41    7.77  16
  -3   6  10  233.77    7.77  37
   6  -3 -10  235.41    8.22 388
   6  -3 -10  227.05    7.25 129
   3  -6 -10  247.58    8.95 406
  -3  -3  10  216.66    7.72 118
   3   3 -10  242.29    8.20 202
   3  -6 -10  243.63    9.10 308
  -3  -3  10  191.39    6.58 255
   6  -3 -10  265.16    9.27 329
   6  -3 -10  253.47    8.98 266
   6  -3  10  236.88    8.86  23
   3  -6  10  246.38    9.43  69
   6  -3 -10  235.23    9.16 214
   3  -6 -10  221.27    7.31  91
  -3  -3 -10  231.58    7.93 143
  -3  -3 -10  239.30    8.45 310
  -3  -3 -10  228.94    7.48 376
  -3  -3 -10  268.61    9.12 257
  -7   1   4   38.98    3.20 157
   7  -6  -4  167.29    7.19  38
   7  -6  -4  160.78    5.80 296
   6  -7   4   42.08    3.97  51
   7  -1  -4   47.04    2.78 355
  -7   6   4  143.37    5.64 338
  -7   1   4   46.05    2.66 278
  -6  -1   4  133.69    5.86 142
   7  -1  -4   43.23    1.97 370
  -1  -6   4   41.53    3.44 103
   1  -7   4  144.35    6.86  90
   7  -6   4  151.17    7.33  37
   6  -7  -4   48.36    3.91  54
   1   6   4   37.61    2.40 186
  -1   7   4  170.38    5.60 262
  -1  -6  -4   40.18    3.17 111
  -7   1  -4   43.61    3.23 162
  -6  -1  -4  147.90    6.38 149
   1  -7  -4  149.82    6.61  97
   0  -3 -14   14.94    1.01 164
  -3   0 -14   13.93    2.12 317
  -3   3 -14   18.42    2.74   8
   0   3 -14   15.04    2.29 169
   3  -3  14   16.94    2.28  53
   3   0 -14   15.21    1.32  65
   3  -3 -14   18.68    2.66 219
   3   0 -14   13.62    2.33 363
  -3   3 -14   12.99    2.31 346
   0   3 -14   20.98    2.50  41
   0  -3 -14   18.14    2.53 237
   3  -3 -14   26.62    3.41 187
  -3   0 -14   20.73    2.29 277
   3   0  14   12.41    1.80 132
  -3   0 -14   14.37    2.50 260
   3  -3 -14   14.16    2.47 382
   0  -3 -14   16.89    2.48 292
   0   3 -14   14.63    2.51 359
   3  -3 -14   14.29    2.53 322
   3  -3 -14   12.52    2.69 280
   3   0 -14   16.05    2.71 346
  -3   0  14   13.88    1.16 146
   0  -3 -14   15.78    2.48 379
   3   0 -14   12.33    2.74 192
   3   0  14   11.82    1.51  21
   0   3 -14   14.61    2.34 242
   3   0 -14   12.69    3.66 220
   0   3  14   15.10    1.31  70
   0  -3  14   15.21    1.95  91
   7  -3  -7    3.07    1.48 330
   4  -7   7    0.00    2.33  65
   4  -7   7    1.03    1.29 168
   3  -7   7   14.98    3.02  73
   7  -4   7   10.24    2.63  24
   7  -4  -7   17.54    1.94 319
  -7   3   7    5.37    1.80 305
   7  -4  -7   17.81    1.99 402
   7  -3  -7    4.02    1.59  10
  -3  -4   7    2.45    1.17 257
   4  -7  -7    0.84    1.95 193
   3  -7  -7   15.20    2.21 181
  -4  -3   7   18.54    1.99 377
   3  -7  -7    9.91    2.26  86
   7  -4  -7   16.14    2.59  20
  -3  -4   7    4.90    1.87 116
   4  -7  -7   -0.14    2.05  76
   3  -7   7   14.52    1.32 191
  -4  -3   7   11.43    1.70 240
   7  -3  -7    2.82    1.52 393
  -3  -4   7    1.62    2.90 364
   7  -3   7   -0.60    1.44  16
   7  -4  -7   17.75    2.14 268
  -4  -3   7   15.11    2.29 124
   3   4  -7    0.72    1.21 212
  -3  -4  -7    1.08    1.44 255
  -3  -4  -7    0.75    0.96 391
  -4  -3  -7   12.07    1.38 374
  -4  -3  -7   10.76    2.25 139
  -3  -4  -7    2.14    1.82 131
   5  -3 -12  655.44   17.39 121
   5  -3  12  661.38   19.44  32
   5  -2 -12  101.58    5.06 336
   2  -5  12  683.56   19.33 195
   5  -3 -12  667.30   19.50 385
   3   2 -12  650.10   18.34  76
   3  -5 -12   98.70    5.10 397
   5  -3 -12  787.05   23.49 204
   3  -5 -12  107.13    5.82 185
  -2   5 -12  786.09   22.43 259
   5  -2 -12   99.79    4.83 378
   3  -5 -12   83.97    4.80 297
   3  -5  12   80.43    4.73  64
   5  -2 -12  107.35    5.73 205
  -2  -3  12   84.07    3.98 110
   5  -3  12  598.28   16.97 299
   5  -2 -12   85.71    3.34 109
   5  -2 -12   91.37    3.65  11
   5  -3 -12  761.25   22.16 272
   2  -5  12  681.26   20.12  74
   3  -5 -12   94.02    3.30  99
  -5   3 -12  734.08   20.28 332
   2   3 -12  112.08    5.06 221
  -3   5  12   89.61    3.32  20
   2   3 -12  102.97    4.79 188
   3   2 -12  709.72   20.49 197
   5  -3 -12  705.55   20.65 328
   5  -3 -12  669.15   18.03  30
  -3  -2  12  649.39   18.26 122
  -2  -3 -12   94.60    4.73 302
  -5   2 -12  101.58    4.21 318
   2  -5 -12  717.19   21.45 177
   2  -5 -12  708.86   20.65 396
   5  -2  12   74.63    3.94 312
  -2   5  12  708.07   19.10  41
  -2  -3 -12   88.08    3.81 147
   2   3  12   87.70    3.95  99
  -2  -3 -12  105.59    5.14 249
  -3  -2 -12  653.59   18.51 367
   5  -2  12   91.85    4.47  23
  -3  -2 -12  757.30   22.01 258
  -3  -2 -12  669.13   18.76 156
  -2  -3 -12   93.73    4.45 377
   2  -5 -12  704.53   20.46 220
  -3  -2 -12  717.14   20.51 298
   2  -5 -12  732.30   21.62 301
   2  -5 -12  660.02   17.63 112
   6  -5  -9  681.76   19.88 404
  -5   6   9    1.54    1.92  13
   6  -5   9  596.49   16.54 277
   6  -5   9  635.98   19.51  38
   1   5  -9    2.13    1.25 179
  -6   5  -9  687.81   18.67 355
  -1  -5   9    0.00    2.03 100
   6  -1  -9    0.11    1.25 371
  -1   6  -9  655.06   18.07 250
   5  -6  -9   -2.60    1.66 300
   5  -6  -9   -0.40    1.75 202
  -6   1  -9    0.35    0.81 279
   6  -5  -9  638.85   17.79 156
   6  -5  -9  660.78   18.81  41
   1  -6  -9  741.66   20.69 217
   6  -1   9   -1.61    1.50   6
   6  -1   9   -1.28    0.81 354
  -5  -1   9  650.61   18.66 138
  -5  -1   9  672.27   18.58 398
   1  -6  -9  607.14   17.33 107
   5  -6   9    1.81    2.23  52
   5  -6  -9    2.73    1.72  63
   1   5  -9    1.57    1.18 220
  -6   1   9    2.85    1.26 156
   1  -6  -9  673.73   19.54 407
   6  -5  -9  719.16   20.73 286
   1  -6   9  658.76   19.94  86
   5  -6  -9   -0.22    1.95 409
   6  -1   9    0.92    1.38 381
   6  -1  -9   -3.59    2.04 348
   6  -5  -9  701.02   21.15 212
  -1  -5  -9   -1.19    1.40 123
  -5  -1  -9  647.38   18.90 156
  -1  -5  -9    0.32    1.38 399
   5   1   9  695.72   19.11 328
  -5  -1  -9  648.51   18.07 303
  -1  -5  -9    0.81    1.15 235
   0   2 -15    4.05    2.28 169
   2  -2  15    1.14    1.28  59
   2  -2 -15    1.58    2.44 227
  -2   2 -15    5.29    2.39 342
   0  -2  15    1.13    1.00  92
   2   0 -15    4.87    2.44 342
   0  -2 -15    1.83    1.95 318
   2  -2 -15    2.69    2.04 375
   2   0  15   -1.34    1.21  36
  -2   2 -15   -2.02    1.39   2
  -2   2 -15   -2.17    2.42 255
   2   0 -15    0.40    2.11 183
   2   0 -15    0.63    2.26 227
  -2   0 -15    3.05    1.88 273
   2   0 -15    0.65    1.53 362
   0   2 -15   -3.51    2.01 350
   2  -2 -15    1.64    1.91 181
   0  -2 -15   -0.24    1.19 283
   2   0  15    0.77    1.21 132
   0   2 -15    0.54    1.75  27
   2  -2 -15    1.70    2.06 276
   2  -2 -15    5.96    2.56 327
   0  -2 -15    0.11    1.83 373
  -2   0 -15    6.07    2.36 253
   0  -2 -15    0.00    2.04 239
   0   2 -15    3.15    3.66 242
  -2   0 -15    1.75    1.75 324
   4  -6 -10   32.78    3.16 192
   4  -6 -10   25.66    2.12  78
   4   2 -10    9.21    1.98 209
   6  -4 -10    6.09    1.91 276
   6  -4 -10    5.71    1.95 395
   6  -4  10    6.08    2.59  32
   4  -6 -10   23.46    2.87 406
   6  -2 -10   22.42    2.20 119
   2   4 -10   26.74    2.22 192
  -6   4 -10    6.66    1.32 335
   4  -6 -10   29.41    2.77 303
   6  -2 -10   28.03    2.41 380
  -4  -2  10    5.67    1.67 128
  -4   6  10   24.28    2.21  23
   6  -4 -10    6.44    2.60 320
  -2   6 -10    8.44    1.70 261
  -2  -4  10   25.36    2.94 108
   2  -6  10    3.04    2.08  77
   6  -4  10    4.01    1.43 295
   4  -6  10   27.40    3.61  61
   6  -2 -10   26.33    2.37   4
   6  -4 -10    5.00    2.76 212
   2  -6  10    9.07    1.72 202
   6  -2 -10   22.29    3.23 339
   6  -4 -10    7.14    1.55 141
   4  -6  10   25.82    2.69 172
   6  -4 -10    2.02    1.48  30
  -2   6  10    5.59    2.50  51
  -2  -4 -10   23.33    2.30 134
   2  -6 -10    3.44    2.47 405
  -4  -2 -10    5.62    1.24 363
   2  -6 -10    8.98    2.29 311
   2  -6 -10    5.04    1.41 102
  -4  -2 -10    6.26    1.95 151
  -2  -4 -10   21.94    2.10 387
  -4  -2 -10   10.48    1.80 306
   6  -2  10   28.89    2.84  15
  -2  -4 -10   32.90    2.95 247
   6  -2  10   19.08    2.72 370
   2  -6 -10    9.59    2.30 174
  -7   6   5   43.23    3.78 340
  -7   1   5   53.44    3.17 280
   6  -7  -5   46.39    3.75  55
   7  -1  -5   50.32    2.92 353
   1  -7   5   59.09    4.48  89
   6  -7   5   55.71    4.58  51
   7  -6   5   63.41    5.02  38
   7  -1  -5   43.62    2.17 370
  -7   1   5   42.98    3.24 156
   7  -6  -5   61.56    3.34 294
   7  -6  -5   61.25    4.06  39
   6  -7  -5   47.02    3.18 311
   1  -7  -5   56.15    3.76  99
  -6  -1   5   60.25    3.72 142
  -1  -6  -5   46.37    2.11 218
  -1  -6   5   43.39    3.85 102
  -1   7   5   67.77    3.27 262
  -1  -6  -5   44.04    3.50 113
  -6  -1  -5   58.98    4.07 151
   1   6   5   39.97    2.78 187
  -7   1  -5   50.24    3.82 163
   5   0 -11    2.55    2.18 353
   5  -5 -11    0.85    1.95 289
   0  -5  11   -0.66    2.10  92
   5  -5 -11    5.00    2.43 201
  -5   5 -11    1.02    1.40 359
   5  -5 -11   -0.72    1.29  59
   5   0 -11    1.25    2.13 210
   5  -5  11    7.31    2.49  47
   5  -5 -11    4.51    1.61 399
   5  -5 -11    1.17    1.28 158
   5   0 -11   -0.76    1.75  99
  -5   0  11    4.55    1.45 146
   0   5 -11   -0.53    1.46 238
   5   0  11    2.18    1.95   4
   5   0  11    5.08    1.92 393
   5   0  11    2.86    1.60 345
   0   5  11    1.06    1.85  73
  -5   0 -11    1.71    1.26 286
   0  -5 -11    4.88    1.91 395
   0  -5 -11   -1.03    1.61 230
   0  -5 -11    3.21    1.29 123
   0  -5 -11    2.15    1.47 310
   8  -4   0  332.07   11.63  16
   4  -8   0  355.57   12.73  73
   4  -8   0  357.39   10.10 200
  -4  -4   0  310.68   10.73 126
   0   4 -13   17.87    2.04 168
  -4   0  13   24.94    1.88 146
   4   0 -13   26.50    2.99 349
   4   0 -13   14.21    2.03 362
   0   4 -13   27.61    2.68 240
   4   0 -13   19.22    1.72  84
   0  -4  13   17.95    2.24  92
   4   0 -13   24.44    2.99 200
   4   0  13   19.04    2.31  12
   0  -4 -13   22.45    2.65 234
  -4   0 -13   27.93    2.42 281
   4  -4 -13   20.16    3.37 193
   0  -4 -13   24.24    2.51 386
   4  -4 -13   26.05    2.76 284
   4  -4 -13   27.78    2.85 390
  -4   4 -13   19.36    2.48 351
   4  -4  13   20.67    2.41  50
   0   4  13   14.56    1.92  72
   0  -4 -13   18.90    1.56 140
   0  -4 -13   17.40    2.56 300
   4  -4 -13   24.82    2.63 317
   6   0  -8  262.99    9.24 358
   6  -6  -8  227.83    8.79 211
  -6   0   8  208.64    7.55 148
   0   6  -8  248.84    7.38 229
   0  -6   8  215.62    8.59  94
   6  -6  -8  233.24    8.41 296
   6  -6   8  228.89    9.17  45
   6  -6  -8  225.19    8.12  50
   0  -6  -8  214.02    7.69 112
   6   0   8  219.07    6.54 400
   0  -6  -8  235.20    7.58 221
   6   0   8  240.27    7.22 333
  -6   0  -8  239.76    7.40 297
  -6   0  -8  233.57    8.64 161
   0  -6  -8  234.47    8.27 408
   8  -4  -1   34.90    3.41  16
   4  -8   1   33.50    1.72 203
   4  -8   1   33.84    3.96  72
   4  -8  -1   41.77    4.09  73
  -4  -4  -1   29.34    2.63 127
  -4  -4   1   27.10    2.64 125
   8  -4   1   37.13    3.52  17
   4  -8  -1   36.13    2.03 197
   7  -2  -7    8.37    1.90 341
   7  -5   7    2.61    2.61  31
   7  -5  -7    5.66    1.93 280
   5  -7   7   11.88    2.28  58
   7  -5   7    5.41    0.93 290
  -2  -5   7    9.17    2.46 108
  -7   2   7   13.30    3.17 293
   5  -7  -7   14.25    2.44 202
   5  -7  -7   16.41    2.48 311
  -5  -2   7   11.40    2.12 133
  -5  -2   7    6.82    1.66 393
   7  -5  -7    0.65    1.62 408
  -5  -2   7    2.57    1.90 229
   7  -5  -7    5.13    2.03  31
  -7   2   7   10.00    2.02 164
   7  -2  -7   10.11    1.47 382
   2  -7   7    2.92    2.64  81
   2   5  -7   10.75    1.37 198
   5  -7  -7    7.30    2.30  67
  -2   7   7    4.03    3.49 250
   2  -7  -7    5.81    2.03  95
   7  -2   7    6.03    2.56   9
   2  -7  -7    5.52    1.85 168
   7  -2   7    9.75    1.78 367
  -5  -2  -7    5.69    2.26 146
  -2  -5  -7    8.56    1.40 241
  -2  -5  -7    9.39    1.72 401
  -2  -5  -7   17.06    2.53 124
   1  -5  12    4.57    2.29  84
   4  -5 -12   44.64    2.12 165
  -5   1  12   40.82    2.43 159
   5  -1 -12   47.19    3.88 207
   5  -4 -12    3.11    1.50 280
  -1  -4  12   38.31    3.11 101
  -1   5 -12    1.82    1.82 249
   1   4 -12   47.64    3.11 178
   4  -5 -12   49.39    3.63 397
   4   1 -12    1.58    1.95 357
   5  -4 -12    5.57    2.04 391
   1   4 -12   48.56    3.19 229
   4  -5 -12   48.84    3.66 293
  -5   4 -12    2.32    1.80 345
  -4   5  12   44.49    2.12   2
   5  -4  12    1.54    2.44 287
   4   1 -12    3.38    2.13 203
   5  -4 -12    2.02    2.02 201
   5  -4 -12    2.81    1.08 136
   4  -5  12   41.54    3.51  56
   4  -5 -12   43.88    2.26  82
   5  -4  12    1.49    2.03  40
   5  -4 -12    1.49    1.95 319
   4   1 -12    0.58    2.09  86
   1  -5  12   -0.43    2.13 208
   5  -1 -12   47.60    3.67 344
  -4  -1  12    4.27    1.43 135
   5  -1 -12   56.74    3.63 370
   4  -5 -12   55.91    4.53 192
   5  -4 -12    2.29    1.00  49
   5  -1 -12   39.53    2.39 101
   5  -1  12   49.72    3.46  14
   1  -5 -12    2.72    2.29 168
  -1  -4 -12   48.56    3.40 305
   1  -5 -12    1.26    1.49 225
  -1   5  12    5.20    2.03  59
   1  -5 -12    2.96    2.17 304
   1  -5 -12    5.29    2.02 395
  -4  -1 -12    1.93    1.59 163
  -4  -1 -12    3.06    1.70 292
   1   4  12   32.86    2.67  85
  -1  -4 -12   45.86    3.09 386
   5  -1  12   45.55    2.68 360
  -5   1 -12   42.26    2.65 273
  -1  -4 -12   46.71    3.38 240
  -1  -4 -12   43.09    2.47 138
   1  -5 -12    1.18    0.96 121
   0   0 -16 3048.87   79.86 334
   0   0 -16 3173.34   83.29 168
   0   0 -16 2867.42   75.23 267
   0   0 -16 2884.86   75.86 241
   4  -8  -2    3.92    2.66  74
   8  -4  -2    3.19    2.57  16
   8  -4   2    4.00    1.82  17
   4  -8  -2    4.92    1.41 194
   4  -8   2    4.32    0.95 208
  -4   8   2    0.00    2.97 217
   4  -8   2   -0.29    2.31  72
  -4  -4   2    2.98    0.89 222
  -4  -4   2    4.36    2.12 124
  -4  -4  -2    2.95    2.08 128
  -4  -4  -2    2.90    0.86 406
  -7   7   0    8.78    2.06 316
   7  -7   0   12.79    3.43  45
   8  -5   0   -0.51    2.04  24
   5  -8   0   85.95    5.53  65
   8  -3   0   95.89    5.39   9
   3  -8   0   -3.18    2.21  80
  -7   0   0   16.18    2.78 153
   0  -7   0    6.38    2.05 100
  -3   8   0    1.00    1.49 218
  -5  -3   0    1.31    2.40 133
  -3  -5   0   91.46    4.98 119
  -4  -3   8    2.38    1.93 378
   7  -4  -8    2.07    1.69 268
   3  -7  -8    6.92    1.97  88
   4  -7  -8  145.02    6.06  79
   7  -4  -8    4.42    1.52 398
  -4  -3   8    2.60    1.81 124
   3   4  -8  144.67    5.39 207
  -3  -4   8  123.08    4.32 259
   7  -4  -8    8.08    2.06  21
   4  -7   8  138.13    6.98  66
   3  -7   8    6.45    1.27 192
   7  -3  -8  150.88    6.07  11
  -4  -3   8    5.18    1.69 244
   7  -4  -8    5.35    1.90 320
   7  -3  -8  154.79    5.98 330
   4  -7  -8  136.94    6.09 191
   3  -7   8    8.05    2.83  73
   4  -7   8  153.45    5.39 172
   7  -3   8  147.50    6.74  17
   7  -4   8    4.01    2.38  25
   7  -3  -8  143.83    5.65 390
   3  -7  -8    6.76    2.02 180
  -3  -4   8  141.58    6.26 116
  -4  -3  -8    7.14    1.82 141
  -3  -4  -8  146.46    6.04 133
  -3  -4  -8  146.36    5.55 254
  -3  -4  -8  155.42    5.48 387
  -4  -3  -8    6.61    1.36 372
   2   2 -14   73.37    4.26 185
   2   2 -14   76.19    4.48 225
   2   2 -14   81.80    4.98 357
  -2  -2  14   66.65    3.08 116
   2   2 -14   68.44    3.65  59
   4  -2 -14   72.44    4.21 376
   4  -2 -14   72.35    4.64 333
   2  -4 -14   72.06    4.49 291
   2  -4  14   55.61    3.64  71
  -2   4 -14   74.86    4.45 359
   2  -4 -14   64.73    4.14 387
   4  -2 -14   64.68    4.55 195
  -2   4 -14   74.96    4.55 256
   4  -2 -14   69.41    4.54 268
   4  -2  14   60.16    3.49  34
   2  -4 -14   80.91    4.79 223
  -4   2 -14   69.18    3.84 329
   2  -4 -14   74.78    5.16 178
  -2  -2 -14   74.47    4.45 290
  -2  -2 -14   70.81    4.46 250
  -2  -2 -14   61.49    3.81 369
   2   2  14   72.48    3.23   3
   2   2  14   59.68    2.86 105
   5  -8  -1   32.04    2.26 213
  -7   0   1  365.29   12.24 152
   5  -8   1   24.25    3.56  65
   7  -7  -1  359.76   12.61  45
   8  -5  -1   48.41    3.91  24
   8  -3   1   26.45    3.24   9
   0  -7   1  347.63   12.27  99
   8  -5   1   52.83    4.03  24
   0  -7  -1  352.03   12.20 101
   8  -3  -1   32.01    3.29   8
  -3   8   1   49.38    2.68 223
  -7   0  -1  346.26   11.81 153
   3  -8   1   55.98    4.54  80
   3  -8  -1   54.94    4.46  81
   5  -8  -1   30.46    3.56  66
  -7   7   1  310.54    9.75 320
   7  -7   1  354.76   12.69  45
  -3  -5  -1   28.91    2.90 120
  -3  -5   1   26.03    3.04 118
  -5  -3  -1   41.36    3.62 134
  -5  -3   1   48.32    3.70 133
   1  -1  16    2.39    1.12  73
   0  -1  16    4.43    0.85  96
  -1   0 -16    8.10    2.83 246
  -1   0 -16    7.65    2.36 270
   1  -1 -16   -0.13    2.12 174
   0  -1 -16    2.15    2.03 274
   0  -1 -16    3.87    2.54 240
   1  -1 -16    4.65    2.27 367
   1  -1  16    3.31    1.07 154
   1   0 -16    1.35    2.09 234
   0  -1 -16    5.84    2.27 366
   1  -1 -16    5.71    2.80 234
   1  -1 -16    8.92    2.21 330
   0  -1 -16    5.05    2.22 326
   0  -1 -16    7.75    2.68 167
   1  -1 -16    4.68    1.80 271
   0   1 -16    3.76    0.88   3
  -1   1 -16    1.62    2.36 337
   1   0  16    3.32    1.01  64
   0   1 -16    8.81    2.61 241
   1   0 -16    2.73    1.82 175
   1   0 -16   -3.18    2.20 338
  -1   0 -16    3.71    2.35 329
   0   1 -16    7.30    2.57 169
  -1   1 -16    5.09    2.49 247
   1   0  16    4.69    0.77 128
   0   1 -16    9.80    2.62 341
   3  -2 -15  129.95    6.47 272
   1   2 -15    0.99    2.35 353
   2   1 -15  159.69    7.28 183
   2   1 -15  162.35    7.79 227
   3  -1 -15   -0.37    1.95 264
   1  -3  15  131.01    5.12  80
   3  -2 -15  139.14    6.59 220
   3  -2 -15  153.05    7.11 330
   3  -2 -15  147.12    6.53 375
  -1   3 -15  140.56    5.54  26
   1   2 -15   -3.06    1.78 234
  -1  -2  15    0.46    1.04 106
   3  -1 -15   -2.40    1.68 337
  -1   3 -15  148.57    6.79 354
   3  -1 -15    1.06    2.52 189
   2  -3  15    3.57    1.57  67
   1   2 -15   -0.25    1.89 176
  -2   3 -15    0.00    2.29 350
   3  -1 -15   -2.23    2.23 221
  -2   3 -15    1.56    1.95  15
  -2  -1  15  138.67    4.48 125
  -1   3 -15  161.73    7.02 248
   2   1 -15  154.85    7.16 349
   2   1 -15  136.56    4.77  48
   3  -1 -15    3.27    2.07 368
   3  -2 -15  155.01    7.47 187
   1   2 -15    3.71    1.57  42
   3  -2  15  146.56    5.75  46
   2  -3 -15   -0.84    2.41 319
  -2  -1 -15  152.96    6.89 251
   1   2  15   -1.72    0.74  18
  -2  -1 -15  155.83    6.65 281
  -1  -2 -15    2.81    2.23 286
   2   1  15  121.75    4.24 116
   3  -1  15    0.00    1.49 144
   2  -3 -15   -1.92    2.40 225
   1  -3 -15  151.93    7.44 172
  -1  -2 -15   -0.65    1.73 370
   2  -3 -15   -2.88    2.28 283
   2  -3 -15   -2.66    1.81 380
  -3   1 -15   -1.00    2.50 259
  -1  -2 -15    0.84    2.39 244
   1  -3 -15  140.88    6.57 286
  -3   2 -15  138.16    5.99 336
  -3   1 -15    0.58    1.62 267
  -3   2 -15  144.17    6.96 261
   1  -3 -15  145.29    6.73 315
   2  -3 -15    2.91    2.64 179
   3  -1  15    0.40    1.34  36
   1   2  15    0.47    0.82  94
  -3   1 -15    1.51    2.01 326
   3  -2  15  131.99    5.13 157
   1  -3 -15  147.57    6.31 379
  -2  -1 -15  147.26    6.22 362
   1  -3 -15  152.65    6.77 231
  -2  -1 -15  138.76    6.20 315
   2   1  15  137.13    4.79  21
   8  -4  -3   24.72    3.02  16
   8  -4   3   20.57    3.19  18
   4  -8  -3   29.51    2.38 192
   4  -8  -3   17.87    3.35  76
   4  -8   3   18.88    3.23  71
  -4  -4   3   25.38    2.88 124
  -4  -4   3   22.22    1.34 230
  -4  -4  -3   26.58    1.45 398
  -4  -4  -3   22.30    2.88 129
   5  -8  -2  178.70    7.99  67
   7  -7   2  336.21   12.34  45
   3  -8   2  150.70    7.23  79
  -3   8   2  161.66    5.63 228
   8  -5   2  148.72    6.91  25
   8  -3  -2  171.38    7.22   8
   8  -3  -2  185.87    5.51 319
  -7   7   2  274.65    8.83 323
   8  -3  -2  162.87    5.43 406
   5  -8   2  178.15    8.32  64
   3  -8  -2  147.57    7.02  82
   5  -8  -2  171.44    6.13 209
   8  -3   2  185.33    7.85  10
   8  -5  -2  161.72    7.06  24
   7  -7  -2  343.43   12.31  45
   3  -8  -2  165.01    5.19 171
   0  -7   2  308.02   11.35  98
  -7   0   2  314.80   10.88 151
  -5  -3   2  171.97    7.23 132
  -3  -5   2  162.73    7.23 117
  -7   0  -2  299.69   10.59 154
   0  -7  -2  332.19   11.68 102
  -3  -5  -2  143.18    6.45 121
  -5  -3  -2  141.30    6.37 135
   7  -6  -6  129.35    5.32 292
   6  -7   6   28.52    3.43  51
   7  -6  -6  139.47    6.34  40
   6  -7  -6   27.49    2.96 212
   6  -7  -6   30.76    2.83 308
   7  -1  -6   34.72    2.55 352
   7  -6   6  126.15    6.63  38
   1  -7   6  137.30    6.79  89
  -7   1   6   26.21    3.06 281
   6  -7  -6   28.91    3.08  56
  -7   1   6   24.11    2.68 156
   7  -1  -6   30.52    2.01 369
  -1  -6   6   28.58    2.91 102
  -6  -1   6  122.47    5.64 142
  -7   1  -6   30.39    3.14 165
  -1   7   6  110.10    4.48 212
  -6  -1  -6  119.73    5.55 152
   7  -1   6   30.90    1.49 386
  -1  -6  -6   35.59    3.18 115
   1   6   6   25.50    2.79 188
   1  -7  -6  132.77    5.91 101
  -1  -6  -6   28.45    1.81 222
   6  -3 -11   17.96    2.44 266
   6  -3 -11    9.50    1.94 125
   6  -3 -11   10.53    1.80  18
   3  -6 -11   11.26    2.30 182
   3  -6 -11   13.42    2.28 403
   3  -6  11   10.45    2.69  70
   6  -3 -11   12.98    2.69 329
   6  -3 -11    9.86    2.50 386
   3  -6 -11   17.35    2.90 305
  -6   3 -11    8.85    1.39 317
  -3  -3  11   13.91    1.86 118
   6  -3  11    7.07    1.75 312
   3  -6  11   15.86    2.51 187
  -3   6  11   13.99    2.40  35
   3  -6 -11   11.86    1.84  95
   6  -3 -11    7.94    2.74 211
   6  -3  11   11.10    2.39  25
   3   3 -11   10.72    2.11 198
  -3  -3 -11    8.87    1.83 146
  -3  -3 -11   14.22    2.32 255
  -3  -3 -11    6.75    1.92 307
  -3  -3 -11   13.71    2.00 374
  -6   1  10   28.51    2.40 157
   5  -6 -10   34.92    3.46 406
  -6   5 -10   91.44    3.86 352
   1   5 -10   31.39    2.12 222
  -5  -1  10   84.67    4.20 138
   6  -5 -10   86.96    4.63 401
  -1  -5  10   28.48    3.11 101
   5  -6  10   32.20    3.83  53
   6  -1  10   22.07    2.14 383
   1  -6 -10   79.06    3.81 110
   6  -5 -10   81.38    4.08  44
   6  -1  10   29.18    2.00 356
   5  -6 -10   26.48    2.93 298
   6  -5  10   78.58    4.86  39
   1  -6  10   94.41    5.26  86
   6  -5  10   70.34    3.47 280
   6  -1 -10   27.94    2.37 370
  -5   6  10   21.68    2.21  10
   6  -1 -10   29.15    2.96 347
   1  -6 -10   81.72    4.13 219
   6  -5 -10   88.58    5.48 209
   1   5 -10   32.52    2.15 177
   6  -1  10   31.23    3.11   8
  -6   1 -10   33.75    2.05 276
   5  -6 -10   31.13    2.55  66
  -1   6 -10   93.87    4.03 248
   1  -6 -10   86.81    4.71 404
   5  -6 -10   26.46    3.31 199
   6  -5 -10   75.79    3.82 152
   5   1 -10   81.52    4.56 213
   6  -5 -10   90.39    4.80 284
  -5  -1 -10   84.58    4.41 158
  -1  -5 -10   35.00    2.69 235
  -5  -1 -10   88.76    3.92 299
  -1  -5 -10   32.25    2.59 126
   5   1  10   81.43    4.51 332
  -1  -5 -10   30.68    2.56 395
   5   1  10   66.12    3.13 408
   3   1 -14   22.99    2.99 352
   1   3 -14  515.63   15.27  52
   4  -1 -14  584.71   18.02 340
   4  -1 -14  592.19   18.55 196
   4  -1 -14  528.45   14.20   3
   3   1 -14   18.28    2.07  68
   4  -1 -14  538.87   16.39 369
   1   3 -14  583.05   17.33 177
   1   3 -14  585.39   17.59 232
   3   1 -14   16.14    2.47 218
   3   1 -14   20.89    2.98 192
  -3  -1  14   17.46    1.69 131
   4  -1 -14  510.85   13.75  79
  -1  -3  14  497.48   14.48 103
   1   3 -14  567.05   17.79 361
  -1   4 -14   21.33    2.75 249
   1  -4  14   18.41    2.20  82
   1  -4 -14   10.90    2.45 386
   3  -4  14  545.92   16.51  61
   3  -4 -14  595.01   18.94 185
   3   1  14   14.93    1.82   9
  -3   4 -14  585.30   18.26 263
  -3  -1 -14   21.13    2.60 285
  -1  -3 -14  523.47   14.38 157
  -3  -1 -14   20.79    3.24 257
   3  -4 -14  551.75   17.02 387
  -1  -3 -14  602.99   18.32 242
  -3   4 -14  553.92   16.92 355
   4  -3 -14   21.30    2.41 382
   4  -3 -14   18.85    2.87 275
  -4   1 -14  542.70   15.97 269
   4  -3 -14   15.63    2.88 193
   1  -4 -14   15.65    2.62 229
   1  -4 -14   27.13    3.18 170
   4  -1  14  507.92   15.05  24
   1   3  14  506.83   14.01  88
   3  -4 -14  589.21   18.18 218
  -4   3 -14   19.89    2.58 339
   4  -3  14   16.28    2.50  43
  -1  -3 -14  594.25   18.06 294
   4  -3 -14   21.13    2.42 325
   1  -4 -14   25.63    3.65 294
   3   1  14   16.74    2.12 119
  -4   1 -14  605.86   17.61 318
  -1  -3 -14  558.18   16.74 377
   3  -4 -14  552.70   17.29 287
   7  -7  -3    5.61    1.56 309
   5  -8   3 1105.26   32.10  64
   7  -7  -3    4.69    2.13  46
   7  -7   3    2.66    2.81  45
   8  -5  -3  151.37    6.82  24
   8  -5  -3  157.27    5.12 266
   5  -8  -3 1088.67   31.09  68
  -7   0   3    2.96    2.01 265
   0  -7   3    1.31    2.89  98
   3  -8  -3  134.72    6.57  84
   8  -5   3  145.16    6.86  25
   8  -3  -3 1111.15   29.35 401
   3  -8   3  137.98    6.98  79
  -7   0   3    3.10    1.99 151
   8  -3  -3 1115.44   29.02 323
   8  -3   3 1069.87   30.39  11
  -3   8   3  152.20    5.58 232
   8  -3  -3 1105.72   31.01   8
   3  -8  -3  149.97    5.02 172
   5  -8  -3  996.82   27.06 206
   0  -7  -3   -2.33    2.09 103
  -3  -5  -3  989.12   28.03 123
  -7   0  -3    4.41    2.21 155
  -5  -3   3  150.66    6.67 131
  -3  -5  -3 1169.47   30.10 246
   0   7   3    2.67    1.10 208
  -5  -3   3  153.26    4.48 388
  -3  -5   3 1023.32   29.11 117
  -5  -3  -3  128.79    6.01 137
  -6   4 -11  112.30    4.30 334
   6  -2 -11   -3.33    2.31 212
   4   2 -11  109.45    5.21 205
   6  -2 -11    1.98    1.66 378
   6  -2 -11    1.27    1.59 115
   6  -4 -11  112.55    5.33 392
   6  -4 -11  121.90    5.68 275
   4  -6 -11    0.35    1.98 300
   2  -6  11  105.82    5.59  78
   4  -6 -11    0.28    2.23 190
   4  -6 -11    0.32    1.94 403
  -2  -4  11   -0.12    1.78 109
   6  -4  11   89.94    3.92 296
   6  -4 -11  105.75    5.91 209
   4  -6 -11    3.31    1.46  83
   6  -4 -11  104.03    4.09 136
   2  -6  11  110.73    4.58 202
   6  -4  11  106.49    5.38  33
   6  -2 -11    6.35    2.71 338
   2   4 -11    3.27    1.70 216
   4  -6  11    0.42    2.40  61
  -4  -2  11   93.92    4.44 128
   6  -4 -11  113.85    5.55 321
  -2   6 -11  116.23    4.98 259
   6  -2 -11    3.85    1.57   5
  -4   6  11    1.82    1.69  20
   6  -4 -11  105.58    4.41  33
   2   4 -11   -2.62    1.38 189
   6  -2  11    1.92    1.92  17
  -4  -2 -11  100.71    4.65 302
  -4  -2 -11  114.30    5.02 153
  -2  -4 -11    3.29    1.38 137
  -2   6  11   95.40    4.37  49
  -2  -4 -11    0.91    1.81 310
   2  -6 -11  108.58    4.37 106
   2  -6 -11  111.54    5.38 402
  -2  -4 -11   -1.07    1.50 384
  -2  -4 -11    2.94    2.12 246
   2  -6 -11  113.36    5.85 308
   2  -6 -11  116.59    5.77 173
   4  -8  -4    5.76    2.61  77
   4  -8  -4    0.43    4.68 190
   8  -4   4    1.21    2.54  18
   8  -4  -4    4.20    2.22  16
   4  -8   4    3.48    2.17  71
   8  -4  -4    1.09    1.41 408
  -4  -4   4   -0.70    1.40 365
  -4  -4   4    0.67    0.78 237
  -4  -4  -4    0.11    0.75 392
  -4  -4   4    1.35    2.03 123
  -4  -4  -4   -0.32    1.95 131
  -2   5  13  695.97   18.64  37
   3  -5  13  743.28   21.93  66
   3   2 -13  635.11   18.07  73
   2  -5  13  705.94   20.80  75
   5  -2 -13  718.50   19.08 103
   5  -3 -13  750.09   22.09 271
   5  -2  13  725.69   20.94  25
   5  -2 -13  723.97   19.45  14
   5  -3 -13  677.74   19.96 383
   2  -5 -13  739.27   21.62 393
   2   3 -13  760.75   21.76 222
   3  -5 -13  724.49   18.93 108
  -2  -3  13  696.45   19.67 111
   5  -3 -13  753.40   22.11 327
  -3  -2  13  683.52   19.06 123
   5  -3 -13  669.41   17.93  35
   3  -5 -13  810.94   23.84 295
  -5   2 -13  801.53   22.08 319
   3  -5 -13  763.68   22.99 183
   2   3 -13  777.14   22.15 186
  -3   5  13  736.05   19.28  13
   5  -2 -13  728.41   21.13 376
   3  -5 -13  740.25   21.71 394
   5  -3 -13  673.46   17.73 113
   2  -5 -13  727.70   21.94 175
  -5   3 -13  723.52   20.19 331
   3   2 -13  743.93   21.58 215
   5  -3 -13  774.90   23.33 201
   2  -5 -13  650.57   17.26 120
   5  -2 -13  760.76   22.89 203
  -2   5 -13  801.31   23.03 257
   5  -2 -13  860.67   24.83 335
   3   2 -13  769.59   22.95 360
   3   2 -13  741.19   21.50 194
   5  -3  13  671.72   19.77  34
   2  -5 -13  723.40   21.18 220
   2  -5 -13  732.93   21.91 299
  -3  -2 -13  691.55   19.66 366
  -3  -2 -13  696.65   20.19 295
  -3  -2 -13  673.91   18.87 159
  -2  -3 -13  729.04   20.01 151
  -2  -3 -13  777.41   22.00 375
  -2  -3 -13  778.73   22.50 299
   2   3  13  688.15   18.95  97
  -3  -2 -13  742.91   21.88 256
  -2  -3 -13  782.25   22.64 248
   7  -5   8   30.08    3.60  32
   7  -5  -8   27.34    2.53 279
   2  -7  -8   31.12    2.82 168
   7  -2  -8    3.54    1.77   1
   7  -2   8    4.53    2.21  10
  -5  -2   8   33.16    2.46 392
   7  -5  -8   29.99    2.80 404
   5  -7   8    7.03    2.68  59
   7  -2   8    2.58    1.76 370
   5  -7  -8   -0.35    2.10 308
   2  -7  -8   25.32    2.55  97
  -2   7  -8   31.48    2.23 262
  -7   2   8    1.41    1.53 165
   5  -7  -8    7.62    2.27  69
   5  -7  -8    2.16    1.89 199
   7  -2  -8    7.77    2.01 340
  -2  -5   8    8.08    2.33 108
   7  -5  -8   30.18    2.94  32
   7  -5   8   28.11    1.73 292
   2  -7   8   20.08    3.20  81
   2   5  -8    4.18    1.36 194
   7  -2  -8    3.12    1.45 380
  -5  -2   8   34.09    2.80 133
  -2  -5  -8    4.79    1.60 397
  -2  -5  -8    7.78    1.52 241
  -5  -2  -8   28.72    2.99 148
  -2  -5  -8    4.97    1.73 126
   6  -6  -9   -0.97    2.16 408
   0   6  -9    1.86    4.26 231
   6  -6  -9    3.70    1.85  53
   6  -6   9   -0.55    5.63  46
   6  -6   9    2.52    2.14 265
   0  -6   9   -0.53    3.31  94
   6  -6  -9    1.95    2.80 294
   6   0  -9    0.12    6.76 356
   6  -6  -9    0.13    1.58 208
  -6   0   9   -1.78    4.35 148
   0  -6  -9   -0.89    1.67 115
   0  -6  -9    0.78    3.69 223
   6   0   9   -0.34    1.34 338
   6   0   9    0.90    1.12 399
  -6   0  -9    0.34    1.35 293
  -6   0  -9   -2.70    2.14 163
   0  -6  -9   -2.68    1.61 405
  -1  -1 -16   36.66    3.10 321
   2  -1 -16   38.49    3.84 181
   1  -2 -16   36.09    3.36 372
  -1  -1  16   30.65    1.53 116
   1  -2 -16   34.11    3.35 278
  -2   1 -16   49.02    4.19 253
   2  -1  16   34.32    2.14 147
   1  -2  16   34.31    2.22  78
   1   1 -16   33.50    3.79 345
   2  -1 -16   41.10    3.83 227
   1  -2 -16   35.56    3.78 322
   2  -1  16   32.89    2.26  53
  -1   2 -16   34.37    2.70  10
  -1   2 -16   35.29    3.64 345
  -1   2 -16   34.22    4.73 247
   1   1 -16   36.59    3.56 175
   2  -1 -16   32.43    3.12 267
  -1  -1 -16   38.37    3.41 245
   2  -1 -16   40.06    3.50 367
  -2   1 -16   40.14    3.19 264
  -2   1 -16   39.00    3.37 332
   1   1 -16   40.30    4.24 234
   1  -2 -16   42.57    4.19 173
   1   1 -16   40.94    1.98  21
   1  -2 -16   37.08    3.72 232
   2  -1 -16   37.56    3.74 333
  -1  -1 -16   42.87    3.38 277
  -1  -1 -16   40.27    3.50 364
   3   0 -15   13.93    2.57 344
   0   3 -15    7.85    2.62 357
   0  -3 -15    8.41    2.11 289
   3   0  15    9.50    1.77  25
   3   0  15    5.30    1.55 130
   0  -3 -15    7.92    2.37 236
   0   3 -15    8.67    2.30 241
  -3   3 -15    7.73    2.29 345
  -3   0  15    8.88    1.04 149
   3  -3 -15    0.73    2.43 279
  -3   0 -15   17.00    3.01 258
   3  -3  15   10.33    2.39  55
   3   0 -15    7.15    2.73 189
   3  -3 -15   11.15    2.52 185
   3   0 -15    7.07    3.03 220
  -3   0 -15    8.51    1.99 275
   3  -3 -15   10.16    2.64 220
   0  -3 -15   12.20    2.48 377
  -3   0 -15    6.07    1.99 317
   3  -3 -15    5.98    2.25 380
   0   3 -15   13.89    2.41  37
   3  -3 -15    7.76    2.16 322
   0  -3  15    7.43    1.65  93
  -3   3 -15   15.63    2.82 261
   3   0 -15    7.97    1.18  56
   0   3 -15    6.73    2.12 168
   8  -6   0   19.20    1.39 288
   2  -8   0   12.57    2.69  88
  -2   8   0   17.90    1.39 238
  -8   2   0   60.35    4.29 166
   8  -2   0   55.15    2.15 397
   8  -6   0   19.17    2.61  32
  -8   6   0   18.88    1.54 347
   6  -8   0   68.03    5.30  58
   8  -2   0   58.64    3.96   2
  -6  -2   0   16.82    2.64 141
  -2  -6   0   60.43    4.38 113
   3  -8  -4  195.22    6.45 173
  -8   3   4 1509.75   38.84 311
   7  -7   4    8.65    2.80  45
   5  -8   4 1437.75   40.47  64
   8  -5  -4  182.65    7.62  24
   8  -5   4  179.66    7.96  26
   3  -8  -4  164.12    7.15  85
  -7   0   4   11.42    2.68 151
   0  -7   4    3.57    3.05  97
  -3   8   4  196.86    6.84 236
   8  -3   4 1396.19   38.62  11
   8  -3  -4 1557.24   40.33 326
   8  -3  -4 1470.98   40.15   8
   5  -8  -4 1390.65   37.13 203
   5  -8  -4 1410.92   39.04  69
  -7   0   4    9.00    2.14 268
   8  -3  -4 1443.51   37.76 398
   7  -7  -4    9.09    2.43  47
   3  -8   4  162.59    7.92  78
   8  -5  -4  195.50    6.39 268
   7  -7  -4    8.14    1.81 306
  -5  -3   4  193.59    5.82 387
  -5  -3   4  185.86    7.66 131
  -3  -5   4 1289.23   35.87 116
   0  -7  -4    5.57    1.94 105
   0   7   4    5.64    1.60 205
  -5  -3   4  157.58    5.46 221
  -7   0  -4    7.17    2.54 156
  -3  -5  -4 1522.90   39.55 247
  -3  -5  -4 1498.83   38.94 408
  -5  -3  -4  175.39    7.28 138
  -3  -5  -4 1383.46   37.87 124
   8  -2  -1  140.50    4.38 338
  -2   8   1   44.77    2.06 243
   8  -2   1  131.62    4.02 403
   8  -6   1   33.68    3.59  32
   2  -8   1   42.28    4.18  87
   6  -8   1  129.21    6.72  58
   8  -6  -1   42.83    2.12 287
   8  -2  -1  125.01    6.15   1
  -8   6   1   43.18    2.50 348
  -8   2   1  119.98    5.88 165
   2  -8  -1   41.03    3.73  89
   8  -2   1  140.67    6.63   3
   6  -8  -1  127.40    6.55  59
   8  -6  -1   40.11    3.79  32
  -8   6  -1   40.11    1.89 347
   8  -2  -1  131.33    4.16 392
  -6  -2   1   36.44    3.08 140
   2   6   1  136.11    4.69 170
  -2  -6   1  120.26    6.13 112
  -2  -6  -1  110.41    5.72 114
  -6  -2  -1   30.42    3.02 142
   7  -6   7  218.85    6.75 268
   6  -7   7   71.98    5.19  52
  -7   1   7   66.94    3.91 157
   7  -6  -7  238.74    8.87  41
   6  -7  -7   65.32    4.27 209
   6  -7  -7   52.88    3.66  58
   1  -7   7  223.79    9.11  89
   7  -6   7  227.15    9.25  39
   7  -6  -7  249.82   13.38 290
  -1   7  -7  237.60   12.30 243
   7  -1  -7   62.21    2.99 368
  -1  -6   7   60.04    4.27 102
   7  -1  -7   61.49    3.58 350
   6  -7  -7   61.78    3.66 305
  -1   7   7  191.18    6.77 210
   6   1   7  231.20    7.43 318
  -7   1  -7   65.49    2.39 283
  -7   1  -7   56.21    4.09 166
   1   6   7   48.17    3.69 188
   7  -1   7   54.74    3.98   2
   1  -7  -7  211.00    7.91 103
   7  -1   7   62.22    2.60 387
  -1  -6  -7   62.89    2.81 225
  -1  -6  -7   61.81    3.40 408
  -1  -6  -7   56.96    3.64 117
  -6  -1  -7  213.71    8.44 154
  -5   0  12   48.54    2.83 147
   5   0 -12   56.92    4.13 351
   5   0 -12   52.46    3.99 207
   0  -5  12   56.61    3.78  93
   0   5 -12   55.73    3.32 238
   5   0 -12   51.59    3.36  95
   0  -5 -12   53.71    2.88 128
   0  -5 -12   61.70    3.89 230
   5   0  12   49.75    4.54 348
   0  -5 -12   53.56    3.65 307
   5  -5 -12   58.21    2.79 152
   5  -5  12   49.76    3.91  48
   5  -5 -12   59.85    4.59 198
   5  -5 -12   44.27    3.60 396
   5   0  12   56.66    3.53   6
  -5   5 -12   63.31    3.58 356
   5  -5 -12   53.79    4.01 287
   5  -5 -12   53.11    2.77  64
   0  -5 -12   56.38    3.67 392
   0   5  12   43.22    3.13  71
  -5   0 -12   50.04    2.92 284
   7  -4  -9    9.52    1.92 321
   7  -4  -9    3.47    2.06 268
   4  -7   9   53.49    4.49  66
   4  -7   9   63.09    3.42 176
   7  -4  -9    9.52    2.07  22
   7  -4  -9    4.54    1.73 395
   7  -4   9    3.77    2.39  26
  -3  -4   9   50.13    2.74 261
  -4  -3   9    4.08    1.81 124
   7  -3   9   52.05    4.07  19
   4  -7  -9   56.54    3.49  81
   3   4  -9   53.53    3.10 203
   3  -7   9    6.01    2.80  74
   7  -3  -9   62.34    3.53 388
   3  -7  -9    5.00    2.43 179
  -3  -4   9   61.59    4.05 116
   4   3  -9    7.76    1.95 211
   4  -7  -9   66.23    4.14 189
   3  -7  -9    8.95    1.93  91
  -4  -3   9    8.82    2.05 247
   3  -7   9    7.10    1.68 194
   4  -7  -9   60.23    4.09 310
   7  -3  -9   65.14    3.81 330
   7  -3  -9   63.24    3.66  12
  -4  -3  -9    5.16    1.35 370
  -4  -3  -9    6.83    2.03 143
  -3  -4  -9   53.77    3.47 136
  -3  -4  -9   58.88    3.07 384
  -3  -4  -9   66.05    3.61 253
   2  -2  16   36.69    2.59  62
   0   2 -16   39.02    2.94  23
   2   0 -16   43.92    4.04 340
   2  -2 -16   35.99    3.46 373
   0   2 -16   44.53    3.69 168
   2   0 -16   45.50    4.20 181
  -2   2 -16   45.70    4.09 253
   2  -2 -16   47.60    3.82 326
   2  -2 -16   36.17    3.87 227
   0   2 -16   39.45    4.11 348
   2  -2 -16   38.49    4.03 179
   2   0 -16   38.60    4.97 227
   2  -2 -16   30.28    3.23 274
   2  -2  16   39.71    2.93 163
  -2   2 -16   39.45    3.52 340
   0   2 -16   42.60    4.53 241
   0  -2  16   32.50    2.12  94
  -2   0 -16   39.36    3.08 272
   0  -2 -16   43.74    3.59 318
  -2   0 -16   36.23    3.69 252
   0  -2 -16   39.53    3.37 238
   2   0  16   34.53    2.05 129
   0  -2 -16   40.86    3.61 371
   2   0  16   38.30    2.39  41
  -2   0 -16   35.67    3.36 324
   0  -2 -16   44.14    3.62 281
   4  -8  -5 1378.44   36.76 188
   4  -8  -5 1163.34   32.62  78
   8  -4   5 1268.90   35.63  19
   4  -8   5 1238.87   35.49  71
   8  -4  -5 1189.00   31.91 404
   8  -4  -5 1164.83   32.42  16
   8  -4  -5 1324.50   34.71 315
  -4  -4  -5 1184.82   32.86 132
  -4  -4   5 1155.45   30.71 242
  -4  -4   5 1097.21   30.88 123
  -4  -4  -5 1297.14   33.46 388
  -4  -4   5 1201.04   31.54 368
   8  -6  -2    0.78    0.91 286
   8  -6  -2    7.47    2.99  32
  -8   6   2    0.79    1.58 349
   6  -8   2  113.03    6.52  58
  -2  -6  -2  117.09    5.86 115
   6  -8  -2  122.94    6.49  60
   8  -2   2  122.65    6.10   3
   2  -8  -2    0.79    2.37  90
  -6  -2  -2    1.95    1.84 143
  -2   8   2    1.74    1.34 246
   8  -2  -2  129.72    6.23   1
   8  -2  -2  139.10    4.58 339
   2   6   2  106.45    4.09 172
  -8   2   2  133.85    4.23 297
   2  -8   2   -4.20    2.31  87
   8  -2  -2  132.23    4.33 388
  -8   2   2  135.65    6.49 165
   8  -6   2    1.07    2.27  32
  -2  -6   2  121.56    5.97 111
  -6  -2   2    2.18    2.40 139
   1   4 -13    3.09    1.73 176
   5  -1 -13    3.58    2.68 204
   4   1 -13    8.91    2.15  82
  -1   5 -13    7.63    2.08 248
   5  -4 -13    6.00    2.36 389
  -1  -4  13    2.32    1.59 102
  -4  -1  13    5.25    1.32 136
   5  -4 -13    9.89    2.99 199
  -4   5 -13   -0.51    1.64 360
   5  -1 -13   -0.78    1.55  96
   5  -4 -13   10.22    1.09 128
   4   1 -13    7.81    2.33 355
   1   4 -13   -2.54    1.34 230
   4  -5  13    3.20    2.09  57
  -5   1  13   -0.35    1.05 161
   1  -5  13    8.12    2.27  85
   5  -1 -13   -0.22    2.00 369
   5  -4 -13    8.70    1.30  56
   4   1 -13    8.01    2.39 200
   5  -4 -13    5.87    2.31 319
   5  -4 -13    8.71    2.62 279
  -1   5  13    7.55    1.90  56
   5  -1  13   -0.24    1.93  17
  -1  -4 -13   -0.34    1.59 302
   1  -5 -13    8.71    1.29 127
  -4  -1 -13   10.93    2.29 289
  -1  -4 -13   -1.38    1.28 142
  -5   4 -13    9.85    2.06 343
   1  -5 -13    6.56    2.33 392
   4  -5 -13    0.96    1.49 394
  -1  -4 -13   -1.29    1.87 239
   4  -5 -13   -0.97    0.85  90
   1  -5 -13   12.35    2.71 167
   4   1  13    7.68    1.96   3
   5  -4  13    5.96    2.17  42
   4  -5 -13    1.38    0.81 157
   1  -5 -13   14.62    2.67 225
   4  -5 -13   -1.31    2.27 290
   4  -5 -13   -2.93    2.23 190
  -5   1 -13   -0.46    1.38 272
  -1  -4 -13    0.43    1.60 383
   1   4  13    0.12    1.58  84
   4   0 -14    4.08    2.42 197
   4   0 -14    1.35    1.47  79
   0  -4  14   -1.40    1.53  93
   0   4 -14   -1.85    1.24 167
   4   0 -14    1.09    1.57 347
  -4   0  14   -0.11    1.11 148
   0   4 -14    3.09    1.81 239
   4  -4  14   -0.83    1.66  51
   4  -4 -14   -0.85    2.34 387
   0  -4 -14    2.11    1.99 234
  -4   0 -14    1.97    1.74 279
   0   4  14    2.62    1.79  69
   0  -4 -14    1.26    1.95 297
   4  -4 -14   -0.12    2.21 317
   4  -4 -14    2.92    2.32 282
   0  -4 -14    1.08    0.86 146
  -4   4 -14    0.26    1.79 349
   0  -4 -14    1.06    2.33 384
   4   0  14    1.92    1.56  15
   4  -4 -14    0.98    1.95 191
   8  -6   3    0.40    2.26  33
   6  -8   3    3.43    3.00  58
  -8   6   3    3.82    1.98 350
   6  -8  -3   -0.86    2.71  60
   8  -6  -3    4.77    2.59  33
   8  -6  -3    3.65    1.31 284
   2   6   3    1.50    1.75 175
  -8   2   3    6.71    2.67 164
  -6  -2  -3    5.07    2.16 144
  -2   8   3    3.23    1.48 248
   2  -8   3   12.13    3.01  86
   8  -2  -3    3.26    1.02 385
  -2  -6  -3    1.37    2.06 116
   8  -2  -3    3.93    1.16 340
   2  -8  -3    5.62    2.75  91
  -8   2   3    2.28    1.14 295
   8  -2   3    5.62    2.07   4
  -6  -2   3    6.46    2.30 139
  -2  -6   3    4.22    2.29 110
  -5  -3   5   79.75    3.09 386
   3  -8   5   77.79    5.43  78
   5  -8   5  284.48   11.10  64
  -8   3   5  298.34    8.83 308
   0  -7   5    3.86    2.26  97
   8  -3  -5  309.01    9.46 394
  -5  -3   5   75.72    4.73 130
  -3   8   5   73.26    4.05 239
   8  -5   5   79.08    5.07  26
   8  -3  -5  313.71   10.88   8
   8  -3  -5  317.22    9.64 328
   7  -7  -5    1.08    1.80 303
   7  -7  -5    6.52    2.41  48
   3  -8  -5   67.71    4.42  86
   8  -3   5  302.30   11.07  12
   5  -8  -5  299.96    9.91 200
  -5  -3   5   62.09    3.08 227
   8  -5  -5   80.01    4.74  25
   8  -5  -5   79.12    3.53 269
  -3  -5   5  281.65   10.38 116
   5  -8  -5  292.82   10.64  70
   3  -8  -5   94.95    4.04 173
  -7   0   5    3.12    2.23 150
   7  -7   5    2.08    2.91  45
   0  -7  -5    0.60    2.15 107
  -3  -5  -5  300.06    9.10 247
   7   0   5    3.31    1.22 315
  -3  -5  -5  307.98    9.21 403
  -3  -5  -5  286.08   10.24 126
  -5  -3  -5   87.29    4.91 139
   0   7   5    3.58    1.61 203
  -7   0  -5    1.33    2.32 158
   1  -6  11    4.79    2.66  87
   5  -6  11   31.93    3.68  54
   6  -1 -11   32.73    2.72 369
   5   1 -11    8.10    2.19 359
   6  -1 -11   24.74    3.09 213
   1   5 -11   26.78    2.21 224
   1  -6 -11    2.14    2.35 400
   1  -6 -11    2.98    1.66 114
   6  -5  11    5.98    2.35 283
   5  -6 -11   26.16    3.05 197
   1  -6 -11    7.71    2.05 311
   6  -5 -11    8.72    2.49 398
   6  -1  11   17.19    2.78 384
   6  -5 -11    5.50    2.14 148
   1   5 -11   30.09    2.23 175
   5  -6 -11   28.71    3.21 403
   6  -1 -11   33.12    3.21 346
   1  -6 -11    5.73    1.69 220
   5  -6 -11   25.62    3.16 295
  -5   6  11   18.38    2.16   7
   6  -5 -11    9.80    2.27 206
  -5  -1  11    5.94    1.55 139
   5   1 -11   12.37    2.62 210
   5  -6 -11   25.83    2.33  70
   6  -5 -11    4.69    1.85  47
   6  -1  11   27.28    2.08 358
   6  -5  11    4.04    2.43  41
  -1   6 -11    6.63    1.57 247
  -6   1 -11   27.67    1.98 275
   6  -5 -11    5.12    2.50 283
  -6   5 -11    8.29    1.70 349
  -6   1  11   25.15    2.27 158
  -1  -5  11   23.41    2.94 101
   6  -1  11   26.38    2.98  10
  -5  -1 -11    7.35    2.12 160
  -1  -5 -11   32.65    3.27 312
  -5  -1 -11    7.49    1.69 296
  -1  -5 -11   30.27    2.76 392
  -1  -5 -11   34.86    2.91 235
   5   1  11    6.33    1.89 406
  -1  -5 -11   25.26    2.43 129
   3   3 -12    4.57    1.86 195
   6  -3  12    7.50    2.38 311
   6  -3 -12    7.17    1.67  21
   6  -3 -12    8.85    2.61 208
   3  -6  12   -1.23    5.62 189
   6  -3 -12    7.67    2.77 265
  -6   3 -12    3.27    1.51 318
   6  -3  12    6.26    2.14  27
   6  -3 -12    7.34    1.71 120
   3  -6 -12   10.27    2.15 400
   6  -3 -12   12.20    2.46 329
   3  -6  12    8.51    2.66  70
   6  -3 -12   10.97    2.40 384
  -3  -3  12    6.25    1.82 119
   3  -6 -12    7.07    2.83 181
  -3   6  12    7.81    1.79  32
   3  -6 -12    9.79    2.09 302
   3  -6 -12    5.71    1.41 100
  -3  -3 -12    3.49    1.69 303
  -3  -3 -12    8.75    2.41 254
  -3  -3 -12    5.50    1.98 372
  -3  -3 -12    3.12    1.72 149
   7  -5  -9   -2.31    1.77  34
   7  -5  -9    1.15    2.05 278
   7  -5  -9    3.13    1.83 401
   5  -7   9   21.26    3.26  59
   7  -5   9   -0.52    2.21  33
   7  -2  -9   20.92    7.07 378
  -2   7  -9    1.18    1.44 259
  -2  -5   9   26.44    3.36 108
   5  -7  -9   23.34    2.98 305
   7  -2  -9   25.02    2.66 340
  -7   5  -9    2.89    1.05 335
   7  -2   9   11.60    2.01 372
  -7   2   9   16.26    2.28 166
   2  -7  -9    5.43    1.94 100
  -5  -2   9    0.55    5.88 392
   7  -2   9   21.57    2.96  12
   2   5  -9   24.49    1.95 190
   7  -2  -9   21.62    2.42   2
   7  -5   9    1.96    1.31 294
  -5  -2   9    0.89    1.78 133
   5  -7  -9   20.19    2.62 197
   2  -7  -9    2.58    1.86 168
   2  -7   9    2.59    2.59  82
   5  -7  -9   15.79    2.25  71
  -2  -5  -9   23.12    2.31 394
  -2  -5  -9   20.29    2.42 128
  -5  -2  -9    3.78    2.27 150
  -5  -2  -9   -0.44    1.55 310
  -2  -5  -9   16.05    2.02 241
   2  -4 -15 2076.54   55.64 223
  -4   2 -15 2088.21   56.12 328
   4  -2 -15 2223.06   59.94 193
   4  -2 -15 2038.07   54.70 332
   2  -4 -15 2012.79   53.78 384
   4  -2  15 1880.06   49.66  37
   4  -2 -15 1964.46   52.51 374
   2  -4  15 1800.41   47.82  73
   2   2 -15 2089.75   55.65 183
  -2   4 -15 2206.32   58.83 357
   4  -2 -15 2101.64   56.43 267
   2   2 -15 1879.89   49.03  55
   2  -4 -15 2099.58   56.40 289
   2   2 -15 2032.46   54.84 355
  -2  -2  15 1842.10   47.73 117
  -2   4 -15 2115.05   56.50 254
   2  -4 -15 1902.95   51.97 176
  -2  -2 -15 2136.29   56.76 288
  -2  -2 -15 1968.10   52.20 367
   2   2  15 1851.13   47.69 103
  -2  -2 -15 2012.59   54.02 249
   2   2  15 1854.55   47.93   8
   0   0 -17   -0.26    7.92 167
   0   0 -17    6.59    3.91 240
   0   0 -17    0.83    6.04 266
   0   0 -17    2.59    5.05 333
   4  -8  -6  261.01    8.95 187
   4  -8  -6  224.63    8.63  80
  -4  -4   6  247.65    9.49 123
   4  -8   6  229.97    9.64  71
   8  -4  -6  249.04    8.40 401
  -4  -4   6  222.73    6.64 246
   8  -4  -6  231.70    7.55 317
  -4  -4   6  242.07    7.77 370
   8  -4   6  228.33    9.15  20
   8  -4  -6  264.23    9.68  17
   4  -8   6  273.49    7.78 176
  -4  -4  -6  234.40    8.71 134
  -4  -4  -6  248.96    7.36 384
  -4  -4  -6  247.73    8.12 262
  -6   0  10 2560.83   66.61 149
   6  -6 -10 2732.71   71.77 405
   6  -6  10 1924.36   60.13 269
   6  -6 -10 2460.22   63.97  55
   0  -6  10 2462.47   65.41  95
   6  -6 -10 2836.51   74.20 292
   6  -6  10 2412.53   64.56  47
   6   0 -10 2626.16   68.89 354
   6  -6 -10 2393.78   63.52 163
   0   6 -10 2597.45   66.64 232
   6  -6 -10 2822.61   74.56 205
   6   0  10 2784.16   71.13 342
   6   0  10 2265.53   62.45 398
   6   0  10 2563.22   67.32   1
   0  -6 -10 2721.55   70.89 401
  -6   0 -10 2698.02   70.70 165
  -6   0 -10 2720.80   69.76 289
   0  -6 -10 2471.64   64.21 118
   0  -6 -10 2737.78   71.30 224
   8  -6  -4    4.08    2.18  33
   8  -6   4    6.76    2.13  33
  -8   6   4    2.10    1.97 350
   6  -8   4   49.02    4.57  58
   6  -8  -4   50.12    3.38 212
   8  -6  -4    1.69    1.30 283
   6  -8  -4   46.38    4.15  61
  -8   2   4   42.40    3.75 164
   8  -2   4   45.37    2.01 364
   8  -2  -4   51.46    2.86 341
   2   6  -4   47.65    1.96 209
   8  -2   4   49.69    3.77   5
  -6  -2   4    1.87    2.42 138
   2  -8  -4    1.56    2.46  93
  -2   8   4    5.28    1.63 251
   2  -8   4   -1.92    2.47  86
  -2  -6   4   38.88    3.54 110
   8  -2  -4   44.22    2.22 382
  -8   2   4   46.08    2.57 294
  -2  -6  -4   48.21    3.92 118
  -6  -2  -4    4.32    1.73 145
   2   6   4   37.61    2.92 177
  -7   1   8   81.18    4.28 157
  -6  -1   8 2977.62   76.24 407
   7  -6  -8 3083.97   79.93 288
   7  -1  -8   85.25    3.78 367
   7  -6   8 2729.58   72.61  40
   6  -7   8   77.39    5.21  52
   6  -7  -8   87.51    4.70 302
   1   6  -8   88.24    3.04 171
   7  -6   8 2662.74   73.56 272
  -1  -6   8   84.78    5.20 102
   7  -6  -8 2963.62   77.33 409
   6  -7  -8   81.44    4.72  60
   6  -7  -8   94.61    5.42 206
   7  -1  -8   93.46    4.68 349
   7  -6  -8 2906.38   75.75  42
  -6  -1  -8 2811.05   73.60 155
  -1  -6  -8   83.49    3.67 227
   7  -1   8   70.28    3.19 387
  -7   1  -8   86.71    3.09 279
   1  -7  -8 2901.59   75.45 105
   7  -1   8   93.18    3.37 352
  -1  -6  -8   77.47    4.23 119
  -6  -1  -8 2988.50   76.53 307
   6   1   8 3071.08   78.75 323
   7  -1   8   80.82    4.87   4
  -1  -6  -8   76.73    3.94 405
   6  -2 -12   21.00    2.30 111
   6  -4 -12  285.05   10.28 274
   4  -6 -12   28.20    3.12 298
   2  -6  12  257.34    9.08 203
   6  -4 -12  275.42   10.82 206
   6  -4 -12  267.14    9.61 390
   6  -4  12  241.26    9.36  35
  -6   4 -12  289.65    8.98 333
   6  -2 -12   33.92    3.28 337
   4  -6  12   30.01    3.86  62
   2   4 -12   31.34    2.63 186
   6  -4 -12  284.52   10.03 321
   6  -2 -12   23.71    2.26   7
   4  -6 -12   27.26    3.29 188
   6  -2 -12   26.38    3.52 209
   6  -4 -12  267.24    8.47  36
   6  -2 -12   28.53    2.64 376
   4   2 -12  285.47   10.02 202
   2  -6  12  247.01    9.47  79
   2   4 -12   24.42    2.44 217
  -2   6 -12  270.66    9.30 256
   4  -6 -12   20.39    2.84 400
  -2  -4  12   30.18    2.83 109
   6  -4  12  215.94    7.35 298
   6  -4 -12  243.68    7.46 131
   4  -6 -12   24.20    1.99  88
  -4  -2  12  252.01    8.53 129
  -4   6  12   21.27    1.98  16
   2  -6 -12  252.36    9.30 399
   6  -2  12   23.49    3.08  19
   2  -6 -12  284.40    9.82 216
  -4  -2 -12  251.14    8.64 156
  -2  -4 -12   23.34    2.76 245
  -2  -4 -12   19.26    2.54 307
   2  -6 -12  256.24    8.06 110
  -2   6  12  268.77    8.71  47
   2  -6 -12  277.71   10.41 305
  -2  -4 -12   19.34    2.18 141
   2  -6 -12  266.83   10.03 172
  -2  -4 -12   32.96    2.91 382
  -4  -2 -12  276.63    9.49 299
  -4  -2 -12  283.20   10.23 262
   2   1 -16   56.03    2.78  41
   3  -1 -16   24.87    3.29 221
   1   2 -16   25.98    3.11 233
   2   1 -16   56.68    5.28 227
   3  -2 -16   67.94    5.31 185
  -1   3 -16   63.52    4.48 247
   1   2 -16   21.40    2.42  37
   3  -2 -16   63.77    4.26 329
   1   2 -16   18.30    3.37 351
  -2   3 -16   20.66    2.96 348
   3  -1 -16   18.06    3.22 186
   3  -2 -16   55.79    3.73 373
  -2   3 -16   17.07    4.61 253
   1   2 -16   16.53    2.79 175
  -1  -2  16   15.05    1.54 108
   3  -2 -16   71.90    5.05 270
   1  -3  16   46.74    2.92  82
   2   1 -16   54.28    4.07 181
   2  -3  16   14.47    2.00  69
  -1   3 -16   55.62    4.39 351
   2   1 -16   63.47    4.45 347
  -1   3 -16   51.38    3.41  23
   3  -1 -16   15.00    2.21 367
  -2   3 -16   15.31    2.47  12
   3  -2 -16   53.85    4.60 221
   3  -1 -16   19.64    2.68 336
  -2  -1  16   54.60    2.30 128
   1  -3 -16   54.60    4.26 231
  -3   1 -16   27.22    3.70 257
  -3   2 -16   58.55    4.55 258
   2  -3 -16   16.98    2.81 378
   3  -1  16   14.98    1.79  39
   2   1  16   56.92    2.80  27
  -1  -2 -16   14.82    2.73 284
  -2  -1 -16   64.54    4.77 250
  -3   2 -16   56.70    4.01 335
  -2  -1 -16   58.58    4.02 279
   2  -3 -16   18.57    2.68 281
  -3   1 -16   23.79    2.94 326
   1   2  16   17.20    1.38  90
  -2  -1 -16   74.49    4.69 315
   2  -3 -16   13.66    2.92 319
  -1  -2 -16   18.36    2.47 313
   1   2  16   15.04    1.21  26
   2   1  16   54.13    2.58 113
   3  -1  16   12.06    1.96 142
  -1  -2 -16   18.40    2.64 369
   1  -3 -16   58.27    3.92 377
   3  -2  16   59.03    3.38  49
   1  -3 -16   59.34    4.79 171
   2  -3 -16   19.30    3.51 225
  -1  -2 -16   17.29    2.42 243
   2  -3 -16   16.90    3.32 177
   1  -3 -16   62.30    4.43 284
  -3   1 -16   11.30    2.21 266
   1  -3 -16   49.00    4.18 315
   3  -2  16   55.56    3.78 155
   1   3 -15  308.46   10.75 232
   1   3 -15  303.98   10.38 175
   4  -1 -15  299.47   10.56 368
   1  -4 -15    5.18    2.36 229
   4  -3 -15    3.92    2.33 274
  -4   3 -15    3.15    2.02 338
   3  -4 -15  290.70   10.82 315
   3   1 -15    5.40    1.94  63
   4  -1 -15  304.23   11.37 194
   3  -4 -15  320.23   11.56 218
   1   3 -15  305.24   11.40 358
   1  -4 -15    5.48    2.11 169
  -1  -3  15  260.33    8.49 104
  -4   1 -15  314.58   15.45 318
   4  -3 -15    4.97    2.37 325
  -3  -1  15    3.16    1.20 133
  -3   4 -15  314.97   10.97 352
   1   3 -15  275.42    9.29  48
   4  -1  15  263.61    8.86  27
   4  -1 -15  300.19    8.36   8
  -1   4 -15    0.26    1.92 247
   4  -1 -15  296.78    8.34  70
   3  -4 -15  285.18   10.64 285
   1  -4  15    6.65    1.87  84
  -3   4 -15  314.95   11.79 261
   1  -4 -15    7.74    2.76 383
   4  -3 -15    5.98    2.45 191
  -4   1 -15  301.14   10.06 268
   3  -4 -15  306.04   11.54 183
   3   1 -15    4.47    2.43 189
   1  -4 -15    2.91    2.21 292
   3  -4  15  272.97    9.59  62
   4  -1 -15  336.06   11.85 339
   4  -3 -15    1.50    1.93 380
  -1   4 -15    1.49    2.73 360
   3   1 -15    3.34    2.19 219
   4  -3  15    5.75    2.06  45
   3  -4 -15  292.13   10.50 385
   3   1 -15   10.01    2.82 350
   1   3  15  280.60    8.27  85
  -1  -3 -15  315.28   10.76 375
  -3  -1 -15    6.13    2.82 256
  -1  -3 -15  295.76    8.67 164
   3   1  15    4.16    1.86 118
   3   1  15    2.15    1.31  13
  -1  -3 -15  326.08   11.42 292
  -1  -3 -15  318.42   11.21 241
  -3  -1 -15    2.55    1.74 283
   1  -1 -17  299.59   11.36 173
   0   1 -17  312.87   11.38 168
   0  -1  17  271.40    7.53 101
   1  -1 -17  278.20   10.52 270
   0  -1 -17  312.50   11.50 239
   0   1 -17  338.33   12.10 240
   0  -1 -17  282.82   10.27 364
   1   0 -17  307.29   11.30 336
   1  -1 -17  301.66   10.83 365
   1  -1 -17  282.38   10.70 329
   0  -1 -17  346.53   12.29 325
   1   0 -17  328.96   12.02 174
   0   1 -17  315.65   11.44 340
   1  -1  17  279.13    8.15  77
  -1   0 -17  323.68   11.69 245
  -1   1 -17  296.55   11.03 246
  -1   0 -17  310.13   11.15 328
   0  -1  17  280.00    7.78 160
   1   0 -17  324.27   11.80 233
   0  -1 -17  331.93   11.76 273
  -1   0 -17  303.71   10.84 268
  -1   1 -17  317.40   11.30 336
   1  -1 -17  285.51   10.63 233
   1  -1  17  258.74    7.45 150
   8  -5  -6  148.28    5.62 269
   3  -8   6  129.83    7.10  78
   7  -7   6    1.80    3.04  46
   5  -8  -6  666.62   20.09  72
  -3  -5   6  656.51   20.08 116
   5  -8   6  632.15   20.30  64
   7  -7  -6   14.60    2.20 300
   7  -7  -6   11.45    2.70  49
   8  -5   6  139.03    6.88  27
  -5  -3   6  140.90    4.88 386
   0  -7   6   11.35    2.95  97
   8  -5  -6  129.22    5.58 408
   5  -8  -6  701.00   20.26 198
   7   0  -6   13.57    3.23 360
   8  -3  -6  669.61   19.93   8
  -7   0   6   12.84    2.81 150
   8  -5  -6  138.66    6.48  26
  -5  -3   6  115.34    4.49 231
   8  -3  -6  692.16   19.25 391
   8  -3  -6  746.76   20.53 329
  -8   3   6  661.34   18.12 306
  -5  -3   6  134.03    6.23 130
   3   5  -6  674.59   18.42 212
   3  -8  -6  154.32    5.99 173
  -7   0  -6   11.31    2.79 159
   7   0   6   14.85    1.48 322
   8  -3   6  694.32   21.08  13
   0   7   6    9.83    2.38 202
  -7   0  -6    9.84    1.23 306
   0  -7  -6    7.88    2.36 108
   3  -8  -6  143.21    6.54  88
  -3  -5  -6  623.18   18.75 127
  -3  -5  -6  670.95   18.37 399
  -3  -5  -6  673.35   18.43 247
  -5  -3  -6  136.28    6.26 141
   7  -3 -10   17.63    2.34 385
   4  -7  10   25.20    3.73  67
   3  -7  10   15.64    2.11 195
   3  -7  10   11.89    3.06  74
   7  -4 -10   10.91    2.38 322
   7  -4 -10   15.51    2.36  24
   7  -4 -10   16.36    2.59 268
   7  -3 -10   22.10    2.40  13
   7  -3 -10   16.92    2.45 330
   4  -7  10   25.27    2.73 179
   7  -4 -10   10.93    2.07 393
   7  -3  10   21.19    3.07  20
   4  -7 -10   24.87    3.22 409
   4  -7 -10   18.79    2.92 307
   3  -7 -10   10.63    2.71 178
   7  -4  10    9.57    2.66  27
   3  -7 -10   10.23    2.73 408
   4  -7 -10   16.63    2.26  84
   4  -7 -10   20.68    2.72 187
   3   4 -10   19.37    2.36 199
  -4  -3  10    2.27    7.05 250
   3  -7 -10   13.60    2.54 311
   3  -7 -10   13.92    2.14  94
   4   3 -10   13.97    2.46 207
  -3  -4  10   21.77    2.85 116
  -4  -3  10   10.95    2.28 125
  -4  -3 -10   15.75    2.27 311
  -4  -3 -10   12.55    1.71 369
  -3  -4 -10   19.83    2.12 381
  -4  -3 -10   18.86    2.45 261
  -3  -4 -10   23.68    8.31 251
  -3  -4 -10   15.42    2.16 138
  -4  -3 -10   13.58    2.27 146
   3  -5 -14  591.97   18.47 292
   3  -5 -14  612.43   18.77 216
   3  -5  14  603.23   18.40  67
  -2   5 -14   23.31    3.04 255
   5  -3 -14   21.78    3.36 198
   5  -3 -14   29.78    3.25 327
   5  -2 -14  614.98   18.50 375
   5  -2 -14  612.64   19.37 200
   2   3 -14  601.20   18.02 223
  -3  -2  14   20.47    2.06 124
   3  -5 -14  614.05   19.47 182
   2   3 -14  638.54   18.88 184
   5  -2 -14  559.94   15.04  95
  -5   3 -14   24.75    2.26 330
   3  -5 -14  567.91   17.60 391
   3   2 -14   23.62    3.58 358
   5  -3 -14   24.00    1.45 103
   5  -2 -14  601.47   16.27  18
   3   2 -14   26.01    2.82 216
   5  -3  14   25.16    2.82  36
   5  -3 -14   29.43    2.94 270
   3   2 -14   24.34    2.83 191
   5  -3 -14   25.01    1.54  42
  -3   5 -14  616.34   18.77 262
   5  -3 -14   23.31    2.55 381
   5  -2 -14  590.57   18.24 334
  -2  -3  14  530.99   15.53 112
   3   2 -14   20.04    2.80  69
   2  -5  14   17.56    2.49  76
   2  -5 -14   30.84    3.11 296
  -5   2 -14  626.14   17.91 319
   2  -5 -14   21.61    1.28 129
  -2  -3 -14  579.66   17.71 296
   5  -2  14  550.87   16.61  28
  -3  -2 -14   31.97    3.48 254
  -3  -2 -14   27.56    2.62 365
   2   3  14  547.18   15.45  96
  -2   5  14   22.08    1.58  31
  -2  -3 -14  611.79   18.57 247
  -3  -2 -14   24.41    2.92 292
   2  -5 -14   28.72    3.44 174
  -2  -3 -14  574.15   16.15 156
   2  -5 -14   17.69    2.79 391
  -2  -3 -14  594.19   17.61 373
  -3  -2 -14   26.68    2.27 163
   2  -5 -14   20.51    2.93 221
   8  -6  -5   -1.04    1.56 282
  -8   2   5  102.47    5.32 164
   8  -2  -5  114.99    4.71 341
   2  -8   5   -4.81    2.20  86
   8  -2  -5  107.89    4.17 380
   6  -8  -5  105.10    5.75  63
   6  -8  -5  102.63    5.04 209
  -8   6   5    2.35    2.48 351
  -8   2   5  106.29    4.27 294
   6  -8   5   99.48    6.29  58
   8  -6   5   -3.57    2.64  34
   8  -6  -5   -3.67    2.31  34
  -2  -6  -5  104.16    3.64 225
  -6  -2  -5    1.08    2.16 146
   2  -8  -5   -1.29    2.32  94
  -6  -2   5    2.42    1.76 138
   2   6  -5  101.56    3.42 201
  -2  -6  -5   96.86    5.10 119
   2   6   5   72.81    4.09 178
   8  -2   5   92.99    3.33 368
  -2  -6   5   94.46    5.55 110
   8  -2   5  104.55    5.49   6
   8  -7   0 1350.63   38.19  40
  -8   7   0 1169.93   32.38 330
   8  -7   0 1419.54   36.96 306
   7  -8   0   46.52    4.42  52
   8  -1   0   60.53    2.62 358
  -8   1   0   49.80    3.92 160
  -8   1   0   57.24    2.39 275
  -1  -7   0   50.39    4.00 107
   1  -8   0 1252.57   35.55  95
  -7  -1   0 1276.22   35.52 148
   5   0 -13   27.43    2.79  91
   0   5 -13   39.92    3.15 237
   5  -5 -13   30.73    1.97  70
   0  -5  13   32.15    2.94  94
   5  -5 -13   35.28    3.52 196
   5   0 -13   34.43    3.50 204
   5  -5  13   25.21    3.21  50
   5  -5 -13   30.12    1.72 145
   5  -5 -13   35.89    3.34 393
  -5   0  13   26.73    2.11 149
   5  -5 -13   32.86    3.64 285
   5   0 -13   33.95    3.61 349
  -5   5 -13   33.56   10.67 353
   0  -5 -13   34.78    2.39 132
   5   0  13   39.59    3.08   9
   0   5  13   33.94    2.83  70
   0  -5 -13   30.42    3.16 304
   0  -5 -13   31.29    3.07 390
  -5   0 -13   30.93    2.54 281
   0  -5 -13   29.97    2.99 230
  -8   1  -1   -0.45    2.48 160
  -8   7  -1   -0.37    1.36 327
   8  -1  -1    0.96    0.96 356
  -1  -7   1    1.98    2.48 106
   1  -8   1    6.56    2.63  95
   8  -7   1    1.11    3.20  40
  -8   7   1   -2.12    1.99 333
   8  -7  -1   -2.93    2.52  40
  -8   1  -1    1.07    0.83 273
   8  -7  -1   -0.49    1.34 303
   7  -8  -1    1.28    3.27  53
  -8   1   1    1.32    1.32 277
  -8   1   1    1.13    2.14 159
   8  -1   1    2.14    0.95 359
  -7  -1   1    5.25    2.41 147
   1  -8  -1    2.46    2.47  96
   7  -8   1   -0.85    1.84  52
  -7  -1  -1   -2.07    2.29 149
  -1  -7  -1   -2.55    1.58 108
   8  -4  -7   11.82    7.92 398
   8  -4  -7   12.31    2.51  17
   4  -8   7   12.47    2.99  71
   8  -4  -7   10.49    1.79 319
   4  -8   7   16.22    1.54 181
  -4  -4   7   16.75    3.24 122
   4  -8  -7   12.14    2.45 185
   4  -8  -7   16.40    2.68  82
  -4  -4   7   10.13    1.50 250
   8  -4   7   12.63    2.45  21
  -4  -4   7   11.92    2.68 372
  -4  -4  -7   11.11    2.05 260
  -4  -4  -7   11.36    2.59 136
  -4  -4  -7   14.08    1.47 380
   3  -3 -16   55.97    4.77 183
   0   3 -16   59.26    3.74  34
  -3   3 -16   67.31    4.88 259
   3   0 -16   61.35    4.43 187
   0   3 -16   63.28    4.75 354
   3   0 -16   61.77    4.72 343
   3  -3 -16   55.48    4.24 277
   3  -3  16   55.12    3.61  58
  -3   3 -16   61.26    4.08 343
   0   3 -16   68.96    4.41 240
   3  -3 -16   74.63    4.91 322
   3  -3 -16   71.25    5.01 220
   0   3 -16   70.55    4.22 167
   3   0 -16   54.73    5.25 220
   0  -3  16   59.18    3.21  95
   3  -3 -16   61.68    4.35 378
   0  -3 -16   60.24    4.15 375
  -3   0 -16   69.32    4.34 317
   3   0  16   53.04    2.96 128
  -3   0 -16   69.35    4.90 256
   3   0  16   63.46    3.22  28
   0  -3 -16   55.67    4.00 287
  -3   0 -16   61.47    4.12 274
   0  -3 -16   53.99    4.23 236
  -8   7  -2   28.89    2.09 324
   7  -8   2    4.67    2.83  52
   8  -7  -2   34.20    4.02  40
  -8   7   2   22.75    2.56 335
   7  -8  -2    7.50    3.40  53
   8  -7   2   39.55    4.40  40
   8  -7  -2   33.18    2.36 300
  -8   1   2    7.65    1.68 278
  -7  -1  -2   35.98    3.60 150
   8  -1  -2    9.69    1.46 355
   1  -8  -2   28.76    3.68  97
  -7  -1   2   29.94    3.16 147
   1  -8   2   21.65    2.95  94
  -1  -7  -2   12.12    3.13 109
  -8   1   2    8.02    2.61 159
  -8   1  -2    8.22    2.71 161
   1   7   2    6.36    1.26 195
  -1  -7   2    7.00    2.75 106
   2  -1 -17   95.93    5.90 179
   1   1 -17   91.12    5.41 343
   1   1 -17   97.30    5.87 233
  -1   2 -17   85.40    4.99 343
   2  -1 -17   88.85    5.35 366
  -1   2 -17   86.45    3.83   6
   1   1 -17   82.86    5.12 174
   2  -1 -17   89.08    5.41 332
   1  -2  17   80.29    3.55  81
   2  -1 -17   80.98    5.10 266
   2  -1 -17   92.58    5.31 227
  -1   2 -17   97.96    5.69 246
   1  -2 -17   81.10    5.32 276
  -2   1 -17   88.27    5.33 251
  -1  -1 -17   92.33    5.29 363
  -1  -1 -17   94.94    5.92 244
   1  -2 -17   89.36    5.50 232
  -1  -1 -17   89.69    5.23 275
   1  -2 -17   87.95    5.80 171
   2  -1  17   79.36    3.28 144
   2  -1  17   80.48    3.69  57
   1  -2 -17   93.45    5.32 322
  -1  -1 -17   93.97    5.36 321
  -2   1 -17   94.80    5.38 331
   1  -2 -17   92.13    5.28 370
   7  -5 -10  369.20   11.73  36
   7  -2 -10   10.21    9.32 376
   7  -2 -10    6.80    1.88 339
   7  -5 -10  408.13   13.29 398
   7  -5 -10  399.54   12.91 277
   2  -7  10  375.43   13.13  82
   5  -7  10   17.26    3.37  60
  -2   7 -10  402.99   12.16 257
   7  -2 -10    9.35    2.14   3
   7  -5 -10  406.57   14.29 213
  -7   5 -10  415.77   11.53 334
  -2  -5  10    5.33    2.43 109
   2  -7 -10  421.58   13.62 168
   7  -5  10  336.11    9.75 295
   5  -7 -10    9.12    2.58 303
   5  -7 -10    3.53    1.77  74
  -5  -2  10  376.51   12.20 133
   2   5 -10    8.95    1.76 187
   2  -7 -10  368.16   11.54 103
   7  -5  10  342.30   12.32  35
   7  -2  10    1.52    2.10 375
   7  -2  10   11.94    2.94  13
   5   2 -10  408.63   13.24 212
   5  -7 -10    6.52    2.51 408
   2  -7 -10  395.03   13.08 407
   5  -7 -10    8.70    2.46 195
  -2  -5 -10    3.31    1.71 391
  -5  -2 -10  372.78   12.23 152
  -2  -5 -10    6.64   10.48 240
  -2  -5 -10   12.18    2.05 131
  -5  -2 -10  387.11   12.00 306
   4  -5  14   75.08    4.81  59
   4   1 -14    6.93    2.20 353
   5  -4 -14   11.53    3.40 196
   4  -5 -14   84.98    5.47 188
  -5   1  14   85.24    3.55 163
  -5   4 -14    8.78   11.20 341
  -1  -4  14   65.67    3.77 103
   5  -4  14    7.74    2.59  44
   4   1 -14    8.90    2.52 197
   4   1 -14    8.70    2.09  77
   4  -5 -14   80.25    5.00 391
   5  -4 -14    7.94    2.15 386
   5  -4 -14   14.11    2.91 320
  -4  -1  14    6.02    1.43 137
  -1   5 -14    8.35    2.32 246
   5  -1 -14   73.12    4.29 367
  -4   5 -14   72.47    4.34 357
   5  -1 -14   89.12    5.58 201
   5  -1 -14   69.85    3.25  90
   5  -1 -14   73.93    4.77 341
   1   4 -14   80.28    4.20 175
   5  -4 -14    7.08    2.86 277
   4  -5 -14   70.39    4.99 288
   1  -5  14    9.62    2.25  86
   1   4 -14   76.13    4.39 229
  -5   1 -14   72.78    3.79 270
   1   4  14   68.46    3.52  82
   1  -5 -14   13.30    2.32 299
  -1   5  14    6.81    1.60  53
  -4  -1 -14    2.86    1.94 286
   4   1  14    8.13    1.87   6
   1  -5 -14    7.74    1.29 134
   5  -1  14   69.30    4.14  19
  -1  -4 -14   74.95    4.60 239
  -4  -1 -14    9.64    2.33 261
  -1  -4 -14   78.13    4.31 381
  -1  -4 -14   75.24    3.37 147
   1  -5 -14    4.97    2.55 226
   1  -5 -14   13.57    2.57 389
  -1  -4 -14   72.07    4.49 299
   7  -7  -7   57.15    4.07  50
   8  -5  -7  376.47   12.58  26
   8  -5  -7  375.69   11.69 269
   7  -7   7   56.67    4.62  46
   8  -5  -7  366.37   11.82 404
   7  -7  -7   62.97    4.07 298
   5  -8   7  979.13   29.12  64
   5  -8  -7  985.77   27.99  74
   3   5  -7 1045.05   27.79 207
   3  -8  -7  393.19   12.34 173
   7   0  -7   68.23    3.97 359
  -3  -5   7 1019.07   29.25 115
   8  -5   7  355.25   12.72  28
   0  -7   7   52.69    4.58  97
  -5  -3   7  398.70   13.26 130
   8  -3  -7 1032.33   29.01   9
   3  -8   7  351.12   12.99  78
  -5  -3   7  289.35    8.92 236
  -5  -3   7  388.42   11.23 387
   8  -3   7 1009.61   29.09  14
   3  -8  -7  348.98   11.84  90
  -7   0   7   56.53    4.27 150
   8  -3  -7  973.80   26.49 388
   8  -3  -7 1157.19   31.06 330
   5  -8  -7 1029.55   28.74 195
  -8   3   7  960.09   25.88 305
  -3  -5  -7  957.22   27.07 129
   0   7   7   42.91    3.31 202
  -3  -5  -7 1013.87   27.08 395
  -3  -5  -7 1033.05   27.60 246
  -7   0  -7   59.11    2.65 301
   0  -7  -7   63.79    4.15 110
   7   0   7   60.42    2.67 328
  -5  -3  -7  377.50   12.61 143
  -7   0  -7   62.29    4.61 160
   5  -6 -12  266.93    9.99 400
   5   1 -12   -2.23    2.10 207
   6  -1 -12  269.48   10.23 210
  -5   6  12  243.21    7.64   2
  -1  -5  12  247.33    9.13 102
  -1   6 -12    0.00    1.55 245
  -5  -1  12   -1.10    1.54 140
   6  -1 -12  283.56   10.23 344
   5   1 -12   -0.61    2.55 357
   1  -6  12    2.90    2.77  87
   5  -6 -12  267.11    8.44  74
   6  -5  12    0.13    2.58 285
   6  -5 -12    3.38    2.14 313
   1   5 -12  297.95    9.41 174
   5  -6  12  238.92    9.54  55
   6  -1 -12  254.34    8.95 367
   6  -5 -12    1.21    1.77 144
   6  -5 -12    2.37    2.37 281
   6  -5  12    0.00    2.29  42
   6  -5 -12    1.84    1.70  50
   6  -5 -12    5.28    2.48 395
   5  -6 -12  277.88   10.61 195
   5  -6 -12  257.63    9.73 293
  -6   1  12  256.90    8.48 159
  -6   5 -12    1.03    1.55 346
   1   5 -12  265.93    8.75 225
   6  -5 -12    0.66    2.66 203
   1  -6 -12   -3.30    2.03 397
  -1  -5 -12  285.50   10.57 309
   6  -1  12  263.31    8.23 360
  -5  -1 -12    1.46    1.57 292
  -1  -5 -12  262.51    9.15 389
   1  -6 -12   -2.49    2.04 308
  -5  -1 -12   -1.01    1.80 163
   1  -6 -12   -2.14    1.69 221
  -1  -5 -12  290.56    9.90 235
   1  -6 -12    0.76    1.41 118
   6  -1  12  264.70    9.64  12
  -6   1 -12  269.41    8.50 273
  -1  -5 -12  246.96    8.22 132
   6  -7   9    0.27    2.47  53
   7  -6  -9 1652.55   44.25  44
   7  -6  -9 1734.81   46.71 406
   7  -6  -9 1830.97   49.93 212
   7  -6  -9 1752.83   46.87 286
  -1  -6   9   -0.64    2.04 102
   6  -7  -9    1.42    1.98  62
   7  -1  -9    2.31    1.50 367
   6  -7  -9   -0.36    2.50 300
   7  -6   9 1482.54   43.84 276
  -7   6  -9 1817.96   46.92 356
  -6  -1   9 1543.71   40.99 406
   6  -7  -9   -1.06    2.25 204
  -7   1   9   -0.92    1.83 157
   7  -6   9 1795.67   49.33  41
  -1   7  -9 1850.15   49.11 242
   7  -1  -9    2.38    2.26 348
   1   6  -9    0.49    1.10 170
   1  -7   9 1674.46   46.10  89
   7  -1   9    1.28    1.62 388
   1  -7  -9 1680.76   44.80 108
  -6  -1  -9 1688.75   45.57 157
  -1  -6  -9    1.01    1.35 228
  -7   1  -9    3.26    1.05 277
   7  -1   9    1.60    2.40   5
  -1  -6  -9    0.75    1.50 401
  -1  -6  -9    0.77    1.75 121
   6   1   9 1682.28   44.24 328
   1  -7  -9 1801.11   48.20 409
  -6  -1  -9 1843.85   48.02 303
   7  -1   9    1.39    1.39 355
   4  -4 -15   18.53    3.51 189
   4   0 -15    9.18    1.70  73
  -4   4 -15    6.36    2.29 347
   0   4 -15    8.84    2.32 239
   4   0 -15    8.04    2.69 194
   0  -4  15    7.95    1.90  94
   4  -4 -15    6.43    2.46 317
  -4   0  15    7.86    1.36 150
   4  -4 -15   13.34    2.69 385
   4  -4  15    8.39    2.35  53
   4   0 -15   17.36    3.40 345
   4  -4 -15   15.10    3.19 281
  -4   0 -15    7.54    2.21 277
   4   0  15    4.22    1.81  18
   0  -4 -15   11.57    2.94 234
   0  -4 -15    9.45    1.25 154
   0   4  15    6.07    1.56  66
   0  -4 -15    5.54    2.45 381
  -4   0 -15    8.48    3.08 262
   0  -4 -15    3.46    2.42 295
   7  -8   3    6.91    3.25  52
   7  -8  -3   10.73    2.98  54
   8  -7   3   -1.93    2.34  40
   8  -7  -3    6.99    3.50  41
   8  -7  -3   -0.12    1.48 297
  -8   7  -3    0.61    1.10 320
  -8   7   3    0.75    2.26 338
  -7  -1  -3   -1.09    2.07 151
  -1  -7  -3    9.49    2.86 110
  -7  -1   3    4.84    2.31 146
  -8   1  -3    6.54    1.92 162
   1   7   3    2.89    1.38 194
  -8   1   3   14.27    2.85 158
   1  -8  -3   -2.18    2.18  99
  -1  -7   3    7.06    2.40 105
   8  -1  -3    4.54    1.56 354
   1  -8   3   -4.51    2.39  93
  -8   1   3    4.90    2.51 280
  -2   2 -17   34.09    3.87 252
   2  -2 -17   36.48    3.37 273
   2   0 -17   23.23    3.41 180
   2  -2 -17   41.15    4.23 325
   0   2 -17   30.42    4.57 240
   2  -2 -17   27.02    3.81 178
   2  -2 -17   32.15    4.07 226
   2   0 -17   41.71    3.89 339
   0   2 -17   34.93    3.95 346
   2  -2 -17   31.63    3.44 371
   0  -2  17   29.37    1.95  97
   2  -2  17   30.27    2.40  65
   0   2 -17   27.98    2.31  18
   2  -2  17   35.20    2.51 160
  -2   2 -17   37.02    3.61 339
   2   0 -17   44.72    3.65 227
   0   2 -17   30.62    3.34 167
  -2   0 -17   31.62    3.12 271
   2   0  17   30.60    2.08  46
   0  -2 -17   37.02    3.58 369
   2   0  17   29.94    2.10 126
   0  -2 -17   38.79    3.92 318
  -2   0 -17   39.73    3.50 323
   0  -2 -17   28.33    3.29 279
  -2   0 -17   37.51    4.27 250
   0  -2 -17   33.59    4.02 237
   8  -6  -6    0.00    2.45  34
   8  -6  -6    5.32    1.95 281
   6  -8   6   76.09    5.38  58
   2  -8  -6    3.19    2.43  96
   2   6  -6   85.09    3.15 195
   8  -2   6   89.42    5.01   7
  -6  -2   6    6.97    2.33 138
  -8   2   6   79.87    4.01 294
  -6  -2   6    4.21    1.30 406
   6  -8  -6   81.17    4.57 206
   6  -8  -6   71.21    4.74  64
   2  -8   6    4.24    2.74  85
  -8   2   6   91.39    4.99 164
   8  -2   6   77.63    2.98 372
   8  -2  -6   91.28    3.83 378
   8  -6   6    9.88    3.04  34
   8  -2  -6   94.18    4.22 340
  -2  -6   6   76.72    5.06 109
  -2   8  -6    7.11    1.20 259
  -2   8   6    3.14    2.18 254
  -2  -6  -6   86.49    4.47 408
  -2  -6  -6   84.66    3.23 228
  -6  -2  -6    2.16    2.27 148
  -2  -6  -6   84.01    4.92 121
   6  -6 -11    0.71    1.84  58
  -6   6 -11    1.65    1.52 361
   6   0 -11    4.57    5.06 353
   6  -6 -11    2.52    6.38 203
   0  -6  11    8.61    2.62  95
   6  -6 -11    0.00    2.82 290
   0   6 -11    4.54    4.28 232
   6   0 -11    5.23    2.62 213
   6  -6 -11   10.09    2.27 159
   6  -6 -11    8.51    2.70 402
   6  -6  11    5.05    3.00  48
  -6   0  11    3.79    3.35 149
   6   0  11    4.55    2.16 345
  -6   0 -11    3.41    1.37 286
   6   0  11    1.59    2.04 398
   0  -6 -11    2.67    1.82 398
   0  -6 -11    8.67   10.02 225
   0  -6 -11    0.98    1.85 121
   6   0  11    3.52    2.27   3
   6  -3  13    3.14    2.14 311
   6  -3 -13    7.10    2.33 329
  -3   6 -13    0.13    2.16 263
   6  -3 -13   -1.88    2.13 265
   3  -6 -13    1.68    2.94 179
   6  -3 -13    3.39    2.74 205
   3  -6  13    2.21    2.34  71
  -3  -3  13    0.23    1.47 119
   6  -3  13    1.38    2.26  29
   3  -6 -13    6.51    2.25 397
   3  -6 -13    2.02    1.24 106
   6  -3 -13   -4.68    2.07 381
  -3   6  13    0.13    1.47  28
   6  -3 -13    2.07    1.56  24
   6  -3 -13    2.24    1.39 115
   3  -6 -13    2.31    2.43 299
   3   3 -13    2.48    2.73 192
  -6   3 -13    0.13    1.39 319
  -3  -3 -13    0.00    2.27 252
  -3  -3 -13    3.26    1.74 152
  -3  -3 -13   -2.48    2.26 300
  -3  -3 -13    3.64    1.99 371
   7  -3 -11    4.50    1.87 383
   4  -7  11    2.28    3.35 182
   4   3 -11    1.34    2.56 203
   7  -3 -11    0.58    2.08 330
   3  -7  11    2.89    2.20 197
   7  -4 -11   -4.07    1.81 322
   3   4 -11    5.75    1.84 196
   7  -3 -11    0.90    2.84 214
   3  -7  11   -0.27    2.46  75
  -3  -4  11    1.04    1.86 117
   7  -4 -11    4.66    1.95 390
   7  -4 -11    2.34    1.82  26
   4  -7  11   -3.79    3.09  68
  -4  -3  11    2.03    1.69 125
   7  -4 -11   -0.63    2.03 267
   7  -3 -11   -0.12    1.61  14
  -3  -4 -11    0.11    2.61 379
  -4  -3 -11    3.22    1.94 148
  -4  -3 -11   -0.33    2.01 307
   3  -7 -11    0.48    1.45  98
   3  -7 -11    3.90    2.38 405
   4  -7 -11    3.24    2.40 185
   4  -7 -11   -0.64    1.80  88
  -3  -4 -11    1.38    1.70 141
   3  -7 -11    2.53    2.40 177
  -4   7  11    4.32    2.57  28
   7  -4  11   -0.13    2.52  29
   3  -7 -11    2.63    2.63 308
   4  -7 -11   -0.33    2.17 406
  -3  -4 -11   -0.11    1.81 311
  -4  -3 -11   -0.12    1.81 259
   4  -7 -11    2.66    2.31 305
   7  -3  11    1.46    2.31  22
  -4  -3 -11   -1.01    1.45 367
  -3  -4 -11    4.01    9.20 250
  -8   1   4   20.10    3.11 158
   7  -8  -4   14.23    2.28 312
  -7  -1   4   67.15    4.62 146
   1  -8   4   65.34    4.69  93
   7  -8   4   20.98    3.95  52
   8  -7  -4   74.68    3.83 295
  -8   7  -4   65.88    2.75 316
   8  -1  -4   19.45    2.09 353
  -1  -7   4   10.42    2.94 104
  -8   1   4   21.47    3.26 281
   8  -7  -4   75.10    5.50  41
   7  -8  -4   14.65    3.26  55
   8  -7   4   68.96    5.23  40
   1   7   4   17.18    2.19 193
  -7  -1  -4   69.61    4.60 152
  -8   1  -4   15.79    2.40 163
  -1  -7  -4   14.78    2.84 112
   1  -8  -4   64.73    4.36 100
   6  -4 -13  287.98    8.85  40
  -4  -2  13  293.46    9.59 130
   4  -6 -13   25.28    1.91  94
   4  -6 -13   15.52    2.81 397
  -6   4 -13  282.46    8.98 332
   6  -4  13  170.10    6.64 299
   6  -4 -13  299.49   10.64 321
   4  -6 -13   22.54    3.45 296
   2   4 -13   33.30    2.89 218
   6  -2 -13   22.16    3.63 206
  -4   6  13   25.56    1.98  11
   4  -6  13   19.26    3.25  64
   4   2 -13  313.24   10.87 199
   6  -2 -13   27.90    2.30   9
   2  -6  13  241.73    8.67 203
  -2  -4  13   22.13    2.65 110
   6  -2 -13   21.94    2.32 106
   2  -6  13  277.50   10.33  80
   6  -4 -13  293.69   10.76 273
   6  -4 -13  262.27    7.83 125
  -2   6 -13  322.17   10.83 254
   4   2 -13  289.35   10.85 360
   6  -4  13  243.86    9.41  36
   2   4 -13   21.59    3.17 184
   6  -2 -13   30.09    3.25 336
   6  -4 -13  269.26    9.80 387
   6  -2 -13   23.15    2.83 374
   4  -6 -13   31.67    3.86 186
   6  -4 -13  328.54   12.50 203
   6  -2  13   22.42    3.10  21
   2  -6 -13  284.53   10.70 303
  -2  -4 -13   20.29    2.20 144
  -4  -2 -13  275.63    9.36 159
   2  -6 -13  298.54   11.15 171
   2  -6 -13  297.20   10.68 396
  -4  -2 -13  328.77   11.55 260
  -2  -4 -13   23.06    3.12 304
  -2  -4 -13   23.71    2.86 379
  -2  -4 -13   20.35    2.97 244
  -2   6  13  278.59    8.95  44
  -4  -2 -13  284.58    9.81 296
   2  -6 -13  262.85    8.01 116
   2  -6 -13  296.81   10.45 217
   4   4  -8    5.52    1.93 212
   8  -4   8   10.96    2.69  22
   4  -8   8   10.24    3.10  71
  -4  -4   8    5.16    1.72 253
   8  -4  -8   11.47    2.76  18
   4  -8   8    9.03    1.52 184
   4  -8  -8   14.50    2.51  84
   8  -4  -8   15.09    3.13 321
   4  -8  -8    6.54    2.28 184
   8  -4  -8    7.27   10.53 395
  -4  -4   8   13.25    2.90 122
  -4  -4  -8    8.42    1.45 378
  -4  -4  -8    6.20    2.36 138
  -4  -4  -8   10.41    2.05 258
   2  -4  16  959.92   26.83  75
   2  -4 -16  950.43   27.32 382
   2  -4 -16 1104.29   32.21 175
   2   2 -16 1039.71   30.23 353
  -4   2 -16  941.81   29.26 328
   2   2 -16 1060.50   30.08 181
   4  -2 -16 1052.82   30.84 191
   4  -2 -16 1024.31   29.57 331
   4  -2  16  902.90   25.21  40
   2   2 -16  974.53   26.43  50
  -2   4 -16 1075.18   30.72 354
  -2  -2  16  915.70   24.52 119
   4  -2 -16 1082.88   31.07 266
   2  -4 -16 1021.35   29.61 287
  -2   4 -16 1060.55   30.30 253
   2  -4 -16 1091.15   31.24 224
   4  -2 -16  993.86   28.43 372
  -4   2 -16 1084.66   31.44 263
   2   2  16  921.98   24.47 101
   2   2  16  985.84   26.18  13
  -2  -2 -16  967.52   27.33 366
  -2  -2 -16 1087.04   31.06 247
  -2  -2 -16 1080.73   30.55 286
   9  -4   0  221.02    9.16  15
   4  -9   0    2.33    2.88  78
   5  -9   0  204.49    6.59 203
  -4   9   0    2.34    2.72 216
   5  -9   0  200.05    9.08  71
   9  -5   0    0.62    2.85  22
  -5  -4   0   -1.65    2.42 131
  -4  -5   0  172.73    7.53 125
   5  -8  -8  741.97   21.74 193
   8  -3  -8  670.75   21.01 386
   3  -8  -8   74.93    4.30 173
   8  -3   8  690.29   21.16  16
  -7   0   8 1038.43   29.09 151
   3  -8   8   74.15    5.41  78
   8  -5  -8   69.87    4.41  27
   7  -7  -8 1066.42   30.50 211
   3   5  -8  669.06   18.52 203
   8  -5   8   55.27    4.53  29
   7  -7   8 1027.30   30.28  47
   5  -8  -8  715.98   21.46 312
  -5  -3   8   42.59    3.09 240
   7  -7  -8 1067.31   29.68 295
   0  -7   8  996.33   29.24  97
   8  -5  -8   59.89    3.97 401
  -3  -5   8  607.23   18.87 115
  -5  -3   8   68.33    4.29 130
   7   0  -8 1188.18   32.70 357
   8  -3  -8  749.90   21.19 330
   8  -3  -8  710.03   20.80   9
   7  -7  -8 1027.29   28.96  52
   8  -5  -8   70.27    3.93 269
   5  -8   8  685.74   21.85  65
   3  -8  -8   58.76    4.11  92
   5  -8  -8  653.03   19.57  76
  -5  -3   8   66.40    3.66 387
   0  -7  -8  967.15   27.31 112
  -3  -5  -8  715.63   19.76 391
  -3  -5  -8  743.42   20.60 246
  -7   0  -8 1091.09   28.65 296
   7   0   8 1149.70   30.02 334
  -7   0  -8 1049.12   29.87 162
  -3  -5  -8  649.15   19.30 131
  -5  -3  -8   68.71    4.62 144
   4  -9  -1    4.46    1.12 178
   9  -4   1  646.57   20.17  15
   4  -9   1    5.39    3.46  78
   5  -9  -1  705.81   19.31 200
   5  -9   1  634.47   20.50  71
   4  -9  -1    2.45    2.04  79
   5  -9   1  677.74   18.31 207
   9  -5   1    4.70    2.23  22
   5  -9  -1  677.70   21.41  72
  -4   9   1   -1.61    2.35 220
   9  -4  -1  658.16   20.30  15
   9  -5  -1    0.25    3.11  22
  -4  -5  -1  630.59   19.50 126
  -5  -4   1    1.55    2.43 130
  -5  -4  -1   -0.44    2.41 132
  -4  -5   1  657.60   20.26 124
   8  -2  -7  218.35    8.46   1
   8  -2  -7  203.88    7.59 340
   8  -6  -7   -0.52    2.07 280
  -2   8  -7    1.85    1.06 257
   2  -8   7   -1.36    2.72  85
   6  -8  -7  200.87    8.10 203
   8  -2  -7  205.75    6.96 376
   6  -8   7  198.55    9.11  58
  -8   2   7  190.93    7.74 165
   2   6  -7  203.77    6.15 190
   8  -6   7    2.23    2.50  35
   6  -8  -7  184.07    7.97  66
  -2  -6   7  187.52    8.27 109
   6  -8  -7  197.09    8.03 310
   8  -6  -7   -1.09    2.59  35
  -6  -2   7    1.30    1.41 404
  -6  -2   7    1.89    2.55 138
   8  -2   7  197.44    8.30   8
  -2  -6  -7  200.55    6.43 230
  -2  -6  -7  201.17    7.38 403
  -6  -2  -7    0.00    2.05 149
   8  -2   7  172.08    5.66 374
  -2   8   7   -0.55    3.83 256
   2  -8  -7    1.13    2.39  98
  -2  -6  -7  203.68    8.17 123
   0   0 -18  339.79   12.17 265
   0   0 -18  384.78   13.60 239
   0   0 -18  376.74   13.25 332
  -4   3 -16    8.41    2.52 336
   3  -4 -16   48.02    4.91 181
  -1   4 -16   12.74    3.14 357
   3  -4 -16   40.54    3.74 283
   3  -4 -16   45.64    4.51 218
  -3   4 -16   41.68    3.96 258
   3  -4  16   39.35    3.37  64
   1  -4 -16   11.97    2.60 228
   1  -4 -16   13.54    3.37 168
   4  -1 -16   43.11    3.77 366
   1   3 -16   43.25    4.33 356
   3   1 -16   17.18    2.75 219
   1   3 -16   44.23    3.76 231
  -4   1 -16   37.92    3.13 267
   4  -1 -16   35.38    4.00 191
   1  -4  16    9.86    2.12  85
   1  -4 -16   15.74    3.11 381
   4  -3 -16    9.58    2.85 324
  -4   1 -16   48.48    4.51 261
   3   1 -16   10.82    2.81 349
   4  -3 -16   15.07    2.72 378
   1   3 -16   38.03    3.59  44
   3  -4 -16   46.19    4.00 383
   4  -3 -16   22.90    3.46 273
   3  -4 -16   46.69    4.42 315
  -3   4 -16   44.47    3.73 350
   3   1 -16   10.09    2.44 187
   1   3 -16   50.40    3.79 174
   4  -3  16    8.61    2.20  48
   4  -1  16   42.32    3.24  30
   1  -4 -16   11.80    2.94 290
  -3  -1  16   10.26    1.55 136
  -4   1 -16   43.14   13.38 318
   4  -1 -16   48.71    4.46 338
  -1  -3  16   37.32    2.63 106
   3   1 -16   12.32    2.15  57
  -1   4 -16   17.41    3.21 246
   4  -3 -16   13.74    2.88 189
  -3  -1 -16   14.60    2.81 281
  -1  -3 -16   48.32    4.06 240
   3   1  16    8.57    1.58  17
   1   3  16   41.78    2.26   7
  -3  -1 -16   13.28    3.19 254
  -1  -3 -16   48.17    3.91 289
  -1  -3 -16   43.09    3.52 373
   3   1  16    7.77    2.20 116
   1   3  16   44.62    2.50  82
  -3   5 -15   34.26    3.56 260
   3   2 -15   79.76    5.39 356
  -3  -2  15   75.34    3.62 126
   3   2 -15   77.68    4.75 217
   3   2 -15   81.72    4.97 189
   5  -2  15   17.73    2.45  30
   2  -5 -15   71.02    4.42 221
   5  -2 -15   27.09    3.04 373
   3  -5  15   17.65    3.23  69
   2   3 -15   22.73    3.57 360
  -2   5 -15   92.74    5.29 253
   3  -5 -15   26.56    3.42 180
   2   3 -15   20.70    2.91 182
   3  -5 -15   18.28    3.12 389
   2  -5 -15   76.46    5.03 294
  -5   3 -15   79.65    4.30 330
   5  -3  15   76.47    4.75  38
   5  -3 -15   70.34    4.47 379
   3  -5 -15   24.55    2.96 216
  -2  -3  15   19.11    2.23 114
  -3   5 -15   28.36    3.23 359
   2  -5  15   79.24    4.74  78
   3   2 -15   67.02    4.11  65
   5  -3 -15   80.99    4.87 269
   5  -3 -15   76.59    5.17 327
   3  -5 -15   15.22    3.33 290
   5  -2 -15   28.82    4.11 197
  -5   2 -15   20.16    2.46 319
   5  -3 -15   81.78    5.33 196
   5  -2 -15   16.09    3.08 334
   5  -2 -15   18.32    1.49  86
   2   3 -15   17.92    2.69 223
   5  -2 -15   20.44    1.52  23
   2  -5 -15   85.91    4.85 388
   2  -5 -15   79.61    5.39 173
  -2  -3 -15   21.83    2.00 160
  -2  -3 -15   23.85    3.27 294
  -3  -2 -15   69.41    4.21 363
   3   2  15   77.22    3.87   3
  -3  -2 -15   78.67    5.09 253
  -2  -3 -15   26.68    2.80 371
  -3  -2 -15   81.36    5.01 289
  -2  -3 -15   26.55    3.37 246
   2   3  15   21.11    2.47  94
  -8   1   5   22.28    2.80 282
  -8   1   5   25.08    3.14 158
   7  -8  -5   25.05    3.03 309
   8  -7  -5   -2.37    2.51  42
   8  -1  -5   29.45    2.38 351
   1  -8   5   -2.41    2.68  93
   8  -7   5    2.18    3.14  41
   7  -8   5   21.67    3.79  52
   7  -8  -5   26.86    3.58  56
   8  -7  -5    1.74    1.62 293
  -1  -7  -5   27.71    3.77 113
  -8   1  -5   21.65    2.65 164
  -1  -7   5   23.96    3.26 104
  -7  -1  -5    0.87    2.29 153
   1   7   5   22.58    2.60 193
   1  -8  -5   -0.62    2.37 102
  -7  -1   5   -1.00    2.77 146
   4  -9  -2    5.65    1.28 179
   9  -4  -2  671.69   20.60  14
   9  -5  -2    8.38    2.63  22
   5  -9  -2  684.71   18.97 198
   5  -9   2  687.70   18.42 211
   4  -9   2   -0.28    2.36  77
   5  -9   2  722.19   22.79  70
   5  -9  -2  656.11   20.67  73
   9  -5   2   -1.11    2.47  22
   9  -4   2  621.13   19.50  16
  -4   9   2    7.83    3.36 224
   4  -9  -2    5.27    2.43  80
  -5  -4   2    6.89    2.45 130
  -4  -5   2  663.87   20.49 123
  -5  -4   2    5.88    1.23 219
  -4  -5  -2  623.69   19.32 127
  -4  -5  -2  693.71   21.87 255
  -5  -4  -2    2.95    2.29 133
   1   2 -17   83.96    5.36 349
   3  -1 -17   90.01    5.39 335
   3  -1 -17   83.89    5.42 221
   2   1 -17  112.01    3.90  34
  -1   3 -17  111.58    4.90  19
   2   1 -17  109.36    5.97 226
  -2  -1  17  107.81    3.61 132
   1  -3  17  119.66    4.95  84
   3  -2 -17  103.21    6.11 269
   3  -2 -17  118.64    6.75 183
   2  -3  17   77.19    3.95  72
  -2   3 -17   69.83    4.09   9
   2   1 -17  128.03    6.77 345
  -1   3 -17  125.10    6.69 349
  -2   3 -17   86.29    5.38 251
   3  -2 -17  121.95    6.85 221
  -1  -2  17   71.28    3.16 111
   3  -2 -17  120.98    6.30 371
   1   2 -17   81.82    5.03 173
  -1   3 -17  118.88    6.18 245
   3  -1 -17   74.78    4.73 366
   3  -1 -17   87.95    5.86 184
   3  -2 -17  114.95    6.40 328
   1   2 -17   77.34    3.78  32
   1   2 -17   91.36    5.31 233
   2   1 -17  132.98    6.71 180
  -2   3 -17   73.13    4.89 346
   2  -3 -17   93.10    6.17 176
   3  -1  17   76.06    3.90  43
   1  -3 -17  113.59    6.15 282
   2   1  17   96.21    3.65 110
   3  -2  17   92.21    4.26 153
   2  -3 -17   75.95    5.48 225
   2  -3 -17   97.63    5.86 318
  -1  -2 -17   82.38    5.18 242
  -3   2 -17  105.77    5.53 333
  -3   1 -17   96.90    5.43 325
   1  -3 -17  111.08    6.23 315
   1  -3 -17  127.96    7.06 170
   2  -3 -17   75.99    4.69 376
  -3   1 -17   81.10    4.81 265
  -1  -2 -17   77.46    4.98 282
   2  -3 -17   79.90    5.41 279
  -1  -2 -17   84.08    5.21 313
  -2  -1 -17  130.56    6.87 248
   3  -2  17  105.31    4.68  52
   1  -3 -17  121.61    6.44 230
   3  -1  17   66.24    3.47 139
  -1  -2 -17   83.76    4.90 367
  -3   1 -17   98.72    6.26 256
   2   1  17  112.42    4.11  32
  -2  -1 -17  122.06    6.09 277
  -2  -1 -17  117.16    6.06 315
   1  -3 -17  113.23    5.78 375
  -3   2 -17  115.43    6.39 256
  -2   7 -11    3.64    1.95 254
   5  -7  11   30.49    3.95  61
   7  -2  11   32.46    3.28  15
   2  -7 -11    4.55    2.39 311
   2  -7 -11   -0.58    1.61 106
   7  -5 -11    1.83    2.75 210
  -2  -5  11   30.74    3.23 109
   7  -5 -11    0.22    2.70 396
   7  -2 -11   33.32    3.38 338
   5  -7 -11   41.86    3.78 300
  -5  -2  11    2.43    1.77 134
   7  -5  11    0.13    3.13  36
   7  -5 -11    4.07    2.54 276
   5  -7 -11   29.57    2.64  78
   5  -7 -11   39.11    3.94 193
   7  -2 -11   29.45    9.81 375
   2  -7 -11   -0.71    2.42 168
   2  -7 -11   -1.19    1.73 404
   7  -5 -11    4.26    2.34  38
   5   2 -11   -0.73    2.08 209
   2   5 -11   40.38    2.69 184
   7  -5  11    0.39    1.68 296
  -7   5 -11    0.79    1.18 333
   5  -7 -11   42.40    3.94 405
   2  -7  11   11.23    3.49  83
   7  -5 -11    3.01    2.01 314
   7  -2 -11   35.84    2.99   4
  -2  -5 -11   35.07    3.01 134
  -2  -5 -11   35.61    2.82 388
  -2  -5 -11   35.66   10.61 240
  -5  -2 -11    3.88    1.67 302
  -5  -2 -11    2.40    2.29 155
   7  -6 -10  198.13    8.14 403
   6  -7  10    3.01    3.56  54
   7  -6 -10  207.33    7.76  46
  -7   1  10    4.24    2.30 158
   7  -6 -10  189.87    7.76 285
   6   1 -10  199.56    8.18 360
  -1  -6  10    2.92    2.66 102
  -1   7 -10  196.81    6.72 241
  -7   6 -10  203.69    6.65 353
   6  -7 -10    2.69    1.84  65
   6  -7 -10    3.99    2.66 201
   7  -6  10  195.04    8.85  42
   7  -1 -10    2.73    2.49 347
   1  -7  10  172.95    8.00  90
  -6  -1  10  181.83    7.16 143
   7  -1 -10    0.34    1.72 366
   7  -6 -10  188.69    8.38 210
   1   6 -10    0.49    1.22 169
   7  -6  10  141.74    5.47 279
   6  -7 -10    3.11    2.63 297
   6  -7 -10    0.76    2.27 407
   1  -7 -10  195.98    7.88 405
   7  -1  10    0.81    1.16 358
   7  -1  10    1.51    2.09 389
  -1  -6 -10    1.13    1.80 229
  -6  -1 -10  169.35    7.14 159
  -6  -1 -10  193.16    6.70 299
   7  -1  10    7.22    2.41   7
  -7   1 -10    1.27    1.27 275
  -1  -6 -10    3.04    2.39 124
  -1  -6 -10   -1.28    1.60 398
   1  -7 -10  172.88    6.79 111
   0   5 -14  237.41    8.58 236
   5   0 -14  225.49    9.16 348
   5   0 -14  234.28    9.45 201
  -5   0  14  212.38    7.09 150
   0  -5  14  212.16    8.19  95
   5   0 -14  197.33    6.92  86
   5  -5 -14  208.56    5.98 136
   5  -5 -14  249.02   10.00 284
  -5   5 -14  214.62   14.34 351
   0   5  14  210.56    7.22  68
   5  -5 -14  211.36    6.23  79
   0  -5 -14  212.02    6.86 137
   5  -5  14  234.56    9.21  51
   5  -5 -14  234.93   10.08 194
   0  -5 -14  231.99    8.78 387
   0  -5 -14  220.01    8.95 301
  -5   0 -14  236.61    8.25 279
   5  -5 -14  235.63    9.20 391
   0  -5 -14  237.23    8.96 230
   5   0  14  211.43    7.99  11
   1  -1 -18  912.44   26.54 364
  -1   0 -18  973.58   28.58 244
   0  -1 -18  923.36   27.10 271
   0  -1 -18  978.51   28.71 238
   0   1 -18 1023.25   29.73 338
   1   0 -18 1023.64   29.76 335
   1  -1 -18  947.27   27.87 328
  -1   1 -18 1030.20   30.01 244
  -1   0 -18  964.10   27.88 267
   1  -1  18  861.84   22.59  82
  -1   0 -18  965.94   28.10 328
   1  -1 -18  972.53   28.55 232
   1  -1 -18  931.42   27.38 269
   0  -1 -18  907.60   26.33 363
   1   0 -18 1015.32   29.66 172
   0  -1 -18  993.44   28.97 325
   1   0 -18  994.95   29.06 233
  -1   1 -18 1031.26   29.79 335
   0   1 -18  986.04   28.80 239
   1  -1  18  860.88   22.41 145
   1  -1 -18 1032.61   30.32 171
   9  -4  -3 1217.51   34.38  14
   4  -9   3  134.39    7.26  77
   5  -9   3 1163.28   34.01  70
   9  -5  -3  147.74    7.17  22
   9  -4  -3 1144.15   30.58 405
   5  -9  -3 1268.14   33.77 195
   9  -5   3  123.34    6.45  23
  -4  -5   3 1138.87   32.48 123
   4  -9  -3  144.33    5.17 179
   5  -9  -3 1115.00   32.17  74
  -5  -4   3  144.07    4.54 379
  -5  -4   3  121.80    4.18 225
   9  -4   3 1199.48   34.19  16
  -5  -4   3  137.31    6.74 129
   4  -9  -3  127.93    6.58  81
  -4  -5  -3 1262.09   32.66 403
  -4  -5  -3 1122.92   31.82 128
  -5  -4  -3  123.46    6.16 134
  -4  -5  -3 1314.04   33.95 255
   3  -9   0   71.94    5.16  85
   9  -6   0   71.23    5.00  29
   9  -3   0   38.83    3.98   8
   9  -3   0   28.57    1.80 405
   6  -9   0   30.67    3.79  65
  -3   9   0   70.90    3.20 229
  -6  -3   0   63.69    4.45 138
  -3  -6   0   27.63    3.41 119
  -5  -1  13   38.80    2.91 141
   6  -5 -13   38.42    3.98 280
   1   5 -13  196.47    7.33 225
   5   1 -13   35.78    3.70 204
   6  -5 -13   49.94    4.25 314
   6  -1 -13  174.44    8.09 207
  -1   6 -13   50.85    3.45 244
   6  -5 -13   46.62    2.67  55
   6  -5 -13   47.21    4.43 201
   5   1 -13   47.99    4.07 355
  -1  -5  13  166.90    7.04 102
   6  -1 -13  195.81    7.54 366
   5  -6  13  171.50    7.97  56
   6  -5 -13   40.48    2.50 138
   6  -1 -13  198.90    8.39 343
   1   5 -13  196.79    7.10 172
   1  -6  13   47.47    3.85  88
   6  -5 -13   36.95    3.67 392
  -6   1  13  169.12    6.20 160
   5  -6 -13  177.26    8.25 193
   1  -6 -13   38.05    2.55 123
   1  -6 -13   51.30    4.28 305
  -1   6  13   34.46    3.37  57
   5  -6 -13  179.44    7.77 397
   5  -6 -13  175.44    5.79 161
   6  -1  13  173.69    7.22  14
  -6   5 -13   42.36    3.02 344
   1  -6 -13   51.39    3.84 221
   1  -6 -13   47.59    4.01 395
   6  -5  13   45.30    4.32  43
  -6   1 -13  184.25    6.50 271
   5  -6 -13  185.41    7.96 291
   5  -6 -13  172.23    5.86  80
  -1  -5 -13  186.91    7.33 387
  -5  -1 -13   36.43    3.30 165
   5   1  13   48.16    3.50   2
  -1  -5 -13  188.54    7.38 235
  -1  -5 -13  180.41    7.78 306
  -1  -5 -13  174.56    6.32 136
  -5  -1 -13   53.92    3.44 290
   9  -3  -1   12.52    1.57 401
   6  -9  -1   21.51    2.53 213
  -3   9   1    7.16    1.80 233
   3  -9   1   -1.49    2.70  84
  -3   9  -1    4.76    1.38 224
   9  -3  -1   18.30    3.08   8
   6  -9   1   14.73    3.59  65
   9  -6   1    6.71    2.59  29
   6  -9  -1   22.05    4.16  66
   9  -6  -1    4.82    3.00  29
   3  -9  -1    5.46    2.93  86
   9  -3   1   14.12    2.59   9
  -6  -3   1    5.26    2.41 137
  -3  -6   1   20.53    3.06 118
  -6  -3  -1    6.32    2.40 139
  -3  -6  -1   17.94    2.89 120
   6  -6 -12  159.17    7.23 399
  -6   0  12  147.36    5.88 150
   6   0 -12  152.89    7.22 351
  -6   6 -12  166.08    6.29 357
   0   6 -12  152.07    5.79 232
   6  -6 -12  169.01    8.12 200
   6  -6 -12  148.51    5.74  62
   6  -6 -12  166.56    7.52 288
   0  -6  12  148.67    7.01  96
   6  -6 -12  144.38    5.34 155
   6   0 -12  169.83    7.63 210
   6  -6  12  137.51    6.78  49
   6   0  12   93.49    4.72 398
   6   0  12  125.01    5.73 348
   0  -6 -12  154.80   12.16 225
  -6   0 -12  153.40    5.71 284
   0  -6 -12  157.34    7.27 310
   0  -6 -12  143.30    6.33 395
   6   0  12  154.51    6.80   5
   0  -6 -12  148.60    5.77 124
   8  -4  -9    9.02    1.97 392
  -4  -4   9   10.00    2.77 122
   4  -8   9    5.69    3.47  72
   4  -8   9    9.40    2.06 187
  -4  -4   9    4.96    2.08 256
   4   4  -9    5.53    1.93 208
   4  -8  -9    5.92    2.40 183
   8  -4   9   12.33    3.31  23
   4  -8  -9    6.59    2.20  87
   8  -4  -9    9.51    2.51  19
   8  -4  -9    9.58    3.13 322
  -4  -4  -9   12.81    2.30 256
  -4  -4  -9    8.66    2.36 140
  -4  -4  -9    7.91    1.46 375
   5  -4 -15  157.57    7.73 194
   4  -5 -15   21.83    3.52 286
   1   4 -15   28.46    2.90 173
   4   1 -15  139.35    6.64 194
   5  -4 -15  141.27    6.89 320
   5  -1 -15   22.78    3.63 198
   4   1 -15  134.64    5.47  73
   4  -5  15   17.79    3.34  60
   1   4 -15   33.80    3.50 229
   5  -1 -15   27.88    2.25  84
  -5   4 -15  131.73    5.73 339
  -1  -4  15   27.63    2.62 104
   5  -1 -15   23.33    2.83 366
   5  -1 -15   26.89    1.91   2
   1  -5  15  143.40    6.44  87
   5  -4  15  146.24    6.66  46
   5  -1 -15   31.53    3.64 340
   4  -5 -15   27.73    3.17 389
   5  -4 -15  142.21    7.24 276
  -4   5 -15   33.69    3.29 354
  -1   5 -15  149.24    6.64 245
   5  -4 -15  150.49    7.00 384
  -4  -1  15  136.66    5.13 139
   4   1 -15  158.41    7.45 351
   4  -5 -15   26.25    4.26 186
  -1  -4 -15   26.75    2.08 152
  -1  -4 -15   22.70    3.60 297
  -5   1 -15   23.32    2.47 269
  -1   5  15  132.40    4.68  49
   5  -1  15   23.30    2.98  22
   1   4  15   21.12    2.43  80
   1  -5 -15  140.59    4.55 141
  -4  -1 -15  143.80    6.20 284
  -1  -4 -15   24.57    2.98 238
   4   1  15  137.04    5.63   9
  -4  -1 -15  159.60    7.50 259
   1  -5 -15  154.29    7.00 387
   1  -5 -15  143.00    6.71 226
  -1  -4 -15   22.74    2.95 379
   1  -5 -15  135.12    6.77 297
   9  -3  -2    0.98    0.76 317
   3  -9  -2    2.51    2.51  87
   9  -6   2    2.70    2.70  29
   6  -9  -2    1.84    3.11  66
  -3   9  -2    2.24    1.37 219
   9  -6  -2    7.19    2.88  29
   3  -9   2    2.31    2.72  84
  -3   9   2    1.93    1.93 237
   9  -3  -2   -0.44    1.10 397
   6  -9  -2    3.01    2.10 210
   6  -9   2   -0.14    3.29  64
   9  -3  -2    4.94    2.71   8
   9  -3   2    2.45    2.56   9
  -3  -6  -2   -1.13    2.27 121
  -6  -3   2    3.74    2.31 137
  -6  -3  -2   -1.85    2.72 140
  -3  -6   2    0.35    2.92 117
  -3   0 -17   16.34    2.90 317
   3  -3 -17   12.40    2.91 220
   3   0 -17   15.25    3.20 220
   0   3 -17   15.70    2.84  30
   0  -3  17   11.36    1.73  97
  -3   0 -17   15.00    2.79 272
   3  -3 -17   17.60    3.26 321
  -3   3 -17   14.42    2.78 341
   0  -3 -17    9.76    2.01 285
   3  -3  17    6.94    2.23  60
   3   0  17    9.98    1.70  33
   3   0 -17    9.10    2.61 185
   3   0 -17   17.66    3.27 341
  -3   0 -17    6.52    3.33 254
   3   0  17   13.06    2.22 126
   3  -3 -17    9.79    3.03 276
   0   3 -17   13.17    3.25 352
   3  -3 -17   10.20    2.48 376
   0  -3 -17   10.86    2.70 373
   0  -3 -17   16.58    2.97 235
   0   3 -17    8.57    2.78 238
  -3   3 -17   10.31    3.32 257
   3  -3 -17   11.48    3.70 182
   7  -8  -6   56.14    4.31  57
  -7  -1   6    3.44    2.89 146
   1  -8   6   -0.67    2.82  93
   8  -1  -6   66.71    3.73 350
   8  -7  -6   -1.37    1.62 291
  -8   1   6   61.26    4.28 158
  -1  -7   6   61.13    4.77 104
   7  -8  -6   59.95    4.09 306
   7  -8   6   57.15    5.57  52
   8  -7   6   -0.68    3.40  41
   8  -7  -6   -0.70    2.23  43
   7  -8  -6   61.37    4.43 212
  -8   1  -6   67.18    4.81 165
   1   7   6   38.72    3.20 193
   7   1   6    3.55    1.89 313
   1  -8  -6   -1.96    2.58 103
  -7  -1  -6    4.59    2.85 154
   8  -1   6   76.11    4.90   1
  -1  -7  -6   54.55    4.24 115
  -8   8   0   -0.12    2.67 321
   8  -8   0    1.27    2.96  47
  -8   0   0   -0.78    2.33 155
   0  -8   0    1.02    2.55 102
   5  -9   4  486.66   16.83  70
   4  -9   4   98.29    6.25  76
   9  -4  -4  513.08   16.62  15
   9  -4  -4  494.03   14.35 402
   9  -5  -4  103.01    5.77  22
  -5  -4   4  115.45    4.00 379
   4  -9  -4  112.85    4.55 179
   5  -9  -4  517.00   15.18 193
   9  -5   4  105.38    6.02  23
  -4  -5   4  460.60   15.39 122
   4  -9  -4   99.85    5.86  82
   5  -9  -4  454.65   15.36  75
  -5  -4   4  113.73    6.19 129
   9  -4   4  432.38   14.80  17
  -5  -4   4   81.60    3.17 232
  -4  -5  -4  446.36   14.75 129
  -4  -5  -4  502.79   14.11 254
  -5  -4  -4   93.66    5.41 135
  -4  -5  -4  487.25   13.33 398
   8  -6  -8  145.12    6.21 279
   2   6  -8   14.52    1.65 186
   8  -6  -8  134.56    6.42  37
  -8   2   8   18.40    2.62 165
   8  -6  -8  120.90    6.00 406
  -2  -6   8   19.70    3.14 109
   6  -8  -8   20.46    3.13  68
   6  -8   8   16.85    3.62  59
  -6  -2   8  122.92    4.65 402
  -6  -2   8  117.65    5.90 138
   6  -8  -8   19.63    2.86 307
   8  -6   8  139.18    7.31  36
   6  -8  -8   26.86    3.26 201
   8  -2  -8   13.75    2.61   2
   8  -2  -8   21.89    3.21 340
   2  -8   8  114.69    6.70  86
  -2   8  -8  138.62    4.95 254
   8  -2  -8   17.29    2.11 375
  -2  -6  -8   10.94    2.75 125
  -2  -6  -8   21.51    3.27 400
   8  -2   8   12.52    1.80 377
   8  -2   8   10.48    2.89   9
  -6  -2  -8  117.25    5.97 151
   2  -8  -8  130.29    6.22 100
  -2  -6  -8   14.15    1.83 232
   3  -6 -14   26.19    1.76 113
   6  -3  14   23.54    2.97  31
   6  -3 -14   26.50    3.44 329
  -3  -3  14   26.38    2.68 120
   3   3 -14   34.88    3.22 190
  -3   6  14   28.00    2.31  23
   3  -6 -14   23.35    3.36 394
   3  -6  14   23.17    3.19  73
   6  -3 -14   29.99    3.98 202
   6  -3 -14   27.11    1.95 108
  -6   3 -14   31.96    2.55 319
   6  -3 -14   30.68    3.15 379
   3  -6 -14   24.11    3.19 297
   6  -3 -14   28.23    2.10  27
   6  -3 -14   29.71    3.44 264
  -3   6 -14   29.29    3.52 260
   3  -6 -14   34.38    4.26 178
  -3  -3 -14   30.46    2.75 155
  -3  -3 -14   34.06    3.72 297
  -3  -3 -14   27.92    3.52 251
  -3  -3 -14   30.58    2.75 369
   8  -8  -1    1.20    1.44 312
  -8   8  -1   -4.24    2.31 318
   8  -8  -1    0.71    3.11  47
   8  -8   1    7.04    3.24  47
  -8   0   1    6.33    2.56 154
   0  -8   1   -0.90    2.71 102
   0  -8  -1    0.38    2.53 103
  -8   0  -1   -0.11    2.44 156
  -4  -3  12   16.95    2.62 125
   7  -4 -12   23.73    3.21 267
   7  -4 -12   15.50    2.40  28
   3  -7  12   19.39    2.77 198
   7  -4 -12   12.82    3.81 209
   7  -3 -12   71.04    4.97 211
  -3   7 -12   23.49    2.85 262
   7  -3 -12   65.92    3.99 381
   7  -3 -12   66.78    4.16 330
   7  -4 -12   20.31    3.08 388
   3  -7  12   19.77    3.29  76
   4   3 -12   22.93    2.51 200
   7  -3 -12   76.52    4.08  16
   4  -7  12   77.02    5.48  68
  -3  -4  12   66.51    4.05 117
   7  -4 -12   19.28    2.99 322
   3   4 -12   64.61    3.79 192
   7  -4 -12   13.49    2.61 128
   4  -7 -12   61.43    3.47  92
   3  -7 -12   22.94    3.54 176
   7  -4  12   23.03    3.34  30
   3  -7 -12   17.71    2.27 102
   4  -7 -12   83.56    5.20 184
   4  -7 -12   65.51    4.62 403
   3  -7 -12   26.66    3.50 306
   4  -7 -12   64.32    4.79 302
   3  -7 -12   27.08    3.20 402
  -4   7  12   57.13    3.73  25
  -7   4 -12   22.28    1.73 315
   7  -3  12   77.29    5.15  23
  -4  -3 -12   24.62    2.66 151
  -4  -3 -12   20.11    2.84 366
  -3  -4 -12   78.42    4.45 249
  -4  -3 -12   27.24    3.21 257
  -3  -4 -12   73.88    4.17 144
  -4  -3 -12   21.01    3.17 304
  -3  -4 -12   72.56    4.44 376
  -3  -4 -12   69.24    4.83 308
   3  -8   9    5.44    2.99  79
   8  -5  -9    2.81    2.05 398
   7  -7  -9  573.88   17.56 293
   7  -7   9  329.76   15.43 265
   8  -3  -9   82.64   11.57 384
   8  -5  -9    6.73    2.21 269
   7  -7  -9  557.21   17.05  54
   5  -8   9   70.73    5.89  65
   7  -7  -9  549.93   17.74 209
   5  -8   9   75.08    3.92 171
   7  -7   9  536.02   17.99  47
   8  -3  -9   71.34    4.36  10
   7  -7  -9  546.25   17.16 409
   8  -5  -9   -0.13    2.36  29
   8  -3  -9   85.46    4.94 331
   7   0  -9  573.90   17.47 355
   5  -8  -9   88.85    5.35 309
   3  -8  -9   11.37    2.42  95
  -7   0   9  532.53   16.31 151
  -5  -3   9    0.90    2.14 130
   5  -8  -9   72.65    4.62  78
   0   7  -9  546.51   14.66 218
   3  -8  -9    3.99    2.85 172
   8  -3   9   73.69    4.96  17
  -3  -5   9   65.27    4.68 115
   3   5  -9   74.09    3.54 199
   5  -8  -9   68.45    4.58 191
   0  -7   9  531.67   17.50  97
   0  -7  -9  537.53   15.40 215
  -7   0  -9  566.07   17.78 163
  -7   0  -9  562.36   15.59 292
   0  -7  -9  491.26   15.24 115
  -5  -3  -9    5.58    2.58 146
   7   0   9  579.85   15.88 338
  -3  -5  -9   80.27    4.27 388
   0  -7  -9  510.35   15.68 406
  -3  -5  -9   77.97    3.91 245
  -3  -5  -9   83.22    4.77 133
   1  -2  18    0.00    1.51 166
   1  -2 -18    0.80    2.53 170
  -2   1 -18   -3.34    2.60 249
   2  -1 -18    0.73    2.80 227
   2  -1 -18   -0.86    2.81 364
   1  -2 -18    8.05    3.18 322
   2  -1 -18    3.34    2.99 265
   1   1 -18   -0.75    2.13 172
   2  -1 -18    3.12    3.12 331
  -2   1 -18   -3.70    1.98 330
   2  -1 -18    1.30    3.12 177
   1  -2 -18    2.58    2.37 369
  -1   2 -18   -0.62    1.62   2
   1   1 -18   -2.72    2.85 233
   2  -1  18    2.47    1.46 140
   1  -2  18   -0.78    1.17  84
  -1   2 -18    1.50    2.62 341
   2  -1  18   -0.14    1.27  61
   1   1 -18    3.05    2.93 341
   1  -2 -18    4.77    3.34 231
   1  -2 -18    0.95    2.39 275
  -1   2 -18    3.62    2.99 244
  -1  -1 -18    4.09    3.49 243
  -1  -1 -18    0.86    2.96 320
  -1  -1 -18   -0.59    2.58 274
   0   4 -16    6.51    2.95 359
   4   0 -16    1.79    2.81 192
  -4   0  16   -0.23    1.02 154
   0   4 -16   -0.38    2.55 238
   4  -4 -16    3.90    3.21 187
   4  -4 -16   -2.11    2.46 317
   4  -4 -16    3.53    3.10 383
   0  -4  16    2.50    1.62  96
   4   0 -16   -0.60    2.04 344
   4  -4 -16   -3.16    2.31 279
   4  -4  16   -1.65    1.92  55
   4   0 -16    1.23    2.33  66
  -4   4 -16   -0.89    2.15 345
   0   4  16    2.00    1.29  61
   0  -4 -16    0.64    2.35 379
   4   0  16    0.98    1.71  21
   0  -4 -16    1.15    0.92 162
  -4   0 -16    2.07    2.08 275
  -4   0 -16   -1.48    3.08 260
   0  -4 -16    1.75    2.10 233
   3  -9   3   -0.27    2.74  83
   9  -3   3    0.58    2.33  10
  -3   9   3    1.95    2.08 240
   9  -6   3   -1.92    2.82  30
   9  -6  -3    0.26    1.32 266
   9  -6  -3    1.71    2.89  29
   6  -9  -3   -0.56    3.10  67
   9  -3  -3    0.11    0.99 322
   9  -3  -3    2.32    1.44 393
   6  -9   3    2.71    2.57  64
   6  -9  -3    1.97    1.84 207
   3  -9  -3   -0.79    2.23  88
   9  -3  -3   -3.90    2.60   8
  -3  -6  -3   -2.59    1.69 122
  -6  -3   3   -1.77    1.33 136
   3   6   3   -0.25    2.58 168
  -3  -6   3    3.18    2.94 117
  -6  -3  -3    7.05    3.04 141
  -8   8  -2   29.56    2.65 314
   8  -8   2   45.52    4.64  47
   8  -8  -2   44.96    5.06  48
   8  -8  -2   44.24    2.97 309
  -8   0   2   47.75    4.18 154
   0  -8   2   50.95    4.59 101
   0  -8  -2   38.83    3.99 104
  -8   0   2   43.55    2.92 266
  -8   0  -2   48.67    3.96 156
  -2   6 -14   13.72    2.72 252
   6  -4 -14   12.05    1.63 119
   6  -2 -14   32.58    2.44 101
   2  -6  14    7.84    2.53  81
   4  -6  14   33.05    3.57  65
   6  -4 -14   11.83    2.66 321
  -2  -4  14   38.36    3.19 111
   6  -4 -14   12.09    1.71  45
   6  -2 -14   40.64    4.23 204
   6  -4 -14    9.94    2.62 272
   6  -4 -14   14.08    3.47 201
   6  -2 -14   38.38    2.41  11
   6  -2 -14   42.81    3.71 373
   2   4 -14   40.16    3.37 181
   4   2 -14   14.41    3.05 358
   2   4 -14   42.09    3.21 219
   4   2 -14    7.92    2.48 196
  -4  -2  14    9.14    1.89 131
   6  -2 -14   43.11    4.23 335
   6  -4 -14   14.17    2.41 385
   4  -6 -14   43.74    4.21 185
  -4   6  14   39.83    2.18   5
   4  -6 -14   48.44    4.24 395
  -6   4 -14   12.32    2.08 331
   4  -6 -14   42.53    4.03 293
   4  -6 -14   39.57    1.98 101
   6  -4  14   11.51    2.50  38
   2  -6 -14   12.12    1.53 122
  -2  -4 -14   40.28    3.67 301
   2  -6 -14    9.63    3.33 300
   2  -6 -14   16.36    3.21 217
   2  -6 -14   14.58    3.00 393
  -4  -2 -14    9.83    3.16 258
  -2  -4 -14   40.71    3.64 243
  -2  -4 -14   43.41    3.42 377
  -2   6  14   13.12    2.28  40
  -4  -2 -14   10.59    2.16 162
  -4  -2 -14   16.72    3.08 293
   2  -6 -14   15.34    3.51 170
  -2  -4 -14   36.09    2.74 148
   6  -2  14   33.68    3.18  23
   2   0 -18   12.41    3.39 338
   0   2 -18    9.18    1.93  13
   0   2 -18    4.24    2.50 238
   0  -2  18   13.59    1.46 100
   2   0 -18    8.65    2.97 227
   2   0 -18   10.36    3.72 178
   0   2 -18   14.37    3.49 345
   0  -2 -18    3.19    3.07 318
   2  -2  18    7.69    1.83  69
  -2   2 -18    9.38    2.76 250
   2  -2 -18   13.81    2.83 369
  -2   0 -18    7.29    2.55 269
   0  -2 -18    8.08    3.45 236
   2  -2 -18   13.02    2.88 272
   2   0  18    9.27    1.44 123
   2  -2 -18    6.26    2.89 226
  -2   0 -18    9.03    2.85 323
   0  -2 -18    9.59    2.92 368
   0  -2 -18    8.22    2.63 278
   2   0  18   10.71    1.42  51
  -2   0 -18   15.74    4.05 248
   2  -2  18    4.47    2.30 157
   2  -2 -18   16.12    3.15 325
   2  -2 -18   11.14    2.93 176
  -2   2 -18    8.07    2.61 337
  -8   0   3   36.90    4.01 269
  -8   0   3   49.64    4.31 153
   8  -8   3   58.18    5.10  47
   0  -8   3   49.35    4.72 100
   8  -8  -3   62.39    5.29  48
   8  -8  -3   61.93    3.60 306
   0  -8  -3   60.32    4.92 105
  -8   0  -3   56.46    4.24 157
   4  -9   5   12.44    3.37  76
   4  -9  -5   11.76    2.17 178
  -5  -4   5    8.65    1.68 237
  -4  -5   5   16.28    2.69 122
   9  -4   5   22.36    3.61  18
   4  -9  -5   11.82    3.03  84
   5  -9  -5   17.64    2.38 191
   9  -4  -5   17.03    1.69 314
   5  -9  -5   13.06    3.25  76
   5  -9   5   17.26    3.70  70
   9  -4  -5   11.68    1.88 399
   9  -5  -5    5.45   10.46 406
   9  -4  -5   14.14    3.55  15
  -5  -4   5   13.44    1.98 380
  -4  -5   5    9.28    2.13 364
   9  -5   5   11.43    2.47  24
  -5  -4   5   13.64    3.06 128
   9  -5  -5   14.28    3.05  22
  -5  -4  -5    9.73    2.93 137
  -4  -5  -5   14.79    1.70 253
  -4  -5  -5   22.35    3.21 131
  -4  -5  -5   12.35    1.34 393
  -1  -6  11   17.24    3.05 103
   6   1 -11   78.58    5.09 358
   7  -1 -11   21.78    3.36 345
  -6  -1  11   67.13    4.02 143
   7  -6 -11   78.92    5.04 283
   7  -6  11   78.61    5.71  43
   6  -7 -11   23.22    3.18 405
  -7   6 -11   83.08    3.74 349
   6  -7  11   15.53    3.70  55
   7  -1 -11   20.40    2.57 365
  -1   7 -11   83.42    3.86 241
  -7   1  11   25.86    2.83 159
   7  -6 -11   80.93    5.37 207
   7  -6 -11   79.23    4.64 400
   1   6 -11   22.77    2.03 216
   6  -7 -11   21.12    2.57  68
   1   6 -11   22.46    2.02 169
   6  -7 -11   20.67    3.64 199
   7  -6 -11   69.09    4.05  49
   6  -7 -11   19.55    2.92 295
   7  -6  11   45.84    3.09 282
   1  -7  11   69.77    4.78  90
   6   1 -11   85.04    5.25 213
   7  -1  11   12.72    2.33 390
   1  -7 -11   84.52    4.90 402
   1  -7 -11   76.64    4.07 114
   7  -1  11   23.66    3.38   9
   7  -1  11   22.67    1.93 360
  -6  -1 -11   86.72    4.08 295
  -1  -6 -11   20.16    2.64 127
  -6  -1 -11   88.14    4.97 161
  -1  -6 -11   25.67    2.68 229
  -1  -6 -11   20.21    2.61 395
  -7   1 -11   20.05    1.80 273
   6  -9  -4    5.56    2.65 204
   9  -6  -4    2.13    1.33 267
   9  -6   4    0.00    2.05  30
   6  -9  -4    6.72    3.08  68
   9  -6  -4    1.19    3.03  30
   6  -9   4    4.69    3.70  64
  -3  -6   4    4.62    2.61 116
   9  -3  -4    9.85    3.33   8
  -6  -3   4    0.45    2.01 220
   9  -3  -4    9.97    1.68 390
  -6  -3   4   -1.99    2.66 136
   3  -9   4    2.47    3.30  83
   9  -3   4   10.22    3.26  11
   9  -3  -4    7.73    1.56 325
  -3   9   4    4.44    2.36 243
   3  -9  -4    4.03    3.38  89
  -3  -6  -4   12.62    2.92 123
   8  -7  -7   -2.38    1.63 289
   7  -8  -7    8.33    2.74 209
   7  -8  -7    9.18    2.75 303
   8  -7   7   -4.19    2.71  42
   7  -8  -7   12.75    3.38  59
   8  -7  -7    1.95    2.93  44
   8  -7   7    0.13    1.66 268
   7  -8   7   10.84    3.30  53
  -7  -1   7    1.45    2.45 146
   8  -1   7    8.14    2.72   3
  -1  -7   7    8.93    3.24 104
   1  -8  -7   -0.85    2.29 105
   8  -1  -7    7.96    3.10 349
  -8   1   7   10.43    2.65 158
   1  -8   7   -0.27    2.67  92
  -7  -1  -7   -1.53    1.20 310
  -7  -1  -7    3.73    2.74 156
   7   1   7    0.99    2.32 319
  -1  -7  -7    7.25    3.07 117
   5  -7 -12    3.92    1.70  82
  -5  -2  12  116.97    5.39 135
  -7   5 -12  139.82    4.97 332
   5  -7 -12    1.23    2.73 191
   2   5 -12   -0.37    1.73 182
   7  -5 -12  136.66    5.60  40
   7  -5 -12  117.49    5.17 137
   7  -2 -12   -0.82    2.22 337
   7  -5 -12  144.93    6.85 275
  -2   7 -12  144.01    5.97 252
   5  -7 -12    0.82    2.35 298
   7  -5 -12  119.37    6.73 207
   7  -5  12  120.07    6.82  37
   7  -2 -12    5.36    1.79   5
   7  -5 -12  138.83    6.30 315
  -5   7  12    0.63    2.14  13
   2  -7  12  124.43    6.61  83
   7  -5  12   94.32    4.42 297
  -2  -5  12   -1.08    2.40 109
   5  -7 -12    3.03    2.60 403
   7  -2 -12    1.69    2.03 373
   7  -2 -12    1.91    2.29 212
   7  -5 -12  132.82    6.15 393
   5   2 -12  137.69    6.38 206
   5  -7  12   -2.34    3.17  62
   2  -7 -12  160.98    7.41 167
   7  -2  12    1.54    2.48  17
  -5  -2 -12  139.89    6.33 157
  -2  -5 -12    0.32    1.72 385
  -2  -5 -12   -0.57    1.81 310
  -5  -2 -12  131.02    5.71 299
   2  -7 -12  142.26    7.10 308
  -2  -5 -12   -1.49    1.81 137
   2  -7 -12  132.37    5.33 110
  -2  -5 -12   -1.16    2.20 239
   2  -7 -12  138.62    6.40 401
  -4   2 -17  284.66   10.17 327
   2  -4 -17  265.62   11.08 174
   4  -2 -17  269.11   10.25 371
   4  -2 -17  290.79   11.70 188
   2   2 -17  257.68   10.42 351
   2  -4 -17  259.52   10.24 223
   2   2 -17  243.93    9.46 179
   4  -2 -17  289.82   11.17 330
   2  -4 -17  252.94   10.15 285
  -2   4 -17  266.81   10.50 251
   2  -4 -17  236.93    9.36 380
   4  -2 -17  269.47   10.55 265
   2   2 -17  267.28   10.22 225
   2  -4  17  231.24    8.37  77
  -2  -2  17  238.73    7.56 121
  -4   2 -17  265.87   10.81 260
   2   2 -17  256.91    8.51  45
  -2   4 -17  242.54    9.72 352
   4  -2  17  231.70    8.29  42
  -2  -2 -17  265.45   10.15 284
   2   2  17  229.56    7.11  98
  -2  -2 -17  231.86    8.88 364
   2   2  17  222.78    7.01  18
  -2  -2 -17  257.87   10.07 246
   8  -4 -10  357.61   11.60 322
   4  -8  10  389.57   11.42 190
   8  -4 -10  358.54   11.80  20
   8  -4 -10  380.66   12.40 389
   4  -8  10  327.86   12.63  72
   4  -8 -10  342.41   11.32  89
   8  -4  10  345.09   12.61  25
  -4  -4  10  348.37   12.08 123
   4   4 -10  354.76   11.29 204
   4  -8 -10  343.53   12.42 310
  -4  -4  10  209.97   10.31 258
   4  -8 -10  393.61   13.21 181
  -4  -4 -10  378.99   15.79 255
  -4  -4 -10  333.65   11.35 142
  -4  -4 -10  362.63   10.89 373
   2  -9   0   45.61    4.47  92
   7  -9   0    7.19    3.25  59
   9  -2   0    0.80    2.41   3
   9  -7   0   43.17    2.28 285
   9  -7   0   47.89    4.78  36
  -9   7   0   42.83    2.42 350
   2   7   0    5.56    1.40 180
  -2  -7   0    5.84    2.62 113
  -7  -2   0   46.00    4.20 144
   8  -8  -4  199.46    7.37 303
   8  -8  -4  201.52    8.97  49
   8  -8   4  205.49    9.43  47
   0  -8   4  199.90    9.19 100
  -8   0   4  211.88    8.82 153
  -8   0  -4  223.38    9.21 158
   0  -8  -4  185.55    8.25 107
   9  -2  -1   19.50    1.33 334
  -9   2   1   11.03    2.66 166
   2  -9   1  118.93    6.75  91
   2  -9  -1  123.59    6.86  93
   9  -7  -1  127.06    4.51 284
   9  -2   1   12.96    3.11   3
  -9   7   1  114.04    4.41 350
   9  -7  -1  119.11    6.83  36
   9  -7   1  136.95    7.34  36
   9  -2  -1   18.54    3.49   2
   7  -9   1   15.81    3.69  59
   7  -9  -1   14.91    3.67  60
  -7  -2   1  124.96    6.40 144
   2   7   1   12.54    1.80 181
  -2  -7   1   10.45    2.90 113
  -7  -2  -1  124.44    6.37 145
  -2  -7  -1   17.59    3.10 114
   8  -6  -9  125.69    6.24 403
   8  -6  -9  128.51    6.12  38
   8  -2  -9   32.34    3.82 339
   8  -2  -9   31.16    3.61   2
   6  -8   9   34.06    4.48  59
  -2   8  -9  128.86    4.86 252
   2  -8   9  126.69    7.14  86
   8  -6  -9  135.70    6.17 278
  -8   2   9   38.46    3.42 166
   8  -2  -9   32.89    2.65 373
  -2  -6   9   32.78    3.79 109
  -6  -2   9   83.31    5.75 401
   6  -8  -9   31.21    3.68 199
  -6  -2   9  146.67    6.66 138
   8  -2   9   28.67    2.68 379
   2   6  -9   34.98    2.16 183
   6  -8  -9   27.67    3.48 304
   8  -2   9   35.63    3.80  11
   2  -8  -9  114.91    5.73 102
   6  -8  -9   31.76    3.41  70
   8  -6   9  118.39    4.05 295
   8  -6   9  126.37    7.27  37
  -6  -2  -9  139.46    5.62 309
  -2  -6  -9   30.53    3.14 127
  -2  -6  -9   33.72    3.54 396
  -6  -2  -9  130.53    6.52 153
  -2  -6  -9   37.70    2.66 233
   3   2 -16   47.37    3.99 217
   2   3 -16   26.71    3.72 357
  -2  -3  16   22.63    2.23 115
   2   3 -16   28.04    3.53 180
   2   3 -16   30.99    3.26 223
  -3  -2  16   44.76    2.77 127
   3   2 -16   50.17    4.44 354
   3   2 -16   51.13    4.23 186
   5  -2 -16   28.01    3.15 371
  -5   2 -16   31.52    3.03 319
   3  -5 -16   32.04    3.98 288
   2  -5 -16   48.54    4.11 386
   2  -5 -16   45.84    4.00 221
   5  -3  16   52.39    4.44  40
   5  -3 -16   46.32    3.97 268
  -3   5 -16   24.30    3.35 356
  -2   5 -16   51.51    4.16 251
  -2   5 -16   52.28    4.44 360
   3  -5 -16   32.64    4.03 217
   5  -2  16   25.18    2.88  33
   5  -2 -16   27.42    3.81 333
   2  -5 -16   50.62    4.34 172
   5  -2 -16   22.18    3.31 195
   5  -3 -16   59.39    4.18 377
   3  -5  16   22.20    3.07  70
   5  -3 -16   59.59    4.91 326
   5  -3 -16   56.95    5.25 194
   3  -5 -16   21.91    3.13 386
   3  -5 -16   28.99    4.09 178
   2  -5  16   38.97    3.59  79
  -5   3 -16   47.30    3.61 329
  -3   5 -16   38.63    3.83 258
   2  -5 -16   48.58    4.60 291
  -3  -2 -16   52.66    4.12 287
   3   2  16   47.73    3.17   7
  -3  -2 -16   46.74    4.12 251
   2   3  16   21.53    2.49  92
  -3  -2 -16   53.21    3.75 362
   2   3  16   22.10    2.04   1
  -2  -3 -16   30.42    2.33 165
  -2  -3 -16   20.12    3.10 244
  -2  -3 -16   27.39    3.07 291
  -2  -3 -16   34.75    3.28 370
   5  -5 -15   37.65    4.48 192
  -5   0  15   30.97    2.38 152
   0   5 -15   28.43    3.15 236
   0  -5  15   31.77    3.62  96
   5   0 -15   26.93    3.83 198
   5  -5 -15   37.81    4.03 282
   5   0 -15   36.71    3.95 346
   5  -5 -15   31.41    3.62 388
  -5   5 -15   35.02    9.34 348
   5   0 -15   26.46    2.94  82
   5  -5  15   26.53    3.33  53
   0  -5 -15   37.37    3.89 299
  -5   0 -15   31.09    2.98 277
   0  -5 -15   33.94    3.35 230
   0   5  15   22.50    2.97  65
   0  -5 -15   29.27    3.38 385
   0  -5 -15   29.68    2.07 143
   5   0  15   29.07    3.17  14
   3  -9   5    4.66    3.30  83
   9  -3  -5 1031.58   27.58 387
   9  -6   5    1.79    2.30  30
  -9   3   5 1081.87   28.39 310
   9  -3  -5 1092.51   31.16   8
   6  -9  -5 1110.34   30.66 202
   6  -9  -5 1070.70   30.95  69
   9  -3  -5 1124.75   29.77 327
   6  -9   5 1042.85   31.25  64
   9  -6  -5    1.07    1.34 268
   9  -6  -5    0.40    2.51  30
  -3  -6  -5 1042.61   29.90 125
   3  -9  -5    1.29    2.83  91
  -6  -3   5    3.34    2.89 135
  -6  -3  -5    4.65    2.38 143
   9  -3   5 1118.24   32.28  12
   3   6  -5 1101.03   28.85 212
  -6  -3   5    1.33    2.89 225
  -3  -6   5 1010.91   29.52 116
  -3  -6  -5 1088.75   29.04 405
  -3  -6  -5 1030.32   26.75 232
  -3   9   5    4.20    3.15 246
   9  -7  -2  188.85    6.26 284
   9  -7  -2  175.59    8.48  36
  -9   7   2  148.55    5.37 351
   7  -9  -2    5.19    3.09  60
   7  -9   2    5.49    3.52  59
   9  -7   2  173.03    8.57  36
  -9   2   2    3.88    1.00 301
   9  -2  -2   11.20    2.44   2
   2  -9   2  167.76    8.30  91
  -7  -2   2  166.71    7.61 143
  -9   2   2    3.46    2.77 166
   9  -2   2    2.98    2.41   4
   9  -2  -2    5.44    1.14 337
  -2  -7   2    4.24    2.06 112
   2  -9  -2  159.57    8.04  94
  -7  -2  -2  172.96    7.75 146
  -2  -7  -2   -0.35    2.69 115
   1  -4 -17    1.64    2.69 288
   1  -4  17    1.04    1.56  87
   4  -1 -17  148.94    7.41 337
   3   1 -17   -2.33    2.33 219
   4  -3 -17   -2.81    1.84 376
  -3  -1  17    0.88    1.20 139
   4  -1 -17  147.23    6.95 365
   3   1 -17    6.13    2.94 185
   4  -3  17    0.14    2.18  50
  -4   1 -17  161.68    8.04 259
   1  -4 -17    0.11    2.35 379
   3  -4 -17  135.11    6.77 380
   4  -1  17  127.65    5.43  34
   3  -4  17  130.88    5.98  66
  -1   4 -17   -3.66    2.28 244
  -4   1 -17  139.42    6.49 266
   3  -4 -17  138.95    7.09 315
  -3   4 -17  160.73    7.75 256
   1   3 -17  157.76    7.17 231
  -4   3 -17    0.00    2.90 261
  -1  -3  17  115.73    4.71 108
   1   3 -17  144.71    6.69 172
   3  -4 -17  154.85    7.68 219
   4  -3 -17   -2.04    2.45 187
  -4   3 -17   -2.75    2.38 335
   1  -4 -17   -1.17    2.22 228
   3  -4 -17  145.71    7.83 180
  -1   4 -17   -2.00    2.50 355
  -3   4 -17  141.27    6.69 348
   1  -4 -17    5.13    2.78 167
   3  -4 -17  140.69    7.26 281
   3   1 -17   -0.14    3.29  51
  -4   1 -17  153.82    6.75 318
   4  -1 -17  143.54    7.55 189
   4  -3 -17    3.64    2.67 271
   1   3 -17  158.12    7.84 354
   4  -3 -17   -1.53    2.36 324
   3   1 -17    1.09    2.78 347
  -3  -1 -17   -1.94    2.91 252
   3   1  17    2.30    2.41 114
   3   1  17    2.33    1.59  22
  -1  -3 -17  143.16    7.04 287
   1   3  17  139.83    4.74  78
   1   3  17  138.25    4.58  15
  -1  -3 -17  145.80    6.71 371
  -3  -1 -17   -2.55    2.32 279
  -1  -3 -17  155.84    7.33 239
   9  -4  -6  108.12    5.80  15
   9  -4  -6  120.38    4.79 317
   9  -5  -6   52.87    3.52 403
   9  -4  -6  105.52    4.74 395
   4  -9   6   66.03    5.53  76
   5  -9   6  111.67    6.65  70
   5  -9   6  121.76    4.31 169
   9  -5  -6   69.30    4.87  23
   5  -9  -6  101.02    5.66  78
   4  -9  -6   68.05    3.95 178
  -5  -4   6   64.41    3.39 381
   5  -9  -6  112.53    5.24 190
  -5  -4   6   48.49    2.74 241
  -5  -4   6   64.45    4.70 128
  -4  -5   6  103.86    5.83 122
   4  -9  -6   59.01    4.29  85
   9  -5   6   67.76    5.20  25
   9  -4   6   98.65    6.00  18
  -4  -5  -6  111.25    4.13 389
  -5  -4  -6   60.49    4.47 138
  -4  -5  -6  105.87    4.33 252
  -4  -5  -6  108.19    5.77 132
   7  -7  10   57.11    5.35  48
   5  -8 -10    4.80    2.89 189
   3   5 -10   -2.67    1.58 195
   8  -3 -10    0.00    1.66 381
  -7   0  10   49.71    3.91 151
   8  -5 -10    9.94    2.22 314
   7  -7 -10   52.02    4.01 291
   5   3 -10   10.02    2.43 211
   8  -5 -10    8.48    2.45 268
   7   0 -10   52.09    4.05 353
  -3  -5  10    5.79    2.72 116
   8  -3 -10    3.32    2.06 331
   7  -7 -10   52.34    4.00 406
   7  -7 -10   48.92    3.71  56
   8  -5  10   11.71    3.07  31
   5  -8 -10   -3.37    2.79 307
   7  -7 -10   47.46    4.22 206
   8  -5 -10    8.97    2.50 396
   8  -5 -10    6.71    2.51  30
   5  -8  10    4.32    3.35  66
  -5  -3  10   11.78    2.82 130
   5  -8 -10    0.78    1.96  81
   3  -8  10    7.14    3.24  79
   3  -8  10    7.76    1.37 213
   0   7 -10   51.13    2.45 222
   5  -8  10   -0.77    3.47 175
   0  -7  10   46.61    4.31  97
   8  -3 -10    3.86    2.54  11
  -5  -3 -10    7.00    2.12 311
   7   0  10   53.76    3.12 343
   3  -8 -10    8.06    3.26 172
   3  -8 -10   11.36    2.36  97
   7   0  10   44.53    3.98   1
   0  -7 -10   46.56    3.86 117
  -3  -5 -10   -1.40    1.63 245
  -3  -5 -10    0.43    2.14 135
   7   0  10   42.31    2.48 407
  -7   0 -10   51.36    2.70 288
   0  -7 -10   46.77    3.75 403
   8  -3  10   -4.27    2.61  18
   0  -7 -10   54.60    3.39 217
  -3  -5 -10   -0.22    2.49 385
  -7   0 -10   48.30    3.90 165
  -5  -3 -10    5.49    2.37 148
  -6   6 -13    1.28    1.66 354
   6   0 -13   -2.36    2.86 207
   6  -6 -13    0.75    2.15 396
   6  -6  13    1.08    2.71  50
   6  -6 -13    3.48    2.41 198
   0   6 -13   -1.57    1.44 232
   6  -6 -13    2.26    1.69 151
  -6   0  13   -1.01    1.68 151
   6  -6 -13    1.54    1.68  66
   6  -6 -13    0.37    2.83 286
   0  -6  13   -0.26    2.31  96
   6   0  13    6.20    2.42   7
   0  -6 -13    2.72    2.16 226
   0  -6 -13    3.06    2.49 307
   0  -6 -13    4.17    1.82 128
  -6   0 -13    4.12    1.83 281
   0  -6 -13    2.45    2.13 392
   6  -5 -14   64.20    3.00  60
  -1   6 -14   59.21    3.87 243
   6  -5 -14   65.23    4.61 390
   1  -6  14   61.60    4.31  89
   5  -6  14   10.52    2.88  58
   6  -1 -14    8.98    2.61 342
   6  -5 -14   74.45    5.21 278
  -5  -1  14   62.03    3.55 142
   6  -1 -14    6.82    3.41 204
   5   1 -14   75.96    5.20 353
   6  -1 -14    4.48    2.13 365
   5   1 -14   69.39    4.90 201
   1   5 -14   10.62    2.53 225
   6  -5 -14   79.72    5.16 314
  -6   1  14    7.38    1.88 162
  -5   6 -14    5.17    2.40 358
  -1  -5  14    3.67   10.53 103
   1   5 -14    9.56    2.43 171
   6  -5 -14   67.66    3.46 131
   6  -5 -14   70.50    5.38 198
   1  -6 -14   68.02    4.43 222
   1  -6 -14   63.52    3.11 128
  -1   6  14   61.45    4.15  55
   5  -6 -14    4.45    2.29 289
   5  -6 -14    0.86    2.79 394
   6  -1  14    8.91    2.98  16
   5  -6 -14    7.25    3.29 191
   5  -6 -14    5.92    2.28 154
   1  -6 -14   75.37    4.85 392
  -6   5 -14   77.48    4.41 342
   6  -5  14   62.04    4.57  45
  -6   1 -14    4.23    1.72 270
   5  -6 -14    5.65    1.26  87
   1  -6 -14   59.04    4.68 303
  -1  -5 -14    7.35    1.71 140
  -1  -5 -14    2.88    2.14 384
   5   1  14   58.33    3.83   4
  -1  -5 -14    5.43    2.43 234
  -5  -1 -14   72.38    4.06 287
  -1  -5 -14    6.13    2.39 303
   3  -1 -18   67.50    5.48 221
   3  -1 -18   79.73    5.49 334
  -3   2 -18   29.19    3.97 255
   2  -3 -18   72.42    5.17 318
   1   2 -18   71.61    3.41  27
   3  -2 -18   26.49    3.77 268
   3  -1 -18   76.86    5.70 182
   1  -3 -18   22.79    3.72 280
   1  -3 -18   26.48    3.73 168
   2   1 -18   24.62    3.69 344
  -3   1 -18   81.70    5.72 254
  -3   1 -18   66.22    4.89 324
   3  -2  18   19.85    2.40  56
   2  -3 -18   73.01    4.76 374
   1   2 -18   74.89    5.01 232
  -2   3 -18   80.90    5.29 344
  -2   3 -18   82.45    5.67 250
   2   1 -18   28.90    3.47 178
   3  -2 -18   29.22    3.54 370
  -1   3 -18   30.60    3.47 244
   3  -1  18   57.11    4.17 137
  -1   3 -18   28.85    3.66  16
   2  -3 -18   65.44    5.25 174
   1   2 -18   69.60    4.98 347
   2  -3  18   61.08    3.47  74
   3  -2 -18   31.53    4.23 221
  -1  -2  18   65.75    2.97 114
  -3   2 -18   33.72    3.57 332
  -1   3 -18   22.80    3.55 347
   1  -3 -18   27.18    3.29 373
   1   2 -18   72.86    4.92 172
   1  -3  18   22.65    2.26  87
   2   1 -18   27.25    3.46 226
   3  -2 -18   32.62    4.47 181
   3  -1 -18   73.69    4.91 364
   1  -3 -18   37.52    4.35 315
   1  -3 -18   27.95    3.84 230
   2  -3 -18   76.02    5.46 225
   3  -2 -18   36.97    4.15 328
   3  -1  18   69.50    3.71  47
   2  -3 -18   71.16    5.22 278
  -1  -2 -18   75.26    5.32 241
   2   1  18   23.86    1.87 107
  -1  -2 -18   68.62    5.57 280
   2   1  18   26.58    1.99  39
  -2  -1 -18   22.64    3.27 315
  -2  -1 -18   30.35    3.58 276
  -1  -2 -18   73.46    4.78 313
  -1  -2 -18   61.64    4.58 366
  -2  -1 -18   38.01    4.43 247
   0   0 -19    2.20    2.81 331
   0   0 -19    4.00    2.79 237
   7  -9   3    0.00    2.95  58
   9  -2  -3    0.60    0.84 372
   2  -9   3   22.13    3.51  90
  -9   2   3   -5.20    2.31 165
  -9   2   3   -0.45    1.34 298
  -9   7   3   20.09    2.58 351
   7  -9  -3    0.98    2.38  61
   9  -7  -3   26.89    2.22 283
   9  -2  -3    0.00    2.55   2
   9  -7  -3   31.35    4.32  37
   9  -7   3   30.66    4.35  36
   9  -2  -3    1.14    1.25 338
   2  -9  -3   21.44    3.38  95
  -2   9   3   31.11    2.09 260
  -7  -2   3   26.76    3.59 143
  -2  -7   3   -1.95    2.69 111
   2   7   3   -1.27    2.04 183
   9  -2   3    2.63    2.52   5
  -2  -7  -3   -0.58    2.90 117
  -7  -2  -3   27.74    3.02 147
   8  -8   5   92.79    5.98  47
   8  -8  -5  103.17    4.96 301
   8  -8  -5   97.17    5.72  50
   0   8   5   84.31    4.37 211
   8   0   5  108.87    3.95 318
  -8   0  -5  105.37    3.71 309
  -8   0  -5  110.29    6.11 159
   0  -8  -5   97.20    5.72 108
   0  -8   5  100.58    6.30 100
  -8   0   5   96.87    5.50 153
   8   0  -5  125.15    5.39 360
  -4  -3  13   54.29    3.83 126
   7  -4 -13   48.80    3.05  31
   7  -3  13  347.45   12.33  25
  -7   4 -13   49.56    2.60 317
   7  -4  13   32.53    2.90 312
   3  -7 -13   57.79    4.54 175
   3  -7 -13   53.89    4.41 399
   7  -3 -13  337.00   10.64  18
   4  -7 -13  329.25   10.04  97
   7  -4 -13   48.72    4.05 123
  -3   7 -13   58.94    3.97 260
   4   3 -13   50.22    3.76 197
  -3  -4  13  307.08   17.73 118
   3  -7 -13   49.85    4.31 303
   3  -7 -13   50.37    2.91 106
   7  -3 -13  378.10   12.98 330
   3   4 -13  371.54   12.02 190
  -3   7  13   32.61    4.09  35
   7  -4  13   56.22    4.42  32
   4  -7 -13  331.31   12.26 300
   4  -7 -13  364.66   12.85 400
   7  -4 -13   49.85    4.87 207
   7  -4 -13   60.01    4.69 322
   7  -4 -13   68.16    4.71 266
   4  -7 -13  391.75   13.80 182
   3  -7  13   55.10    4.63  76
   7  -3 -13  360.71   13.50 208
  -4   7  13  273.75    9.08  22
   7  -3 -13  338.24   11.53 379
   4  -7  13  321.35   12.21  69
   7  -4 -13   52.58    4.13 385
  -3  -4 -13  349.66   11.91 248
  -3  -4 -13  355.64   11.68 374
  -4  -3 -13   58.22    4.27 364
  -3  -4 -13  338.04   11.96 305
  -3  -4 -13  327.05   10.75 147
  -4  -3 -13   51.46    3.71 153
  -4  -3 -13   65.60    4.77 301
  -4  -3 -13   54.14    4.41 255
   8  -7  -8   30.11    3.10 287
   8  -7  -8   25.97    3.69  46
   7  -8   8    8.19    3.42  53
   8  -1  -8    6.16    3.32 348
   7  -8  -8    4.20    2.94  60
  -8   7  -8   34.40    2.10 360
   7  -8  -8    4.57    2.87 207
  -7  -1   8   39.05    3.70 146
  -1  -7   8    8.76    3.23 104
   7  -8  -8    6.70    2.52 301
  -8   1   8    2.98    2.18 159
   8  -7   8   24.09    2.40 273
   8  -7   8   43.48    4.84  42
   1  -8   8   34.40    4.32  93
  -7  -1  -8   34.08    2.35 306
  -7  -1  -8   37.84    3.54 157
   8  -1   8    8.84    2.39   4
  -1  -7  -8    5.12    2.07 406
   7   1   8   24.93    3.26 324
   1  -8  -8   27.70    3.17 107
  -1  -7  -8    3.85    1.43 217
  -1  -7  -8    0.00    2.24 119
   8  -1   8    2.95    1.25 400
  -1   0 -19  115.02    6.32 327
   0   1 -19  128.48    7.14 238
   0  -1 -19  108.50    6.12 324
   0  -1 -19  115.97    6.14 270
   1  -1 -19  103.01    6.02 267
   1   0 -19  105.58    6.16 334
   1   0 -19  116.14    6.42 232
  -1   0 -19  114.85    6.49 242
   0   1 -19  112.27    6.19 337
   0  -1 -19  119.87    6.70 237
  -1   1 -19  121.33    6.74 333
  -1   1 -19  123.07    6.75 243
   1  -1 -19  106.72    6.10 363
   1   0 -19  123.41    6.83 171
   1  -1 -19  117.42    6.51 328
   1  -1 -19  110.77    6.62 232
   1  -1 -19  120.08    6.90 170
  -1   0 -19  119.31    6.12 266
   5  -1 -16  189.23    8.23 339
   5  -1 -16  196.37    8.24 365
   5  -1 -16  210.63    9.53 196
   1   4 -16  198.14    7.83 171
   4   1 -16   11.31    2.78 192
  -1  -4  16  163.92    6.65 105
   5  -1 -16  182.97    6.42  77
   1  -5  16   15.53    2.87  88
   4   1 -16   13.43    3.04 349
  -1   5 -16   17.12    3.07 243
   5  -1 -16  194.70    6.22   6
   1   4 -16  182.35    8.40 361
   4   1 -16   12.43    3.45  68
   1   4 -16  189.17    7.80 229
  -4  -1  16    7.79    1.66 141
   1  -5 -16   17.10    3.38 294
   4  -5 -16  188.23    8.30 387
  -4   5 -16  201.17    8.29 352
   1  -5 -16   10.21    2.91 226
  -5   4 -16   13.87    2.55 338
   5  -4  16   10.98    2.86  48
   5  -1  16  167.05    6.84  25
   5  -4 -16   20.22    3.64 320
  -4   5 -16  229.82    9.50 263
   1  -5 -16   17.33    2.90 384
  -5   1 -16  197.28    7.53 267
   1  -5 -16   12.15    1.25 151
   4  -5 -16  196.45    9.39 184
  -1   5  16   12.37    1.58  43
   4  -5  16  179.32   16.29  62
   5  -4 -16   21.10    2.95 382
   5  -4 -16   13.03    3.21 274
   4  -5 -16  199.48    8.97 284
   5  -4 -16   14.53    3.82 192
  -1  -4 -16  212.54    8.58 237
  -1  -4 -16  211.89    8.98 294
  -4  -1 -16   16.76    3.09 257
  -4  -1 -16   10.68    3.11 282
   1   4  16  166.57    6.29  77
  -1  -4 -16  202.44    8.21 377
   4   1  16   16.83    2.41  13
  -1  -4 -16  203.13    6.57 158
  -3   6 -15    5.61    2.55 258
  -3  -3  15   -0.56    1.57 122
   3   3 -15   -2.86    1.99 187
   6  -3 -15    2.74    2.48 200
   3  -6  15   -2.43    2.56  74
   6  -3 -15    0.70    2.32 328
   6  -3 -15    0.55    2.41 377
   6  -3 -15   -1.98    2.42 101
   6  -3 -15    2.15    1.34  32
   3   3 -15    3.26    2.54 360
   3  -6 -15    2.21    2.90 177
  -6   3 -15   -1.54    2.30 319
  -3  -3 -15    0.56    2.12 159
  -3   6  15   -0.88    1.51  16
   3  -6 -15    3.32    0.97 122
   3  -6 -15    3.37    3.03 295
  -3  -3 -15   -0.11    2.50 295
   6  -3  15    1.15    2.55  33
  -3  -3 -15    4.39    2.09 367
  -3  -3 -15   -0.95    2.60 249
   3  -6 -15   -0.96    2.56 392
   6  -9   6   90.91    6.31  64
   9  -3  -6  102.32    4.39 385
   9  -3  -6  110.26    4.51 328
   9  -6  -6   39.48    4.08  31
  -9   3   6   86.59    3.94 308
   9  -6  -6   36.19    2.94 269
   9  -6  -6   32.08    3.04 409
   6  -9  -6  100.65    5.66 199
   9  -6   6   30.19    3.91  31
   9  -3  -6   96.68    5.35   8
   3  -9   6   39.86    4.88  83
   6  -9  -6  101.70    5.93  71
   3  -9  -6   34.87    3.93  92
  -6  -3   6   45.58    3.97 135
   3   6  -6   98.82    3.87 206
  -6  -3   6   37.24    2.28 400
   9  -3   6  102.70    6.03  13
  -3  -6   6   97.60    5.92 116
  -3  -6  -6   92.67    5.57 126
  -3  -6  -6   93.53    3.56 234
  -6  -3  -6   37.45    4.10 144
  -3  -6  -6   93.77    4.01 401
   9  -2  -4    7.74    1.32 372
   7  -9  -4    1.43    2.59 212
   7  -9   4    2.93    2.94  58
   9  -2  -4    9.07    1.62 338
  -9   2   4   17.07    2.19 297
   9  -2  -4    5.35    2.68   2
  -9   2   4   10.56    2.91 165
   2  -9   4    0.94    3.35  90
   7  -9  -4    9.65    3.37  62
   9  -7   4    0.80    2.93  37
   9  -7  -4    6.69    3.42  37
   9  -7  -4    2.77    1.85 282
   9  -2   4   13.97    3.45   5
  -2   9   4    4.71    1.81 261
  -2  -7  -4    4.13    2.64 118
  -2  -7   4    9.10    2.47 111
  -7  -2   4   -2.10    2.54 142
   2   7   4    7.15    2.18 184
   2  -9  -4   -0.89    2.42  96
  -7  -2  -4    5.22    2.07 148
   9  -4  -7   25.85    2.29 319
   4  -9  -7  169.61    7.60  87
  -4  -5   7   27.06    3.68 122
   5  -9  -7   28.40    3.81 188
   9  -4  -7   20.57    2.46 393
   9  -5  -7  180.06    7.06 400
  -5  -4   7  125.13    4.76 245
   5  -9   7   29.01    2.31 174
   9  -5  -7  180.36    8.09  23
  -5  -4   7  187.19    8.18 128
   4   5  -7   23.67    2.45 213
   9  -5   7  188.59    8.76  26
   9  -4  -7   28.23    3.37  16
  -5  -4   7  142.84    5.53 382
   5  -9  -7   24.51    3.61  80
   4  -9   7  172.45    8.71  76
   5  -9   7   40.88    4.84  70
   4  -9  -7  215.74    7.92 177
   9  -4   7   27.04    3.87  19
  -4  -5  -7   23.64    1.85 385
  -4  -5  -7   25.66    2.21 251
  -5  -4  -7  169.31    7.63 140
  -4  -5  -7   25.73    3.41 134
  -5  -4  -7  191.83    5.73 365
   6  -7 -12  182.71    8.10 402
   6  -7 -12  176.36    6.71  71
  -7   1  12  157.92    6.34 160
   7  -6 -12   49.79    4.64 205
   1  -7  12   52.06    4.85  91
   6  -7  12  166.49    8.30  55
   6  -7 -12  191.06    8.88 197
  -7   6 -12   49.45    2.98 347
   7  -1 -12  182.36    8.48 212
   7  -6 -12   49.96    4.48 397
  -6  -1  12   51.41    3.56 144
   1   6 -12  189.21    6.42 168
   7  -1 -12  195.58    8.03 344
   6   1 -12   53.48    4.89 356
  -1  -6  12  171.32    7.89 103
   6  -7 -12  185.00    7.97 293
   7  -6  12   52.62    4.73  44
   1   6 -12  181.98    6.45 218
   7  -1 -12  174.45    7.01 364
   7  -6 -12   56.56    4.37 281
  -1   7 -12   60.74    3.45 240
   7  -6 -12   51.07    3.47  52
   6   1 -12   48.83    4.24 210
  -7   1 -12  175.26    5.94 271
   1  -7 -12   54.15    4.10 399
   7  -1  12  169.67    7.44  11
   1  -7 -12   53.88    4.52 311
   1  -7 -12   51.87    3.56 117
   1  -7 -12   57.49    3.74 216
  -1  -6 -12  174.64    7.98 311
  -1  -6 -12  163.94    6.82 392
  -1  -6 -12  168.44    6.65 130
  -1  -6 -12  172.21    6.94 230
  -6  -1 -12   55.57    3.43 292
  -6  -1 -12   45.73    3.66 163
   0  -3  18   36.94    2.80  99
   0   3 -18   36.50    4.12 237
   3   0 -18   34.59    4.04 340
   0   3 -18   59.41    5.06 350
   3   0 -18   42.59    4.38 183
   3   0 -18   41.53    4.17 220
   3  -3 -18   47.71    4.49 180
   3  -3 -18   36.29    3.95 274
   3   0  18   41.12    2.83  37
   0  -3 -18   40.92    4.69 234
   3  -3 -18   40.14    4.11 374
  -3   0 -18   40.74    4.88 252
  -3   0 -18   39.97    4.25 271
   0  -3 -18   35.89    3.88 372
   3   0  18   32.30    3.38 124
  -3   3 -18   30.83    4.36 255
   3  -3  18   33.16    3.03  63
   0  -3 -18   39.50    3.67 283
  -3   0 -18   41.64    4.14 317
  -3   3 -18   44.40    4.14 339
   3  -3 -18   39.30    4.33 220
   3  -3 -18   42.99    4.09 321
   4   2 -15   35.59    3.99 356
  -4  -2  15   30.33    2.53 132
   6  -2 -15   47.45    2.94  95
   6  -2 -15   59.13    4.97 201
   4   2 -15   30.97    3.31 193
   6  -4 -15   35.49    3.81 270
   6  -4 -15   32.23    2.00  51
   2   4 -15   49.05    3.65 220
   6  -4 -15   28.24    1.67 110
   6  -4 -15   34.25    3.89 383
   6  -2 -15   51.98    2.91  15
  -4   6 -15   55.83    4.35 360
   6  -2 -15   51.52    4.61 335
   4  -6  15   54.75    4.36  66
   6  -4 -15   26.45    4.57 198
  -2   6 -15   35.77    3.55 250
   6  -2 -15   48.88    3.76 371
   6  -4 -15   34.30    3.89 321
   2  -6  15   29.85    3.24  82
   2   4 -15   54.00    3.80 179
  -2  -4  15   45.22    3.34 112
   4  -6 -15   52.58    4.47 392
  -6   4 -15   33.22    3.18 330
   2  -6 -15   22.87    3.92 170
   2  -6 -15   32.88    3.61 391
   6  -4  15   29.16    3.49  40
   4  -6 -15   51.41    4.45 291
   4  -6 -15   50.86    4.36 183
  -2  -4 -15   52.46    3.61 375
  -4  -2 -15   34.94    3.96 290
   2  -6 -15   37.14    3.54 218
  -2   6  15   27.47    2.43  36
  -2  -4 -15   48.11    3.73 298
  -4  -2 -15   30.72    2.84 165
   2  -6 -15   31.53    1.88 129
  -2  -4 -15   49.34    3.09 152
   2  -6 -15   26.10    3.74 298
   6  -2  15   47.18   15.93  26
  -2  -4 -15   48.16    4.13 242
   4   2  15   31.90    2.85   2
  -4  -2 -15   26.52    3.34 256
   0  -4  17   -1.36    1.60  97
   4  -4 -17    3.17    2.70 317
   0   4 -17    1.97    2.47 357
   4  -4 -17    4.39    3.22 380
   0   4 -17    0.38    2.53 237
   4  -4 -17    6.27    2.37 185
   4   0 -17    6.10    3.11 343
   4  -4 -17    3.16    2.80 277
  -4   4 -17    1.01    3.15 261
  -4   0  17    1.16    1.16 158
   4   0 -17    4.23    2.68  58
  -4   4 -17    2.52    2.77 343
   4  -4  17    4.37    2.74  57
   4   0 -17    1.28    2.94 190
   0  -4 -17    1.39    1.93 377
  -4   0 -17    3.44    2.98 273
  -4   0 -17    3.57    3.45 258
   4   0  17    1.36    1.73  25
   0  -4 -17    3.37    2.44 290
   0  -4 -17    1.74    2.67 232
   8   0  -6  148.78    6.23 358
   8  -8   6  143.85    8.11  48
   8  -8  -6  132.95    6.98  51
  -8   0   6  138.23    6.61 153
   0  -8   6  131.93    7.37  99
   8  -8  -6  127.83    5.82 298
   0   8   6   79.59    3.82 209
  -8   0  -6  136.28    4.58 303
   0  -8  -6  121.61    6.67 110
  -8   0  -6  121.29    6.44 160
   8   0   6  148.28    4.89 325
   4  -8  11  391.89   14.23  73
   4   4 -11  395.26   12.47 201
   4  -8  11  391.11   11.65 192
   8  -4 -11  390.00   12.50  22
   8  -4 -11  452.86   14.30 387
  -4  -4  11  379.42   12.78 123
   8  -4 -11  430.91   13.68 323
   8  -4  11  416.58   14.51  26
   4  -8 -11  437.89   14.80 407
   4  -8 -11  469.87   15.43 180
   4  -8 -11  412.32   14.28 308
   4  -8 -11  382.83   12.13  92
  -4  -4 -11  427.93   12.75 371
  -4  -4 -11  443.80   14.00 253
  -4  -4 -11  413.53   13.62 311
  -4  -4 -11  385.38   12.61 144
   2  -8  10   49.95    4.66  86
   8  -2 -10    7.69    2.45 339
   8  -2 -10    8.83    2.95   3
   6  -8  10   -3.14    2.73  60
  -2   8 -10   52.08    3.13 250
   8  -2 -10    4.13    1.95 372
   8  -6 -10   48.66    4.33 213
   8  -6 -10   57.12    4.11  40
   8  -6 -10   53.71    4.31 400
   8  -6 -10   55.70    3.98 277
   6  -8 -10    6.84    2.25 302
   6  -8 -10    5.84    2.31  72
   6  -8 -10    8.83    3.22 196
   8  -6  10   53.49    4.89  38
   2  -8 -10   56.32    4.19 408
  -2  -6  10    2.82    2.82 109
   2  -8 -10   44.84    3.84 105
   2   6 -10   10.77    1.73 180
  -6  -2  10   55.22    4.23 138
   8  -2  10    2.89    2.66  12
   8  -2  10   -1.52    2.22 381
   8  -6  10   40.22    2.44 296
  -6  -2 -10   54.74    4.57 154
  -2  -6 -10    7.52    3.33 393
  -2  -6 -10    0.43    2.27 129
  -2  -6 -10    4.31    1.93 233
  -6  -2 -10   51.71    3.35 306
   7  -2 -13    2.28    1.92   7
   2  -7  13   -3.68    2.23  84
   5   2 -13   -4.58    2.53 360
   7  -2 -13   -4.70    2.54 209
   7  -5 -13    2.36    2.76 205
   2  -7  13    5.40    2.36 214
   7  -5 -13    2.23    1.81  44
   7  -2 -13   -1.75    2.91 337
   7  -5 -13    3.14    2.81 315
   5   2 -13    1.71    2.94 203
  -2   7 -13   -2.94    1.92 251
  -5  -2  13    0.22    1.87 135
   2   5 -13    0.37    1.71 180
   7  -2 -13    2.93    2.25 371
   5  -7  13    3.02    3.02  63
  -2  -5  13    0.36    1.91 110
   7  -5 -13   -2.38    2.27 391
   7  -5 -13   -2.39    2.64 273
   7  -5  13   -4.44    2.61  39
   2  -7 -13    1.00    1.44 114
   5  -7 -13    2.59    2.48 400
   5  -7 -13    1.23    2.88 189
   5  -7 -13    1.92    1.80  86
   2  -7 -13   -0.34    2.84 306
   2  -7 -13   -0.75    2.36 398
   7  -5  13   -3.33    3.21 299
   7  -2  13    3.69    3.10  19
   5  -7 -13   -4.95    3.19 296
  -7   5 -13   -0.13    1.56 331
  -2  -5 -13    2.95    2.27 307
  -5  -2 -13    0.00    2.11 160
  -2  -5 -13    1.94    1.83 382
  -5  -2 -13    2.77    2.89 262
  -5  -2 -13   -1.79    1.90 296
  -2  -5 -13    2.13    2.03 140
  -2  -5 -13    0.81    2.31 239
   1   1 -19    4.13    3.28 340
   2  -1 -19    2.15    3.11 330
   1  -2 -19    0.24    2.19 321
  -1  -1 -19   -0.93    2.80 272
  -1  -1 -19    7.31    3.24 241
  -2   1 -19    2.83    2.83 248
   1  -2  19   -0.61    1.97 161
   2  -1 -19    0.95    3.09 264
   2  -1  19    3.66    1.41  66
   1   1 -19    5.30    2.72 232
   2  -1 -19   -2.79    2.91 226
  -1  -1 -19    4.17    3.32 320
   1  -2  19    2.27    1.52  88
   2  -1 -19    2.58    3.48 176
   1   1 -19    4.36    2.87 171
  -2   1 -19   -1.35    2.21 329
   2  -1 -19    3.88    2.91 363
  -1   2 -19    3.23    3.36 243
   1  -2 -19    7.10    3.12 367
  -1   2 -19    2.85    3.23 340
   1  -2 -19    1.72    2.38 169
   2  -1  19    0.22    1.33 137
   1  -2 -19    1.54    3.09 273
   1  -2 -19    3.21    3.21 231
   9  -7  -5   26.45    2.59 281
  -7  -2   5   30.38    3.63 142
  -9   2   5    3.41    1.94 296
   9  -2  -5    3.21    1.31 371
   2  -9   5   22.48    3.94  89
  -2  -7   5    1.11    2.97 111
   9  -7  -5   32.63    4.18  38
   7  -9  -5    7.41    2.74 209
   9  -2  -5    1.85    1.73 339
   9  -7   5   34.44    3.82  37
  -9   2   5    1.28    2.44 165
   7  -9   5    4.71    3.33  58
   7  -9  -5    1.40    2.65  63
   9  -2  -5    4.78    3.03   2
  -7  -2  -5   24.89    3.43 149
  -2   9   5   31.10    2.61 261
   9  -2   5   -4.12    2.41   6
   2  -9  -5   27.61    4.24  97
  -2  -7  -5    2.16    2.62 119
   7   0 -11   15.66    3.01 352
   3  -8 -11   44.76    3.79 100
   8  -5 -11   55.32    3.91 315
   3  -8 -11   55.39    4.48 406
   8  -3 -11    2.18    2.07 330
  -3   8 -11   44.20    3.25 261
   3  -8 -11   60.02    4.92 311
   8  -5 -11   44.84    3.63 268
   8  -3 -11    1.70    2.42  12
   8  -5 -11   51.70    3.68  32
   8  -3 -11    1.11    2.00 379
   0  -7  11   11.47    3.36  97
  -7   0  11   12.35   12.58 152
   5   3 -11   52.69    3.86 207
   3   5 -11   -0.37    1.58 192
   8  -5  11   49.19    4.63  32
   3  -8 -11   52.20    4.27 171
   5  -8 -11   -0.70    2.79 304
   5  -8 -11    5.57    2.84 407
   7  -7 -11    8.10    2.95 289
   0   7 -11   12.06    1.60 224
   3  -8  11   47.59    2.74 211
   7  -7 -11   12.87    2.40  59
   7  -7 -11   11.74    2.92 403
   3  -8  11   48.14    4.95  80
   5  -8 -11    0.52    1.93  84
  -5  -3  11   36.05    3.37 131
   7  -7 -11   12.32    3.29 204
   7  -7  11   13.64    3.93  49
   5  -8 -11    3.03    2.89 188
   5  -8  11   -1.24    3.46  66
   8  -5 -11   37.80    4.26 213
  -3  -5  11    0.82    2.12 116
   8  -5 -11   41.99    3.62 393
   8  -3  11   -3.21    2.50  20
  -3  -5 -11    1.86    2.32 244
   0  -7 -11   14.54    2.78 120
   7   0  11   16.35    2.64 346
  -5  -3 -11   47.74    3.54 307
  -5  -3 -11   43.20    3.83 150
  -3  -5 -11    3.42    2.14 138
   7   0  11    7.57    1.93 406
   0  -7 -11    9.91    2.60 400
   0  -7 -11   14.54    2.25 219
  -7   0 -11   12.83    1.73 285
  -5  -3 -11   45.91    3.77 262
  -3  -5 -11   -0.33    2.82 382
   7   0  11   13.21    3.18   3
   9  -6   7    8.70    3.59  32
   9  -3   7   83.91    3.95 366
   3  -9   7    2.03    2.98  83
  -3  -6  -7  120.00    4.91 397
   9  -6  -7    3.80    1.96 406
   6  -9  -7  135.16    6.86  72
   9  -3  -7  141.62    5.53 383
   6  -9  -7  145.76    6.92 197
   9  -3  -7  145.98    5.70 329
  -6  -3  -7   -0.65    2.59 146
  -6  -3   7   -3.25    1.69 135
   9  -6  -7   -0.66    2.25 269
  -3  -6  -7  123.39    4.58 235
   9  -3  -7  148.94    7.14   8
   3   6  -7  133.36    4.81 201
  -3  -6   7  139.49    7.28 116
   9  -3   7  138.81    7.17  14
  -3  -6  -7  133.26    6.60 128
  -6  -3   7    3.42    1.65 399
   9  -6  -7   -0.66    2.77  31
   6  -9   7  133.92    7.97  64
   3  -9  -7    0.13    2.41  94
   7   1  -9   -4.18    2.39 361
   8  -1  -9   12.76    2.74 347
   1  -8  -9    2.22    2.34 109
   8  -7   9   -3.35    2.68  43
   7  -8  -9    4.75    2.52  62
  -8   1   9    5.05    2.07 159
   8  -7  -9    1.19    2.16 407
   8  -7  -9   -2.66    2.38  47
   8  -1   9    6.06    1.49 398
   1  -8   9   -0.79    3.54  93
   8  -7  -9   -3.49    3.36 213
   7  -8  -9   12.36    3.49 299
  -8   7  -9    1.82    1.30 356
  -8   1  -9    8.57    1.18 273
   7  -8  -9    6.15    3.28 204
  -7  -1   9   -0.11    2.45 146
   8  -1   9   12.05    3.42   5
  -1   8  -9    2.11    1.06 230
   8  -7  -9    2.26    2.51 286
  -1  -7   9    6.90    2.95 104
   8  -7   9   -1.17    1.95 277
   7  -8   9    7.47    3.26  54
  -1  -7  -9    3.53    1.77 219
  -1  -7  -9    5.42    2.17 402
  -1  -7  -9    7.44    2.56 121
  -7  -1  -9    1.43    1.43 302
  -7  -1  -9    2.98    2.98 159
   0   2 -19    9.32    3.16   8
  -2   0 -19   13.00    3.54 247
   2   0 -19   12.84    3.74 336
   2   0  19    5.13    1.53 118
   2  -2 -19   15.59    3.74 324
  -2   2 -19    6.22    3.24 248
  -2   2 -19    8.90    2.60 336
   0  -2 -19    7.94    3.20 235
   2   0 -19   16.86    4.08 176
   0  -2 -19    6.61    2.82 317
   2   0  19    8.80    1.55  58
   0  -2 -19    9.61    2.98 276
   2  -2 -19    7.72    3.10 270
   0  -2 -19   10.76    2.49 366
  -2   0 -19   10.94    2.66 268
   2  -2  19    8.75    1.93  72
   0   2 -19    5.05    3.08 343
   0   2 -19   10.19    3.37 237
  -2   0 -19    6.90    2.84 322
   2  -2 -19    5.92    2.59 368
   2   0 -19    5.54    3.08 226
   0  -2  19    9.05    1.41 104
   2  -2 -19    5.28    3.24 226
   2  -2 -19    1.97    4.21 175
   9  -8   0   21.85    2.05 301
  -9   8   0    9.84    2.41 335
  -9   1   0    1.81    2.49 161
   9  -8   0   16.16    3.65  43
   9  -1   0    2.74    1.19 353
   8  -9   0    2.24    2.38  54
  -1  -8   0   -3.58    3.58 109
  -9   1   0    1.30    1.18 282
   1  -9   0   23.41    4.28  98
  -8  -1   0   25.35    3.26 151
  -4  -5   8  104.21    6.20 122
   4  -9  -8    6.88    2.81  89
   9  -5  -8    5.00    2.18 397
  -5  -4   8    7.31    2.63 128
   9  -4  -8  102.58    5.08 390
   9  -4  -8  118.37    5.05 320
   5  -9   8  118.96    4.52 179
   9  -4  -8  117.81    6.03  16
   9  -5   8    5.43    2.96  26
   5  -9  -8  120.06    6.19 186
   4  -9   8    7.90    3.68  77
   4   5  -8  106.43    4.65 208
   5  -9  -8  102.07    5.92  81
   9  -5  -8   13.99    3.45  24
  -5  -4   8   -0.11    2.14 249
   4  -9  -8    7.30    2.53 176
   5  -9   8  120.62    7.78  70
   9  -4   8  110.62    6.58  20
  -5  -4  -8    3.66    2.90 141
  -5  -4  -8    6.72    1.29 364
  -5  -4  -8    7.99    2.15 261
  -4  -5  -8  105.25    4.59 250
  -4  -5  -8  110.08    4.30 382
  -4  -5  -8  113.89    6.00 135
   6  -6 -14    3.67    1.63  72
   0  -6 -14    3.85    2.61 305
   6  -6 -14    4.69    3.35 196
   6   0 -14    2.37    2.74 204
  -6   0 -14    0.92    2.98 279
   6  -6 -14    2.71    2.96 284
   0  -6  14   -0.51    2.03  97
   0  -6 -14    0.75    2.67 389
   6   0  14   -0.69   14.68  10
  -6   0  14    2.70    1.80 153
  -6   6 -14    6.89    2.81 351
   6  -6 -14    2.10    1.66 145
   0  -6 -14    3.31    1.82 132
   6  -6 -14    4.53    2.70 394
   0  -6 -14   -0.11    1.93 226
   6  -6  14    1.89    3.24  52
   6   0 -14    4.06    2.75 348
   0   6 -14    2.72    1.94 232
   8  -9   1   27.39    4.25  54
   9  -8   1   46.53    2.83 304
   9  -8  -1   55.72    4.95  43
  -9   8  -1   35.97    3.27 333
   9  -8  -1   69.22    3.55 299
   8  -9  -1   21.10    3.95  54
   9  -8   1   48.41    5.29  43
  -9   8   1   32.01    3.39 337
  -1  -8  -1   33.65    4.36 110
  -8  -1  -1   51.08    4.69 152
  -9   1   1   32.76    2.18 282
   1  -9   1   51.46    4.95  98
   9  -1   1   27.91    1.91 353
  -8  -1   1   52.56    4.50 150
  -9   1  -1   36.66    3.63 162
   1  -9  -1   48.61    5.01  99
   9  -1  -1   28.72    2.26 352
  -1  -8   1   25.07    3.79 108
  -9   1   1   24.73    3.68 161
   8  -8  -7  144.10    7.15 214
  -8   0   7  154.17    7.12 153
   8  -8  -7  144.06    6.98  52
   8  -8   7  140.75    7.79  48
   8  -8  -7  134.01    6.12 296
   0  -8   7  134.57    7.50  99
   8   0  -7  140.32    6.12 356
  -8   0  -7  143.38    4.81 298
   8   0   7  143.44    4.88 331
  -8   0  -7  135.03    7.01 162
   0  -8  -7  128.39    6.58 112
   2   2 -18   20.44    4.75  40
  -2  -2  18   19.57    1.93 124
   2   2 -18   27.30    3.84 349
   2   2 -18   27.48    3.77 225
   2   2 -18   18.16    3.37 177
   2  -4  18   20.16    2.57  79
  -2  -2 -18   26.02    3.00 363
   4  -2 -18   16.74    4.01 186
  -4   2 -18   37.53    4.37 258
   4  -2 -18   18.38    4.03 330
   4  -2 -18   23.53    3.67 264
  -2  -2 -18   21.22    3.83 245
  -2  -2 -18   19.55    3.41 281
  -2   4 -18   25.60    3.59 350
  -2   4 -18   19.89    3.06 249
   4  -2  18   16.23    2.33  45
   2  -4 -18   19.94    3.83 283
   2  -4 -18   27.90    3.60 378
   2  -4 -18   17.86    4.42 172
   2   2  18   19.15    1.93  25
  -4   2 -18   20.60    3.04 326
   2  -4 -18   16.01    3.32 223
   4  -2 -18   24.48    3.53 369
   0  -5 -16   12.73    3.00 296
   5   0  16    3.83    2.16  17
   5  -5  16    9.21   17.07  55
   0  -5  16    6.36    2.88  97
   0  -5 -16    6.98    1.43 149
   5  -5 -16    5.87    2.82 280
  -5   0  16    6.25    1.60 155
  -5   0 -16    5.62    2.18 275
  -5   5 -16    1.77    2.28 346
   0  -5 -16    8.22    2.57 382
  -5   0 -16    7.83    3.80 262
   0  -5 -16   10.97    3.13 230
   5   0 -16   -0.36    2.99 345
   5  -5 -16    6.44    2.69 386
   5  -5 -16   12.07    3.58 190
   0   5 -16   11.57    2.81 235
   5   0 -16    7.81    2.90 196
  -5  -1  15    9.91    2.00 143
   6  -5 -15   12.68    1.56  68
  -1  -5  15    1.46   10.44 104
   5   1 -15    9.18    2.74 198
  -5   6 -15    8.36    2.54 355
   5   1 -15   13.90    3.28 351
   6  -5 -15   14.03    3.26 387
   6  -1 -15    2.40    3.28 202
  -1   6 -15   14.84    2.94 242
   6  -1 -15    3.24    2.24 364
  -6   1  15    0.12    1.65 164
   1  -6  15   15.17   11.83  90
   1   5 -15    8.67    2.64 226
   1   5 -15    5.42    2.17 170
   6  -5 -15   29.37    4.49 196
   6  -5 -15   15.70    1.44 122
   6  -5 -15   14.20    3.38 277
   5  -6  15    3.53    2.99  59
   6  -5 -15   11.50    2.86 314
   6  -1 -15    0.82    2.83 341
   5  -6 -15    3.49    2.89 287
   5  -6 -15    0.21    2.04 392
   1  -6 -15   14.06    1.84 133
   1  -6 -15   14.28    3.00 389
  -1  -5 -15    4.26    2.65 234
  -1  -5 -15    3.64    2.73 300
  -6   5 -15   17.02    3.20 340
   5   1  15   11.55    2.33   7
   6  -5  15   17.19    3.52  47
  -5  -1 -15   14.20    3.30 262
  -1  -5 -15    4.50    2.57 382
   1  -6 -15    9.69    3.09 300
  -1  -5 -15    2.04    1.50 145
   6  -1  15    8.27    2.52  19
   5  -6 -15    3.97    3.56 189
   1  -6 -15   15.16    3.21 222
  -5  -1 -15   18.11    2.66 284
  -6   1 -15    0.57    3.19 268
   1  -9   2   42.50    4.80  97
  -9   1   2   88.56    5.89 161
   1  -9  -2   32.57    4.40 100
   9  -8   2   38.38    4.94  43
  -9   1  -2   75.90    5.33 163
  -1  -8   2   82.70    6.39 107
  -1  -8  -2   75.83    5.77 111
  -9   8  -2   25.05    2.83 330
  -8  -1  -2   38.83    3.86 152
   9  -8   2   38.56    2.29 307
   8  -9  -2   92.09    6.55  55
   9  -8  -2   43.74    2.95 297
   9  -1  -2   84.64    3.65 351
  -9   1   2   80.38    3.49 283
   8  -9   2   86.45    6.24  54
   9  -8  -2   33.10    4.68  43
  -8  -1   2   33.19    3.74 150
   5  -3 -17  223.13    9.96 191
   2   3 -17  336.65   11.93 178
   3   2 -17  212.31    9.41 352
  -2  -3  17  304.61    9.76 117
   2   3 -17  350.58   12.38 223
   5  -2 -17  323.39   11.77 370
   5  -2 -17  347.23   13.38 193
   3   2 -17  212.53    8.81 184
  -3   5 -17  359.43   12.93 255
  -3  -2  17  197.28    6.75 129
   3   2 -17  246.09    9.92 217
   2  -5  17  195.23    7.87  81
  -2   5 -17  217.14    9.03 249
   5  -3 -17  212.05    9.14 267
   5  -3 -17  229.51    9.69 326
  -2   5 -17  220.83    9.33 357
   2   3 -17  337.82   12.82 355
   5  -2 -17  322.33   12.00 332
  -3   5 -17  329.14   11.98 354
   5  -3 -17  208.92    8.70 375
   3  -5  17  316.83   11.15  72
   3   2  17  206.27    7.16  12
   5  -3  17  208.00    8.24  43
  -2  -3 -17  324.09   11.34 368
   3  -5 -17  310.89   11.46 384
  -3  -2 -17  238.84    9.39 285
   3  -5 -17  347.93   12.84 217
   3  -5 -17  317.58   12.38 177
  -5   3 -17  213.01    8.15 328
   3  -5 -17  351.38   13.10 286
   2  -5 -17  208.73    9.32 289
   2   3  17  302.50    9.29   7
   2  -5 -17  221.92    9.38 221
   2  -5 -17  223.61    9.85 171
  -5   2 -17  334.30   11.33 319
  -2  -3 -17  354.69   12.63 289
  -2  -3 -17  328.29   12.03 243
  -3  -2 -17  231.37    9.77 250
   5  -2  17  306.08   10.61  35
   2  -5 -17  212.40    9.06 383
   9  -7  -6    0.82    2.87  39
   9  -7  -6    0.26    2.36 280
   7  -9   6    0.41    4.27  59
  -7  -2  -6   -0.76    2.61 150
   9  -2  -6    2.48    1.54 370
  -2  -7  -6    0.66    2.31 408
   7  -9  -6   -0.70    2.79  64
   7  -9  -6    1.44    2.87 206
   9  -2  -6    2.66    1.62 339
  -2  -7  -6    3.38    2.82 121
   9  -2  -6   -0.35    2.81   2
   7  -9  -6   -0.12    2.25 310
   2  -9  -6    1.76    2.64  99
   9  -7   6    5.17    4.11  38
  -9   2   6    2.45    2.68 165
  -2  -7   6    0.00    3.12 110
  -2   9   6    5.78    2.89 262
  -7  -2   6    6.79    2.45 142
   2  -9   6    2.14    4.42  89
   9  -2   6    4.81    3.09   7
  -3   7 -14    5.48    2.81 258
   7  -3 -14  163.37    7.74 329
   7  -3 -14  136.39    7.40 206
   7  -3 -14  151.53    6.80 377
   7  -4 -14    1.71    3.42 322
   4   3 -14    6.98    2.33 194
   4  -7  14  140.08    7.39  70
   3   4 -14  172.89    7.13 187
   7  -4 -14    1.09    2.18 383
   3  -7  14   -2.12    2.52  77
  -4  -3  14    0.22    2.12 127
   7  -4 -14    2.83    2.03  34
   7  -4 -14    6.99    3.00 265
   7  -3 -14  143.84    5.50  21
  -3  -4  14  139.77   16.85 119
   7  -4 -14   -1.18    3.01 204
   3  -7 -14    8.14    3.59 174
  -4  -3 -14   10.78    3.04 298
   3  -7 -14    4.33    1.56 112
   4  -7 -14  142.56    7.32 297
  -4  -3 -14    7.88    2.87 254
   7  -3  14  139.35    6.78  27
  -4  -3 -14    6.13    3.01 363
   4  -7 -14  177.89    8.43 181
  -3  -4 -14  159.81    7.08 246
  -3  -4 -14  159.59    7.38 302
   4  -7 -14  144.73    5.09 102
  -3  -4 -14  147.07    6.27 150
  -4  -3 -14    1.87    1.98 156
   3  -7 -14    7.46    3.45 301
   7  -4  14    3.69    3.06  34
   4  -7 -14  150.48    7.19 397
   3  -7 -14   -2.04    2.90 397
  -7   4 -14    5.50    1.80 317
  -3  -4 -14  145.88    6.60 372
  -4   1 -18   -0.25    3.11 257
   1   3 -18   11.38    3.55 230
  -3   4 -18    3.65    2.64 346
   4  -1 -18    1.77    3.31 336
  -1  -3 -18    6.81    2.82 369
   1   3 -18    0.86    2.82 352
   4  -3  18  131.80    6.01  53
   3  -4 -18    5.40    3.36 280
   1  -4 -18  153.36    7.67 228
   4  -3 -18  152.86    7.97 270
   3  -4 -18    7.92    3.11 378
   1  -4 -18  150.75    7.26 377
  -3   4 -18    2.78    2.91 254
   3  -4  18    3.84    2.47  69
  -4   1 -18    3.64    2.96 265
  -3  -1  18  127.94    4.37 142
  -1   4 -18  154.79    7.49 243
  -1  -3  18    2.88    1.84 110
   4  -1 -18    2.86    3.26 187
   4  -3 -18  153.49    7.35 374
   1  -4 -18  154.14    7.82 285
   1  -4  18  127.84    5.39  89
   3   1 -18  155.89    7.64 219
   4  -1  18    2.35    2.09  37
   3   1  18  131.98    5.18  26
  -4   3 -18  135.35    6.55 334
   4  -3 -18  151.82    8.02 185
   3   1 -18  162.13    8.19 345
  -3  -1 -18  146.01    7.57 250
  -1   4 -18  145.41    7.55 353
   3  -4 -18   -5.12    2.98 315
   1   3 -18    1.34    2.43 171
   3  -4 -18    0.69    2.47 178
   3   1 -18  141.05    5.29  44
   3   1 -18  152.48    7.60 183
  -4   1 -18    1.39    2.53 318
   3  -4 -18    5.58    2.97 219
  -4   3 -18  159.83    7.89 259
   4  -1 -18    2.29    2.84 364
   4  -3 -18  151.05    7.60 323
  -3  -1 -18  150.68    7.11 277
  -1  -3 -18    1.52    3.04 238
  -1  -3 -18    3.86    2.34 285
   9  -8   3    7.41    1.47 311
   9  -8   3    4.00    3.45  43
   8  -9  -3   92.98    6.41  56
   9  -8  -3    6.13    3.35  44
  -9   8  -3    0.00    2.00 327
   8  -9   3   95.04    6.57  53
   9  -8  -3    5.13    1.76 294
   8  -9  -3   90.46    4.74 311
  -9   1  -3  101.94    6.41 163
  -9   1   3  107.81    6.41 160
   1   8   3   81.68    3.15 205
   9  -1  -3  114.67    4.67 350
   1  -9   3    2.87    3.92  97
   1  -9  -3    1.52    3.42 101
  -1  -8   3   83.86    5.84 107
  -1  -8  -3   81.29    5.43 112
  -8  -1  -3    3.30    4.07 153
  -9   1   3   84.20    3.84 283
  -8  -1   3    9.65    3.11 150
  -6  -2  11    4.44    2.11 139
  -2  -6  11   36.32    3.77 110
   8  -6 -11   10.23    2.64  42
   8  -6 -11   10.66    3.78 210
   8  -2 -11   39.27    3.44   4
   8  -2 -11   34.51    3.59 338
   6  -8  11   34.41    4.70  61
   8  -6  11    4.04    1.96 298
   2   6 -11   39.07    2.84 178
  -8   6 -11    7.91    1.33 330
   2  -8  11   11.40    3.94  87
   8  -6 -11    7.88    2.60 398
   8  -2 -11   45.64    3.41 370
   6   2 -11   10.47    2.81 212
   6  -8 -11   40.51    3.35  75
   8  -6  11   13.59    3.80  39
   6  -8 -11   34.87    3.54 300
   6  -8 -11   33.50    3.84 194
  -2   8 -11   10.14    1.94 248
   6  -8 -11   33.55    4.00 407
   8  -6 -11    8.70    2.70 276
   8  -2  11   38.52    3.95  14
   2  -8 -11   11.88    3.17 405
   2  -8 -11    8.14    2.22 108
  -2  -6 -11   37.73    3.57 390
  -2  -6 -11   38.28    3.47 131
  -6  -2 -11    7.30    2.11 302
  -2  -6 -11   39.27    3.12 233
  -6  -2 -11   15.12    3.42 156
  10  -5   0  271.68   10.90  20
  -5  -5   0  251.48   10.20 130
   5 -10   0  254.26   10.74  77
   7  -6 -13   75.35    5.84 202
   6  -7 -13  316.44   12.27 194
   1   6 -13  302.92    9.76 219
   7  -1 -13  306.98   11.94 210
   7  -6 -13   70.77    3.92  55
   6  -7 -13  293.57    9.39  75
  -1  -6  13  291.89   11.15 104
   7  -6 -13   84.22    5.32 280
   6   1 -13   70.60    5.11 207
   6   1 -13   77.83    5.88 355
   6  -7  13  304.99   11.94  57
   7  -6  13   62.60    5.30  45
  -1   7 -13   78.48    4.20 239
   7  -6 -13   83.28    5.57 395
   7  -1 -13  331.55   12.02 343
   6  -7 -13  324.58   11.97 291
   7  -1 -13  310.58   10.73 363
   1  -7  13   78.42    5.51  91
  -7   6 -13   76.73    3.85 344
  -7   1  13  301.51   10.02 161
   6  -7 -13  294.62   11.26 399
  -6  -1  13   64.92    3.99 145
  -6  -1 -13   81.10    5.04 165
  -1  -6 -13  296.20   10.23 230
   7  -1  13  325.17   11.65  12
   1  -7 -13   83.23    5.41 308
  -1  -6 -13  297.72   10.41 389
   6   1  13   67.60    4.50   2
   1  -7 -13   73.14    4.86 396
  -1  -6 -13  283.18    9.55 133
   1  -7 -13   71.59    3.73 121
  -7   1 -13  325.44   10.01 270
   1  -7 -13   74.06    4.73 217
  -1  -6 -13  279.89   10.74 309
  -6  -1 -13   76.45    4.79 289
   9  -3  -8    0.34    1.80 380
   3   6  -8    0.24    1.44 196
   3  -9  -8   16.48    2.80  96
  -6  -3  -8   20.73    3.49 147
  -3  -6   8    2.78    3.87 116
   9  -3   8    1.51    3.03  15
   9  -6   8   18.69    3.99  33
  -3  -6  -8    1.62    1.62 393
   9  -3  -8    3.72    4.06 330
   9  -6  -8   15.17    2.52 403
  -3  -6  -8   -0.54    2.94 130
   6  -9  -8   -2.69    3.04 310
   6  -9  -8   -2.01    2.41 195
   9  -6  -8   23.30    3.88  32
   9  -3  -8    5.97    2.63   9
   6  -9   8   -5.67    3.60  65
  -6  -3   8   13.28    2.61 135
  -6  -3   8   13.52    2.46 397
   9  -6  -8   11.17    2.38 269
  -3  -6  -8    0.45    1.47 236
   6  -9  -8   -0.13    2.68  74
   3  -9   8   19.03    3.65  83
  10  -5   1   -0.12    3.28  21
   5 -10  -1    0.28    1.27 184
  10  -5  -1    3.42    2.94  20
   5 -10  -1   -2.96    3.23  78
   5 -10   1    5.57    3.54  76
  -5  -5  -1    0.44    2.88 131
  -5  -5   1    1.12    3.25 129
   8  -4 -12   18.39    2.97 323
   8  -4 -12   14.60    2.69  23
   8  -4 -12   16.63    3.27 212
   4  -8 -12   13.41    2.36  96
   4  -8  12   16.00    3.79  74
   4   4 -12   15.12    2.57 198
   4  -8 -12   11.17    3.18 179
  -4  -4  12   23.68    3.02 124
   8  -4 -12   20.23    3.00 385
   8  -4  12   14.35    3.36  27
   4  -8 -12   19.44    3.37 305
   4  -8 -12   21.58    3.53 404
  -4  -4 -12   17.92    2.39 370
  -4  -4 -12   21.37    3.00 252
  -4  -4 -12   18.37    3.50 308
  -4  -4 -12   16.54    2.82 146
  -2  -1 -19   49.80    4.03 274
  -1  -2 -19  148.99    7.47 278
  -1   3 -19   48.37    4.53 243
   2  -3 -19  161.98    8.16 173
   1  -3 -19   46.07    4.72 167
   3  -1 -19  144.70    7.76 181
  -3   2 -19   47.75    4.90 253
   1  -3 -19   48.56    4.74 229
   3  -2 -19   49.25    4.90 220
  -1  -2 -19  155.84    7.27 364
  -3   1 -19  152.51    7.68 252
  -2   3 -19  154.87    7.78 248
  -1  -2  19  127.48    4.37 118
   1  -3 -19   46.83    5.00 314
   2   1 -19   43.60    4.14 226
   3  -1 -19  132.78    6.53 363
  -3   2 -19   47.43    4.36 331
  -3   1 -19  158.95    7.46 324
   2  -3 -19  152.75    7.87 318
   2   1  19   38.78    2.27  45
  -1  -2 -19  157.40    7.90 240
   1   2 -19  125.64    4.88  21
   3  -2 -19   43.14    4.40 327
   1  -3  19   35.44    3.15  90
   3  -1  19  139.24    5.49  51
   3  -1 -19  160.50    8.27 333
  -2  -1 -19   46.72    4.58 245
   2  -3 -19  154.58    7.52 372
   1   2 -19  159.61    7.63 231
   3  -2 -19   45.68    4.21 267
   1  -3 -19   48.19    4.90 279
   3  -1 -19  165.09    8.15 221
   3  -2 -19   46.49    5.14 180
   1   2 -19  138.59    7.67 345
  -2  -1 -19   50.46    4.52 315
   2   1 -19   45.09    4.38 176
   3  -2 -19   48.52    4.18 368
   2  -3 -19  153.14    7.81 276
   1   2 -19  163.78    7.68 170
   2  -3  19  129.53    6.25  77
   2   1 -19   48.06    4.39 342
  -2   3 -19  165.92    7.80 342
   1  -3 -19   42.41    4.12 371
  -1   3 -19   37.55    4.10 346
   2  -3 -19  146.63    7.69 225
   3  -2  19   39.96    4.39  59
   6  -3 -16   82.33    5.60 328
   6  -3 -16   85.22    3.22  92
  -6   3 -16   81.61    4.47 319
   3   3 -16   87.65    5.43 358
  -3  -3  16   79.00    4.09 123
   3  -6  16   81.82    5.46  75
   6  -3 -16   76.95    5.00 376
   6  -3 -16   84.61    6.12 198
   3   3 -16   98.40    5.45 185
   3  -6 -16   83.67    5.23 389
   3  -6 -16   82.17    5.86 293
   3  -6 -16   97.27    6.38 175
  -3   6 -16  102.33    5.81 256
   6  -3 -16   78.38    3.15  39
   6  -3  16   50.07   12.87  35
  -3  -3 -16   82.98    4.39 163
  -3  -3 -16   86.01    4.89 366
  -3  -3 -16   80.41    5.13 248
  -3  -3 -16   87.14    5.36 292
   5 -10  -2   20.55    4.04  78
  10  -5   2   19.02    3.30  21
  10  -5  -2   20.38    3.35  20
   5 -10   2   15.72    3.71  76
   5 -10  -2   16.24    1.88 183
  -5  -5   2   17.11    1.82 372
  -5  -5  -2   17.81    1.72 261
  -5  -5   2   16.67    4.19 129
  -5  -5  -2   25.51    4.25 132
   5  -4 -17   16.86    3.33 273
   5  -4 -17   12.93    3.51 319
   5  -4 -17   13.99    3.28 190
   1  -5  17    8.33    2.32  90
   5  -1 -17    7.04    3.34 193
   5  -1 -17    1.89    1.76  68
   5  -1 -17   10.47    3.10 364
   1   4 -17   -0.77    2.43 229
   5  -1 -17    3.19    1.23  11
  -4  -1  17    7.71    1.66 143
  -4   5 -17    0.88    3.15 261
   4   1 -17    5.42    3.38 348
   5  -4 -17   11.54    2.82 380
   1   4 -17    5.36    3.78 358
  -1   5 -17    6.18    2.78 242
   5  -1 -17   -4.72    2.60 338
  -1   5 -17   10.84    3.58 359
   1   4 -17    4.22    2.54 170
  -4   5 -17    1.01    2.40 349
   4  -5  17    1.64   17.39  64
   4   1 -17    3.15    3.15 189
  -1  -4  17    2.83    1.77 107
  -1  -4 -17   -3.82    2.78 236
  -5   4 -17    9.03    2.40 336
   5  -4  17    7.29    3.11  50
  -4  -1 -17    6.78    3.34 280
   1  -5 -17    6.49    2.79 292
   1  -5 -17   11.71    3.26 225
  -1  -4 -17    3.70    1.62 164
   4  -5 -17    1.08    3.61 283
   5  -1  17   -1.74    2.24  28
   4  -5 -17    4.06    3.32 384
  -5   1 -17    5.11    2.39 266
   4  -5 -17    1.11    3.34 183
  -1  -4 -17    0.23    2.77 292
   1  -5 -17   11.30    2.57 382
  -1  -4 -17    4.53    2.92 375
  -5   1 -17    2.96    3.45 262
   4   1  17   10.86    2.05  16
   0   0 -20  945.07   28.31 236
   0   0 -20 1005.86   29.79 330
   8  -7 -10  452.65   14.98 404
   7  -8 -10    2.23    2.63 202
   7  -8 -10    4.45    3.01 297
  -8   1  10    2.53   16.56 160
   8  -7 -10  446.40   15.49 210
   8  -7  10  401.76   14.76  44
  -1  -7  10    0.00    1.90 104
   8  -7 -10  416.05   13.71  49
   1  -8  10  377.89   13.86  93
   8  -1 -10    2.36    2.36 346
   7  -8  10   -0.95    3.51  55
  -8   7 -10  434.97   12.41 352
  -1   8 -10  434.89   12.21 231
   7   1 -10  470.24   15.39 359
  -7  -1  10  420.43   13.93 146
   7  -8 -10    1.81    2.65  64
   8  -7 -10  416.12   13.71 284
   7  -8 -10    0.00    2.50 408
   1  -8 -10  379.19   12.52 112
  -8   1 -10    4.27    1.16 271
  -1  -7 -10   -4.51    2.42 123
  -7  -1 -10  427.17   12.69 298
  -7  -1 -10  436.89   14.80 160
   8  -1  10    1.14    3.08   7
  -1  -7 -10   -1.66    1.88 221
   1  -8 -10  415.75   13.94 406
  -1  -7 -10    0.76    2.27 399
  10  -6   0   34.07    4.62  27
   6 -10   0    1.19    1.98 204
   6 -10   0    2.89    2.89  71
  -6  -4   0   29.65    3.39 136
  10  -4   0    1.07    3.20  14
  -4  -6   0   -0.68    3.19 124
   4 -10   0   30.58    4.19  83
   9  -8  -4   13.35    3.91  45
   9  -8   4    5.34    4.11  43
   8  -9  -4   68.37    5.94  56
   8  -9  -4   58.28    4.19 309
  -9   8  -4    8.19    2.37 324
   8  -9   4   72.38    6.47  54
   9  -8  -4    8.66    2.15 293
   1  -9   4   13.52    3.95  96
  -8  -1   4   13.35    3.46 149
   9  -1  -4   66.57    3.51 350
  -9   1   4   54.42    4.77 160
  -8  -1  -4   11.11    4.08 154
  -1  -8  -4   72.47    5.08 113
  -1  -8   4   51.97    5.02 106
   1   8   4   42.96    2.98 203
   1  -9  -4    7.80    3.40 103
  -9   1  -4   70.79    5.59 164
   8   0  -8    8.84    2.76 355
   0  -8   8    4.83    3.53  99
   8  -8  -8    7.74    3.23 211
  -8   0   8    7.46    2.83 153
   8  -8  -8   13.34    3.35  54
   8  -8   8    6.38    3.80  49
   8  -8  -8    6.73    2.45 294
  -8   0  -8   10.38    1.47 293
   0  -8  -8    4.05    2.67 113
   8   0   8   10.56    1.80 336
  -8   0  -8    6.94    2.69 163
  -7   5 -14   24.56    2.41 330
   2  -7  14   26.80    3.83  85
  -2  -5  14   13.62    2.63 111
  -2   7 -14   21.33    3.47 249
   7  -5 -14   23.78    3.77 315
   5  -7 -14   11.00    3.44 294
   5  -7 -14   10.46    3.03 397
   7  -5 -14   20.46    3.50 388
   2   5 -14   11.88    2.44 178
   5  -7 -14   15.70    2.00  92
   7  -5 -14   20.00    3.29 272
  -5  -2  14   17.73    2.79 136
   7  -2 -14   18.92    3.51 336
   7  -2 -14   11.81    2.07   9
   5  -7  14   12.70    3.97  64
   7  -5  14   30.33    3.87  40
   5   2 -14   29.61    4.29 358
   5  -7 -14   15.36    3.04 187
   5   2 -14   32.57    4.00 200
   7  -5 -14   19.89    4.24 202
   7  -2 -14   16.37    3.83 207
   7  -2 -14   11.71    2.72 370
   7  -5 -14   29.43    2.63  47
  -5  -2 -14   25.31    2.87 162
  -2  -5 -14   14.69    2.62 380
   7  -2  14    9.24    3.01  21
  -2  -5 -14   14.98    2.49 143
   2  -7 -14   22.54    2.36 119
  -2  -5 -14   18.17    3.44 304
  -2  -5 -14    9.80    2.89 238
  -5  -2 -14   26.81    3.92 260
  -5  -2 -14   26.15    3.32 293
   2  -7 -14   27.91    4.16 303
   2  -7 -14   25.71    3.59 396
   4 -10  -1   91.65    6.25  84
  -4  -6  -1   31.99    4.48 125
  10  -4   1   41.51    4.27  15
  -4  10  -1   72.66    4.02 221
  -6  -4   1   73.91    5.31 135
  -4  -6   1   38.24    5.01 124
  10  -4  -1   34.10    2.37 405
   6 -10   1   40.43    5.63  70
   6 -10  -1   38.63    5.02  72
  -6  -4  -1   76.44    5.92 137
  10  -6   1   89.73    6.20  27
   6 -10  -1   41.64    2.97 201
  10  -4  -1   41.76    4.41  14
   4 -10   1   88.45    6.54  82
  10  -6  -1   81.27    5.70  27
   6 -10   1   38.52    2.55 207
   9  -7  -7    1.83    2.49 279
   9  -7  -7   -1.78    2.74  40
   7  -9   7    7.11    3.01  59
  -2  -7  -7   11.69    3.29 404
   9  -2  -7   12.32    3.42   2
  -7  -2   7   -3.69    2.13 142
  -9   2   7   10.99    2.70 166
   9  -7   7   -2.64    3.70  38
   9  -2  -7   10.44    1.99 339
   2  -9  -7    0.87    3.12 101
  -2  -7  -7    8.45    1.44 218
  -2  -7  -7   10.51    3.81 122
   7  -9  -7    4.60    3.07  66
   2  -9   7    2.67    3.87  89
   7  -9  -7    7.86    2.89 204
  -2  -7   7   11.53    3.02 110
   7  -9  -7   15.39    3.34 308
  -7  -2  -7    1.52    2.50 152
   9  -2   7   10.99    3.33   8
   9  -2  -7   10.02    1.79 369
   8  -5 -12   95.90    5.25 315
   8  -3 -12   83.64    4.97  14
   7   0 -12   -2.97    2.36 212
   8  -5 -12  107.14    6.67 210
   8  -3 -12   92.16    5.04 330
   8  -5 -12   90.14    4.84  34
   7  -7 -12   10.65    3.56 201
   3   5 -12   77.77    4.15 189
   5   3 -12   89.76    5.01 204
  -3  -5  12   77.27    5.07 116
   8  -5 -12   95.63    5.50 267
   5  -8  12   80.17    5.97  67
   5  -8 -12   83.23    4.46  87
   8  -5 -12   82.68    5.10 391
   3  -8  12  100.26    4.46 211
   7  -7 -12    2.09    2.23  62
   7  -7  12    3.23    3.50  50
  -5  -3  12   90.90   15.36 131
   7  -7 -12   -0.49    2.83 287
   5  -8 -12   89.52    5.69 186
   3  -8  12   87.15    6.08  80
   0  -7  12    1.53    3.45  98
   0   7 -12    1.97    1.84 225
   8  -3 -12   77.76    6.34 213
   7  -7 -12   -3.55    2.91 401
  -7   0  12    3.15    2.59 153
  -7   7 -12    1.65    1.91 357
  -3   8 -12   92.47    5.03 258
   8  -3 -12   81.55    4.70 378
   7   0 -12    3.94    2.75 350
   8  -5  12   79.87    5.72  34
   5  -8 -12   89.04    6.01 302
   5  -8 -12   74.74    5.14 404
   7   0  12    4.08    2.50   5
   3  -8 -12   92.95    5.78 170
   3  -8 -12   85.89    4.34 104
  -3  -5 -12   79.33    4.52 140
   3  -8 -12   99.17    6.12 308
   0  -7 -12    5.45    2.23 220
  -5  -3 -12   90.51    5.20 260
  -3  -5 -12   80.51    4.74 243
  -3  -5 -12   87.75    5.34 310
   0  -7 -12    6.33    2.40 123
  -3  -5 -12   91.29    4.54 380
   8  -3  12   83.74    5.66  21
  -5  -3 -12   92.40    5.40 153
   3  -8 -12   91.99    5.70 404
  -7   0 -12    5.37    1.60 283
   0  -7 -12    3.44    2.47 397
  -5  -3 -12   96.78    5.26 304
   9  -4  -9  332.64   11.60  17
   5  -9   9  317.21   13.07  71
   9  -4  -9  337.68   11.20 388
   9  -5  -9    4.09    2.81  25
   5  -9   9  348.46   10.33 182
   4  -9   9   -4.45    2.70  77
   9  -5  -9    1.74    2.39 395
   9  -4  -9  360.55   12.19 321
   5   4  -9    0.84    2.03 212
   4  -9  -9    7.95    2.66  91
   5  -9  -9  361.48   12.49 185
  -4  -5  -9  326.55   10.47 249
  -5  -4   9    4.22    2.62 128
  -5  -4  -9    0.65    2.69 143
  -4  -5  -9  337.11   10.21 379
  -5  -4  -9   -0.81    1.27 363
  -4  -5  -9  332.11   11.88 137
   9  -5   9    4.70    3.34  27
   9  -4   9  286.05   11.29  22
[truncated: 663,401 more chars]
