# Supplementary material for: Crystal structure of Sc1.91In1.39Mo15Se19, containing Mo6 and Mo9 clusters
Source: Acta Crystallogr E Crystallogr Commun. 2015 Jun 10;71(Pt 7):760–2. doi: 10.1107/S2056989015010634 (PMC4518965; doi:10.1107/S2056989015010634)
Supplement: Supplementary file 2 [file e-71-00760-Isup2.hkl]

data_I                                                                          
_shelx_title '                                   import in P 63/m'              
_shelx_refln_list_code          4                                               
_shelx_F_calc_maximum     1441.42                                               
_exptl_crystal_F_000      2768.65                                               
_reflns_d_resolution_high  0.6197                                               
                                                                                
loop_                                                                           
 _space_group_symop_operation_xyz                                               
 'x, y, z'                                                                      
 '-x, -y, z+1/2'                                                                
 '-y, x-y, z'                                                                   
 '-x+y, -x, z'                                                                  
 'x-y, x, z+1/2'                                                                
 'y, -x+y, z+1/2'                                                               
 '-x, -y, -z'                                                                   
 'x, y, -z-1/2'                                                                 
 'y, -x+y, -z'                                                                  
 'x-y, x, -z'                                                                   
 '-x+y, -x, -z-1/2'                                                             
 '-y, x-y, -z-1/2'                                                              
                                                                                
_cell_length_a     9.7530                                                       
_cell_length_b     9.7530                                                       
_cell_length_c    19.3977                                                       
_cell_angle_alpha  90.000                                                       
_cell_angle_beta   90.000                                                       
_cell_angle_gamma 120.000                                                       
                                                                                
_shelx_F_squared_multiplier     1.000                                           
                                                                                
loop_                                                                           
 _refln_index_h                                                                 
 _refln_index_k                                                                 
 _refln_index_l                                                                 
 _refln_F_squared_calc                                                          
 _refln_F_squared_meas                                                          
 _refln_F_squared_sigma                                                         
 _refln_observed_status                                                         
   0   1   0      12278.52      10275.59       290.93 o                         
  -1   2   0      30111.75      29819.37       810.60 o                         
   0   2   0         41.12         57.04        15.90 o                         
  -2   3   0        164.81        202.61        42.07 o                         
  -1   3   0       5613.06       5165.90       162.76 o                         
   0   3   0     411923.91     396489.03      9694.66 o                         
  -3   4   0      65319.95      60969.20      1516.72 o                         
  -2   4   0     183748.33     171457.31      2477.63 o                         
  -1   4   0       1929.71       1575.51        67.41 o                         
   0   4   0       1878.51       1687.96       142.24 o                         
  -4   5   0       2519.18       2056.63       132.18 o                         
  -3   5   0      19806.77      18464.11       300.44 o                         
  -2   5   0       7220.62       6733.34       171.77 o                         
  -1   5   0      36331.19      36616.68       608.39 o                         
   0   5   0      14679.86      13145.62      1033.16 o                         
  -5   6   0       1099.92       1104.46       198.26 o                         
  -4   6   0        141.49        352.56       164.07 o                         
  -3   6   0     110506.77     108970.27      1529.87 o                         
  -2   6   0       7199.49       7602.37       316.79 o                         
  -1   6   0       4171.75       3832.09       170.46 o                         
   0   6   0    1022581.75     988804.69     14612.45 o                         
  -6   7   0       4335.86       4373.27       137.46 o                         
  -5   7   0      18127.09      17352.68       418.01 o                         
  -4   7   0        498.60        769.50       277.46 o                         
  -3   7   0       5331.76       5261.02       184.60 o                         
  -2   7   0     237581.89     245667.97      5838.94 o                         
  -1   7   0      10437.88       9947.05       391.37 o                         
   0   7   0       1685.37       1691.99       301.81 o                         
  -7   8   0       7695.70       8444.97       405.81 o                         
  -6   8   0       8065.53       8842.79       262.52 o                         
  -5   8   0      12611.59      13866.07       462.97 o                         
  -4   8   0      53868.29      51992.08      1551.13 o                         
  -3   8   0        218.13        -35.18       146.39 o                         
  -2   8   0       2619.71       2765.88       112.42 o                         
  -1   8   0     207502.98     203167.42      5705.42 o                         
   0   8   0        308.92         44.35       196.66 o                         
  -8   9   0        193.17        221.02       115.18 o                         
  -7   9   0        868.40        740.75       174.87 o                         
  -6   9   0       4731.99       4591.12       290.81 o                         
  -5   9   0      29856.94      30365.30      1182.73 o                         
  -4   9   0         40.69        123.32       204.17 o                         
  -3   9   0       9592.96      10562.54       319.15 o                         
  -2   9   0       6704.59       6678.49       211.45 o                         
  -1   9   0       2915.67       3091.30       366.42 o                         
   0   9   0       7593.22       7741.48       330.81 o                         
  -9  10   0      23579.54      25553.15      1308.27 o                         
  -8  10   0      16506.88      17573.09      1004.08 o                         
  -7  10   0        143.69        439.50       324.86 o                         
  -6  10   0        104.92        176.48       200.35 o                         
  -5  10   0      39262.17      39474.86       932.59 o                         
  -4  10   0       5647.51       4714.17       346.82 o                         
  -3  10   0       4395.04       4043.53       367.52 o                         
  -2  10   0       1769.86       1526.32       347.08 o                         
  -1  10   0         59.99        139.86       244.51 o                         
   0  10   0       6798.27       6646.15       329.17 o                         
 -10  11   0      17669.05      17494.66       570.05 o                         
  -9  11   0         62.25         14.88       542.68 o                         
  -8  11   0       1609.78       1895.81       314.99 o                         
  -7  11   0      22813.76      23676.04       610.40 o                         
  -6  11   0        121.47         10.39       204.34 o                         
  -5  11   0       1667.97       1761.72       331.43 o                         
  -4  11   0       7559.95       6550.36       691.35 o                         
  -3  11   0       5696.96       5441.11       598.34 o                         
  -2  11   0         31.89        621.47       389.64 o                         
  -1  11   0      36567.13      38135.19      1651.04 o                         
   0  11   0        155.13       -133.03       318.62 o                         
 -11  12   0       1477.55       1644.92       379.33 o                         
 -10  12   0         54.44        174.00       441.41 o                         
  -9  12   0        260.16        269.36       325.72 o                         
  -8  12   0        398.03        261.51       285.98 o                         
  -7  12   0        658.91        805.86       188.15 o                         
  -6  12   0      63458.53      66753.54      1467.20 o                         
  -5  12   0         25.65         52.75       397.57 o                         
  -4  12   0      16047.17      15289.30      1166.72 o                         
  -3  12   0      11868.92      12417.23       607.36 o                         
  -2  12   0        144.64        546.28       433.05 o                         
  -1  12   0       1144.02       1233.70       445.05 o                         
   0  12   0      23949.45      24973.15      1188.74 o                         
 -12  13   0         36.24        285.33       501.75 o                         
 -11  13   0      18746.39      18842.78       680.67 o                         
 -10  13   0         13.01       -385.12       385.12 o                         
  -9  13   0       1355.83       1023.85       431.71 o                         
  -8  13   0     352422.41     371401.91      6584.77 o                         
  -7  13   0       1023.54        486.73       319.54 o                         
  -6  13   0        121.17        526.67       484.49 o                         
  -5  13   0      16953.74      17119.18       827.92 o                         
  -4  13   0        160.80       -391.33       453.25 o                         
  -3  13   0         21.61       -523.63       523.63 o                         
  -2  13   0     106462.09     110127.05      4080.13 o                         
  -1  13   0       2028.79       1598.32       515.01 o                         
   0  13   0        395.70        982.83       573.73 o                         
 -13  14   0       2373.84       3947.54      1303.72 o                         
 -12  14   0      13665.82      13638.89      1040.17 o                         
 -11  14   0         57.32       -494.93       494.93 o                         
 -10  14   0      12710.37      12960.71       971.35 o                         
  -9  14   0        706.39        522.34       514.90 o                         
  -8  14   0        580.01        781.05       517.46 o                         
  -7  14   0       8602.92       7818.79       604.96 o                         
  -6  14   0       1716.98       1515.79       368.39 o                         
  -5  14   0       1089.86       1124.21       510.94 o                         
  -4  14   0         57.25       -546.25       547.12 o                         
  -3  14   0        204.22         90.47       570.05 o                         
  -2  14   0       4017.43       4489.86       704.83 o                         
  -1  14   0     111467.30     117544.32      2745.90 o                         
 -11  15   0        304.43         57.92       682.75 o                         
 -10  15   0        240.45        -58.68       695.41 o                         
  -9  15   0       3954.50       4944.80      1015.23 o                         
  -8  15   0         10.54        321.61       529.49 o                         
  -7  15   0        192.13        218.47       574.78 o                         
  -6  15   0      27781.69      29811.23      1652.05 o                         
  -5  15   0       2842.74       2440.06       585.69 o                         
  -4  15   0       2225.15       2558.39       585.17 o                         
   0   1   1      94397.70      79493.93      2628.47 o                         
  -1   2   1        645.76        678.84        24.30 o                         
   0   2   1       2819.94       2969.73        73.26 o                         
  -2   3   1      28652.29      28137.15       388.14 o                         
  -1   3   1      36714.42      34398.24       454.37 o                         
   0   3   1        939.64        837.57        51.64 o                         
  -3   4   1     218316.05     203539.11      2647.76 o                         
  -2   4   1       9287.30       8860.94       145.91 o                         
  -1   4   1      12488.74      11148.71       208.10 o                         
   0   4   1        103.82         82.45        40.32 o                         
  -4   5   1        607.65        649.47        63.34 o                         
  -3   5   1       4191.86       4217.56       101.80 o                         
  -2   5   1      84892.41      83178.22      1142.78 o                         
  -1   5   1        345.17        366.81        43.73 o                         
   0   5   1       4535.99       3905.86       104.43 o                         
  -5   6   1       2186.39       2200.11        90.45 o                         
  -4   6   1        994.78       1081.09       114.73 o                         
  -3   6   1        364.57        359.40        82.10 o                         
  -2   6   1      26592.31      27305.97       509.16 o                         
  -1   6   1      66128.61      64312.59       747.22 o                         
   0   6   1        112.54        524.50       189.01 o                         
  -6   7   1       1866.52       1835.32       105.03 o                         
  -5   7   1        176.62        314.98        90.38 o                         
  -4   7   1        229.40         61.98       130.21 o                         
  -3   7   1       1734.88       1735.42       118.68 o                         
  -2   7   1        438.18        612.19        66.74 o                         
  -1   7   1     201142.70     198519.05      3168.08 o                         
   0   7   1      55585.82      52974.48       759.88 o                         
  -7   8   1        109.90        111.14        64.24 o                         
  -6   8   1      19285.62      19793.22       341.70 o                         
  -5   8   1       4596.98       4443.04       172.84 o                         
  -4   8   1       4776.75       5141.77       187.18 o                         
  -3   8   1       7427.02       7559.26       231.16 o                         
  -2   8   1       6349.89       6189.46       168.37 o                         
  -1   8   1          6.78         78.50       141.98 o                         
   0   8   1         80.05        166.05       149.63 o                         
  -8   9   1       3809.69       4478.63       219.31 o                         
  -7   9   1       2263.39       2495.32       162.80 o                         
  -6   9   1       2740.78       2593.63       176.76 o                         
  -5   9   1      98814.00     102126.72      1156.92 o                         
  -4   9   1        417.00        379.82       124.21 o                         
  -3   9   1       1057.52        772.84       116.34 o                         
  -2   9   1      18389.90      18677.11       314.72 o                         
  -1   9   1       7311.18       7616.81       346.09 o                         
   0   9   1        396.27        302.33       173.94 o                         
  -9  10   1      85422.94      87704.03      1848.90 o                         
  -8  10   1       2848.61       2443.33       242.95 o                         
  -7  10   1       5005.22       4892.06       176.93 o                         
  -6  10   1       6183.06       5799.68       179.52 o                         
  -5  10   1         17.72        141.31       137.06 o                         
  -4  10   1      12992.81      12249.78       418.79 o                         
  -3  10   1      25953.82      26717.40       463.02 o                         
  -2  10   1       1296.88       1402.59       181.44 o                         
  -1  10   1       3115.68       3470.27       191.62 o                         
   0  10   1       2498.90       2581.83       167.20 o                         
 -10  11   1         95.40        276.06       273.83 o                         
  -9  11   1       9050.88       9239.05       393.99 o                         
  -8  11   1        752.39        263.86       204.77 o                         
  -7  11   1        350.43        557.13       156.16 o                         
  -6  11   1        145.86        133.10       148.07 o                         
  -5  11   1        477.92        923.95       234.46 o                         
  -4  11   1       1012.11       1609.03       245.62 o                         
  -3  11   1       2649.18       2932.73       362.92 o                         
  -2  11   1       1575.98       1443.56       383.89 o                         
  -1  11   1        427.35        202.65       214.73 o                         
   0  11   1       1478.02        920.69       201.38 o                         
 -11  12   1        365.90        235.26       238.64 o                         
 -10  12   1        105.28        646.02       252.10 o                         
  -9  12   1          1.83       -102.51       202.81 o                         
  -8  12   1       3045.41       2915.19       256.98 o                         
  -7  12   1      38286.91      39363.23       642.28 o                         
  -6  12   1         96.00       -181.64       210.84 o                         
  -5  12   1       3008.94       3882.50       382.05 o                         
  -4  12   1      30085.98      29037.60       725.20 o                         
  -3  12   1        474.44        771.66       286.98 o                         
  -2  12   1       2493.77       2627.66       320.08 o                         
  -1  12   1        522.94       -264.46       264.46 o                         
   0  12   1        712.12       1149.15       344.55 o                         
 -12  13   1         63.99        318.13       345.75 o                         
 -11  13   1        185.25        718.53       265.05 o                         
 -10  13   1         59.64         17.88       273.10 o                         
  -9  13   1         52.33        138.30       338.06 o                         
  -8  13   1        116.34        650.39       434.39 o                         
  -7  13   1      41145.86      41036.51       882.41 o                         
  -6  13   1       1950.83       1964.43       273.43 o                         
  -5  13   1        334.65        421.80       322.83 o                         
  -4  13   1       2553.22       2490.03       362.26 o                         
  -3  13   1        534.40        555.15       355.88 o                         
  -2  13   1        399.86        362.93       355.87 o                         
  -1  13   1      38043.17      39274.36       845.17 o                         
   0  13   1       6920.17       6330.97       894.17 o                         
 -13  14   1        550.14        608.28       642.31 o                         
 -12  14   1      25210.22      26397.91      1097.81 o                         
 -11  14   1       1438.06        850.04       321.85 o                         
 -10  14   1        327.63        679.14       471.06 o                         
  -9  14   1        211.95        292.18       343.79 o                         
  -8  14   1       9523.50       9711.78       615.62 o                         
  -7  14   1         87.40        606.86       325.94 o                         
  -6  14   1       3062.74       3015.28       334.13 o                         
  -5  14   1        453.51          3.55       370.44 o                         
  -4  14   1       1438.44       2110.45       395.82 o                         
  -3  14   1        917.67        268.04       399.15 o                         
  -2  14   1      26482.49      25118.87       703.16 o                         
  -1  14   1          1.69        443.88       371.32 o                         
 -11  15   1       2663.39       2103.61       484.94 o                         
 -10  15   1       1111.43       1227.31       437.52 o                         
  -9  15   1        737.22        626.79       425.06 o                         
  -8  15   1        374.38        159.95       409.94 o                         
  -7  15   1       1841.97       1689.76       422.18 o                         
  -6  15   1        992.61       1225.62       417.71 o                         
  -5  15   1      17866.72      16441.65       558.63 o                         
  -4  15   1       5733.35       6363.77       511.17 o                         
   0   1   2      47685.59      45749.99       610.14 o                         
  -1   2   2       2831.42       2327.24        40.32 o                         
   0   2   2      21951.02      20335.44       260.38 o                         
  -2   3   2      60481.21      55984.06       907.46 o                         
  -1   3   2      24213.79      21543.41       295.20 o                         
   0   3   2       4600.05       3857.36        70.51 o                         
  -3   4   2     164178.56     152051.34      2176.38 o                         
  -2   4   2       1474.09       1187.88        46.65 o                         
  -1   4   2       6677.09       6947.31       118.36 o                         
   0   4   2        399.83        231.87        33.66 o                         
  -4   5   2        297.45        276.51        35.92 o                         
  -3   5   2      39391.56      37046.12       450.09 o                         
  -2   5   2     114199.72     111324.27      1364.34 o                         
  -1   5   2       3189.71       2961.73        87.43 o                         
   0   5   2       3122.00       2698.63        90.89 o                         
  -5   6   2      18176.88      17785.26       325.60 o                         
  -4   6   2         60.40        221.86        58.72 o                         
  -3   6   2       1058.07       1001.13        95.35 o                         
  -2   6   2      16683.55      16440.52       300.83 o                         
  -1   6   2      46993.80      47025.25       618.02 o                         
   0   6   2       1726.61       1505.71        89.24 o                         
  -6   7   2       3588.11       3677.82       175.07 o                         
  -5   7   2       1246.12       1037.28        87.32 o                         
  -4   7   2        287.10        154.17        83.81 o                         
  -3   7   2       2866.12       2727.71        98.71 o                         
  -2   7   2       9605.50       9499.59       201.50 o                         
  -1   7   2     183006.28     181967.98      2999.31 o                         
   0   7   2      48492.95      47756.70      1175.66 o                         
  -7   8   2       1398.74       1215.16       102.49 o                         
  -6   8   2      19162.58      19170.93       406.24 o                         
  -5   8   2      25678.41      26067.64       526.83 o                         
  -4   8   2        718.65        504.86        64.12 o                         
  -3   8   2      24103.69      23934.35       517.93 o                         
  -2   8   2        118.53        182.44        91.06 o                         
  -1   8   2       5104.17       4584.07       245.07 o                         
   0   8   2       7275.73       6521.57       250.66 o                         
  -8   9   2      12320.14      12581.57       266.19 o                         
  -7   9   2        577.44        743.30       107.16 o                         
  -6   9   2        157.35        163.94        81.48 o                         
  -5   9   2     101662.34     103175.70      1370.41 o                         
  -4   9   2        707.35        738.68       140.94 o                         
  -3   9   2         49.57        382.21       116.93 o                         
  -2   9   2      25873.18      25665.16       487.38 o                         
  -1   9   2       5858.56       5620.84       244.04 o                         
   0   9   2         20.12         10.37       176.21 o                         
  -9  10   2      76072.82      81188.93      1308.82 o                         
  -8  10   2       1749.62       1874.27       176.77 o                         
  -7  10   2       3284.81       3119.28       169.04 o                         
  -6  10   2       6674.13       6455.05       243.75 o                         
  -5  10   2       2769.08       2739.71       130.33 o                         
  -4  10   2       3685.85       3397.12       205.65 o                         
  -3  10   2      43010.99      43721.64       640.66 o                         
  -2  10   2       1314.05       1311.17       190.69 o                         
  -1  10   2       6952.67       6628.17       213.02 o                         
   0  10   2       1332.60       1430.70       167.19 o                         
 -10  11   2         57.59        501.14       188.30 o                         
  -9  11   2      10928.97      11724.70       480.31 o                         
  -8  11   2       9016.93       8783.36       311.46 o                         
  -7  11   2       1055.24        804.19       119.98 o                         
  -6  11   2        538.94        685.79       170.50 o                         
  -5  11   2        581.70        220.31       235.00 o                         
  -4  11   2        242.84        285.64       228.34 o                         
  -3  11   2      13726.32      14136.68       418.07 o                         
  -2  11   2       6287.05       5607.02       280.54 o                         
  -1  11   2       1870.70       1795.82       227.99 o                         
   0  11   2       1811.19       1887.40       241.55 o                         
 -11  12   2        413.18        374.97       255.70 o                         
 -10  12   2        788.22        712.46       251.03 o                         
  -9  12   2          6.76       -159.61       246.77 o                         
  -8  12   2        350.63        278.95       179.48 o                         
  -7  12   2      30504.30      30502.24       648.33 o                         
  -6  12   2        244.50        159.14       200.84 o                         
  -5  12   2      11913.96      11508.11       394.04 o                         
  -4  12   2      13671.38      13193.79       445.31 o                         
  -3  12   2        297.42        161.78       310.17 o                         
  -2  12   2       1530.67       1503.09       315.34 o                         
  -1  12   2       2589.28       1537.61       285.85 o                         
   0  12   2        168.29        201.80       313.80 o                         
 -12  13   2        334.40       -250.11       342.68 o                         
 -11  13   2        882.91       1071.10       324.18 o                         
 -10  13   2       3230.34       3340.45       279.33 o                         
  -9  13   2         70.62        145.41       326.32 o                         
  -8  13   2       7511.61       7972.03       413.80 o                         
  -7  13   2      38855.82      39739.09       679.70 o                         
  -6  13   2        229.55        -58.72       247.81 o                         
  -5  13   2       1947.57       1325.08       346.74 o                         
  -4  13   2        448.48        126.22       309.16 o                         
  -3  13   2        143.67       -339.32       339.32 o                         
  -2  13   2       2114.26       1260.09       480.39 o                         
  -1  13   2      27641.34      28259.31      1213.40 o                         
   0  13   2       2466.01       2685.29       504.12 o                         
 -13  14   2        112.88       -257.66       398.21 o                         
 -12  14   2       8243.33       8022.87       586.93 o                         
 -11  14   2       2073.61       2261.93       389.41 o                         
 -10  14   2        207.70       -130.25       375.07 o                         
  -9  14   2        126.33        137.13       394.52 o                         
  -8  14   2       3994.12       3749.74       486.29 o                         
  -7  14   2          3.31         98.84       349.12 o                         
  -6  14   2       3529.47       3577.24       325.24 o                         
  -5  14   2        338.18        698.82       318.73 o                         
  -4  14   2        158.11        -75.30       380.49 o                         
  -3  14   2         76.80       -145.16       393.51 o                         
  -2  14   2      13915.21      14207.54       594.56 o                         
  -1  14   2        442.34        910.99       427.56 o                         
 -11  15   2       9757.64       9777.09       610.30 o                         
 -10  15   2       1647.57       2018.75       425.01 o                         
  -9  15   2          5.42        424.72       436.87 o                         
  -8  15   2       5206.51       5077.89       718.54 o                         
  -7  15   2       7012.10       6117.70       525.34 o                         
  -6  15   2         17.97       -254.86       410.63 o                         
  -5  15   2      25212.14      24714.20       929.07 o                         
  -4  15   2       4666.40       4437.97       446.80 o                         
   0   1   3        428.98        390.72        16.00 o                         
  -1   2   3         25.74        146.59        15.75 o                         
   0   2   3       1466.36       1604.84        26.03 o                         
  -2   3   3      31782.80      29691.45       477.36 o                         
  -1   3   3       7579.41       6741.81       102.19 o                         
   0   3   3        164.65        239.89        17.83 o                         
  -3   4   3     335774.19     317494.94      3406.40 o                         
  -2   4   3      18404.45      17402.43       137.39 o                         
  -1   4   3      26614.23      25916.13       326.22 o                         
   0   4   3         49.63        102.39        39.28 o                         
  -4   5   3          7.91        -45.04        47.60 o                         
  -3   5   3     250975.08     239867.61      2795.46 o                         
  -2   5   3      49640.71      47886.35       561.06 o                         
  -1   5   3        414.57        388.46        40.51 o                         
   0   5   3      23078.67      22444.92       284.09 o                         
  -5   6   3      12806.99      12620.71       288.77 o                         
  -4   6   3        164.52        116.55        67.23 o                         
  -3   6   3         31.68         18.27        41.21 o                         
  -2   6   3      18451.79      17860.33       268.34 o                         
  -1   6   3       8662.65       8675.84       159.54 o                         
   0   6   3          6.08         83.27        73.81 o                         
  -6   7   3      28913.18      29429.92       535.71 o                         
  -5   7   3        225.22        271.63        60.58 o                         
  -4   7   3      35137.82      35490.76       461.29 o                         
  -3   7   3        925.51        933.64        78.18 o                         
  -2   7   3        112.40        181.71        87.17 o                         
  -1   7   3       2227.73       2171.61       164.01 o                         
   0   7   3        304.71        451.29        93.20 o                         
  -7   8   3        875.66       1095.57       138.93 o                         
  -6   8   3        324.23        474.56        83.81 o                         
  -5   8   3     166909.19     168477.61      2414.22 o                         
  -4   8   3       3807.07       3686.73       170.71 o                         
  -3   8   3      21659.30      22503.44       365.06 o                         
  -2   8   3        657.79        727.42       108.32 o                         
  -1   8   3         42.67         22.01       137.74 o                         
   0   8   3       8766.69       8380.40       378.39 o                         
  -8   9   3      14067.59      13994.73       459.98 o                         
  -7   9   3         32.33        -26.89        76.63 o                         
  -6   9   3          8.81         55.51        90.56 o                         
  -5   9   3     180915.17     186931.52      3008.07 o                         
  -4   9   3      20117.32      20389.84       460.14 o                         
  -3   9   3          0.80         62.42       114.59 o                         
  -2   9   3       4312.62       4109.63       182.57 o                         
  -1   9   3        695.56        754.71       128.54 o                         
   0   9   3         28.41        -36.18       177.77 o                         
  -9  10   3     121621.01     127441.96      1791.43 o                         
  -8  10   3       1335.19       1457.50       201.38 o                         
  -7  10   3         62.41         -0.97       118.29 o                         
  -6  10   3        933.31       1260.26       152.68 o                         
  -5  10   3         93.56        -35.27       111.68 o                         
  -4  10   3       3350.70       3389.12       250.71 o                         
  -3  10   3      41893.23      43851.07       731.39 o                         
  -2  10   3       1049.35       1136.54       198.34 o                         
  -1  10   3        327.72        194.96       148.89 o                         
   0  10   3      19002.50      19352.77       662.51 o                         
 -10  11   3        631.68        703.00       204.25 o                         
  -9  11   3      39493.09      41506.77       908.07 o                         
  -8  11   3        379.25        322.89       192.85 o                         
  -7  11   3        264.71        275.15       120.58 o                         
  -6  11   3      11384.21      12130.79       291.07 o                         
  -5  11   3        438.35        217.42       164.54 o                         
  -4  11   3        195.09       -109.53       255.34 o                         
  -3  11   3     127462.56     131339.39      2394.50 o                         
  -2  11   3      16150.40      16371.24       684.99 o                         
  -1  11   3        428.65        519.44       232.30 o                         
   0  11   3        452.20        636.49       214.84 o                         
 -11  12   3          1.36       -178.07       242.38 o                         
 -10  12   3        641.26        469.86       254.63 o                         
  -9  12   3        251.59        333.92       251.68 o                         
  -8  12   3        207.95        239.62       191.50 o                         
  -7  12   3        515.80        263.19       175.74 o                         
  -6  12   3          1.13       -150.98       216.50 o                         
  -5  12   3       3112.02       2916.49       227.42 o                         
  -4  12   3      24002.38      23188.80       598.75 o                         
  -3  12   3        703.04        315.95       288.69 o                         
  -2  12   3       1031.31       1176.40       337.59 o                         
  -1  12   3       2410.84       2979.02       313.91 o                         
   0  12   3         46.89        447.80       359.50 o                         
 -12  13   3         73.39       -338.08       338.08 o                         
 -11  13   3         80.57        -84.39       269.25 o                         
 -10  13   3       4663.55       4127.93       254.27 o                         
  -9  13   3       1872.43       1173.88       310.14 o                         
  -8  13   3        130.57         89.48       323.38 o                         
  -7  13   3          6.77         19.76       261.58 o                         
  -6  13   3       1612.02       1179.75       271.75 o                         
  -5  13   3        271.37         -6.54       284.61 o                         
  -4  13   3       1930.51       1511.06       342.02 o                         
  -3  13   3       4899.93       4967.77       410.68 o                         
  -2  13   3        113.13        370.58       343.69 o                         
  -1  13   3         72.53        -50.51       368.94 o                         
   0  13   3       2315.96       2851.40       462.45 o                         
 -13  14   3        149.03        323.93       446.04 o                         
 -12  14   3      17292.60      16806.65       606.13 o                         
 -11  14   3      28047.29      27217.99       651.02 o                         
 -10  14   3         62.70        191.68       338.09 o                         
  -9  14   3       3649.99       3383.34       418.71 o                         
  -8  14   3        141.17         60.62       363.85 o                         
  -7  14   3         17.26       -353.61       353.61 o                         
  -6  14   3        374.47        695.37       318.32 o                         
  -5  14   3      23172.56      23129.72       633.08 o                         
  -4  14   3        159.49       -271.79       366.63 o                         
  -3  14   3       4719.65       4061.91       443.42 o                         
  -2  14   3       1101.32        723.98       706.32 o                         
  -1  14   3         77.79        603.34       566.93 o                         
 -11  15   3       9684.74       9299.74       518.45 o                         
 -10  15   3        249.72       -165.41       392.08 o                         
  -9  15   3         45.79       -407.77       407.77 o                         
  -8  15   3       1880.80       2401.38       424.41 o                         
  -7  15   3         46.76        207.14       459.63 o                         
  -6  15   3         25.37       -400.82       400.82 o                         
  -5  15   3      24837.91      24203.30       624.61 o                         
  -4  15   3         88.58        -23.31       394.92 o                         
   0   0   4      59393.61      59449.11      1383.86 o                         
   0   1   4      19197.30      18250.59       176.03 o                         
  -1   2   4      13316.37      12887.96       125.29 o                         
   0   2   4      20601.57      20016.37       272.68 o                         
  -2   3   4     125209.27     117958.11      1651.93 o                         
  -1   3   4       2409.58       2177.21        31.57 o                         
   0   3   4       6180.10       5997.26        80.16 o                         
  -3   4   4     122848.27     117630.48      1482.16 o                         
  -2   4   4       1160.31       1377.57       100.20 o                         
  -1   4   4      33554.20      31834.84       320.71 o                         
   0   4   4       2230.06       2195.82        56.00 o                         
  -4   5   4        449.74       1105.81       188.36 o                         
  -3   5   4     338233.28     329845.69      4479.36 o                         
  -2   5   4       3553.22       3222.86        72.15 o                         
  -1   5   4       4291.97       4416.61        91.80 o                         
   0   5   4      30840.89      30680.20       299.08 o                         
  -5   6   4       4722.06       4579.70       136.12 o                         
  -4   6   4       4776.94       4806.33       132.18 o                         
  -3   6   4        612.17        635.21        52.53 o                         
  -2   6   4       3391.60       3206.30       113.58 o                         
  -1   6   4        234.40        345.80        48.91 o                         
   0   6   4       5599.64       5649.45       149.58 o                         
  -6   7   4       6486.67       6508.94       141.01 o                         
  -5   7   4       1010.37       1025.40        85.89 o                         
  -4   7   4      23439.85      24621.97       388.72 o                         
  -3   7   4       5500.56       5832.17       107.07 o                         
  -2   7   4      23975.35      24921.36       371.82 o                         
  -1   7   4      23061.16      23263.80       519.79 o                         
   0   7   4       1094.77       1168.10       110.46 o                         
  -7   8   4       2706.24       2614.82       148.83 o                         
  -6   8   4       7283.64       6990.01       140.87 o                         
  -5   8   4     225947.62     228102.38      2761.63 o                         
  -4   8   4         59.32        175.42        69.09 o                         
  -3   8   4      28423.86      27721.00       561.20 o                         
  -2   8   4        638.72        458.24       108.03 o                         
  -1   8   4      10472.52      10404.74       223.08 o                         
   0   8   4      30063.59      30988.99       514.36 o                         
  -8   9   4       9642.03       9178.84       490.79 o                         
  -7   9   4       1244.92       1393.26       156.57 o                         
  -6   9   4        943.78       1277.15       129.50 o                         
  -5   9   4      72327.23      73742.27      1253.50 o                         
  -4   9   4      16220.98      15469.01       448.01 o                         
  -3   9   4        190.48        231.13       117.48 o                         
  -2   9   4        526.65        362.37       147.61 o                         
  -1   9   4       1317.63       1514.54       167.88 o                         
   0   9   4        582.69        634.98       179.55 o                         
  -9  10   4      55035.19      58651.67       960.63 o                         
  -8  10   4        264.77        475.85       194.67 o                         
  -7  10   4        969.88        949.30       160.78 o                         
  -6  10   4      14444.08      14701.94       270.16 o                         
  -5  10   4       1036.43        993.57       136.31 o                         
  -4  10   4        549.37        172.30       230.95 o                         
  -3  10   4      10774.28      10273.36       408.55 o                         
  -2  10   4       1192.41        814.10       193.96 o                         
  -1  10   4         83.83        -87.81       139.53 o                         
   0  10   4      55653.74      59794.12      1167.56 o                         
 -10  11   4       1262.41       1491.93       202.35 o                         
  -9  11   4      47010.03      49232.88       632.34 o                         
  -8  11   4       1190.89       2193.66       629.78 o                         
  -7  11   4        264.48         70.94       143.84 o                         
  -6  11   4      14288.91      13722.82       583.06 o                         
  -5  11   4         93.80        115.29       166.47 o                         
  -4  11   4       4125.65       3620.71       305.42 o                         
  -3  11   4     157645.39     162091.89      2003.26 o                         
  -2  11   4      13999.61      13798.07       377.11 o                         
  -1  11   4         65.12         45.28       202.50 o                         
   0  11   4       5571.14       5699.70       273.61 o                         
 -11  12   4        602.28        493.16       251.54 o                         
 -10  12   4       2231.48       1982.74       288.27 o                         
  -9  12   4         44.97       -199.65       199.65 o                         
  -8  12   4       8148.81       8618.09       339.13 o                         
  -7  12   4       4306.23       4303.25       283.71 o                         
  -6  12   4         26.12       -119.28       171.55 o                         
  -5  12   4        171.62        -80.23       196.15 o                         
  -4  12   4      10045.76      10125.23       401.52 o                         
  -3  12   4        363.70        168.23       265.34 o                         
  -2  12   4        210.89       -215.26       286.98 o                         
  -1  12   4        262.07        186.84       264.65 o                         
   0  12   4         45.78        221.81       302.02 o                         
 -12  13   4        967.04        727.01       514.41 o                         
 -11  13   4         22.59        -51.69       303.83 o                         
 -10  13   4         66.97        162.34       236.70 o                         
  -9  13   4          0.57       -263.35       311.69 o                         
  -8  13   4      13888.37      13893.30       498.34 o                         
  -7  13   4       1320.28       1251.58       281.49 o                         
  -6  13   4       4035.08       3838.13       360.57 o                         
  -5  13   4       1396.42       1091.25       360.50 o                         
  -4  13   4         13.81       -104.85       304.50 o                         
  -3  13   4       8282.20       9790.49       478.38 o                         
  -2  13   4       4247.50       4816.12       483.61 o                         
  -1  13   4       2388.66       2647.07       448.81 o                         
   0  13   4       5190.85       5647.04       427.57 o                         
 -12  14   4       5094.64       5883.42       556.18 o                         
 -11  14   4      40438.69      40957.16      1170.43 o                         
 -10  14   4        116.70        140.06       340.53 o                         
  -9  14   4        387.17        988.28       362.08 o                         
  -8  14   4        547.18        624.08       381.54 o                         
  -7  14   4        114.14       -310.30       388.39 o                         
  -6  14   4        366.31        811.27       334.81 o                         
  -5  14   4      12033.90      11015.79       438.19 o                         
  -4  14   4        173.24        204.76       340.33 o                         
  -3  14   4        218.18        614.40       416.04 o                         
  -2  14   4      10601.88      10038.28       540.86 o                         
 -11  15   4       8635.75       7953.08       497.35 o                         
 -10  15   4        425.26        589.19       392.91 o                         
  -9  15   4         12.00        -83.07       389.98 o                         
  -8  15   4         60.48        291.31       439.08 o                         
  -7  15   4        686.50        711.80       410.56 o                         
  -6  15   4        992.26        375.87       449.06 o                         
  -5  15   4      11377.67      11552.44       549.28 o                         
  -4  15   4        412.61        606.67       429.67 o                         
   0   1   5       1575.91       1785.37        18.94 o                         
  -1   2   5     169150.28     170854.42      1262.20 o                         
   0   2   5      35668.89      35519.93       350.50 o                         
  -2   3   5      75679.39      74873.52       859.37 o                         
  -1   3   5       1786.98       1902.47        34.87 o                         
   0   3   5      17196.61      16294.81       160.59 o                         
  -3   4   5       8405.08       8615.29        97.66 o                         
  -2   4   5    1359448.00    1297369.12     13060.76 o                         
  -1   4   5      19490.25      19247.01       251.02 o                         
   0   4   5      14732.02      14958.68       172.67 o                         
  -4   5   5       1520.85       1465.58        59.18 o                         
  -3   5   5      80858.77      79921.81       787.22 o                         
  -2   5   5      18235.79      18351.55       186.11 o                         
  -1   5   5      35337.39      35386.38       286.35 o                         
   0   5   5      27954.49      28018.99       358.74 o                         
  -5   6   5       6393.63       6490.24       129.35 o                         
  -4   6   5       1844.97       1994.65        82.93 o                         
  -3   6   5       2695.35       2608.41        91.27 o                         
  -2   6   5       2121.08       1943.99        86.59 o                         
  -1   6   5        738.01        836.00        70.27 o                         
   0   6   5       3347.07       3444.33       188.97 o                         
  -6   7   5       7123.90       7060.35       164.25 o                         
  -5   7   5       1019.62       1333.18        72.26 o                         
  -4   7   5         68.14        129.83        50.39 o                         
  -3   7   5      21594.10      22905.52       302.72 o                         
  -2   7   5       6755.61       6531.40       211.86 o                         
  -1   7   5       9367.30       9098.62       219.21 o                         
   0   7   5        333.88        430.45        96.60 o                         
  -7   8   5       3794.74       3781.94       143.32 o                         
  -6   8   5      14487.07      15295.37       270.50 o                         
  -5   8   5      43435.22      45859.72       438.55 o                         
  -4   8   5     185557.22     191348.78      3118.64 o                         
  -3   8   5      11792.87      11819.49       286.65 o                         
  -2   8   5         65.59       -131.29       131.29 o                         
  -1   8   5        123.66        -16.44       133.81 o                         
   0   8   5      15492.78      15658.33       380.03 o                         
  -8   9   5       3873.51       4134.52       179.02 o                         
  -7   9   5        445.83        365.22       100.77 o                         
  -6   9   5     165484.53     167089.27      1439.93 o                         
  -5   9   5       2279.39       2310.18       143.13 o                         
  -4   9   5       1858.26       1771.37       122.71 o                         
  -3   9   5        256.29        351.29       118.26 o                         
  -2   9   5       4749.84       4408.53       194.10 o                         
  -1   9   5        528.40        598.56       144.29 o                         
   0   9   5      13867.51      14083.33       333.73 o                         
  -9  10   5        943.28        889.20       188.61 o                         
  -8  10   5      90815.80      97080.38      1521.17 o                         
  -7  10   5       6551.25       7084.89       185.00 o                         
  -6  10   5      11379.11      11088.65       242.35 o                         
  -5  10   5       8421.03       7616.23       206.64 o                         
  -4  10   5       2911.05       2777.79       214.71 o                         
  -3  10   5       5828.89       5352.39       245.53 o                         
  -2  10   5      48402.61      51036.51       732.41 o                         
  -1  10   5         22.90         -7.67       194.91 o                         
   0  10   5      24359.25      26108.75       496.76 o                         
 -10  11   5     143600.94     152129.16      2393.47 o                         
  -9  11   5       8777.06       9760.42       363.66 o                         
  -8  11   5       3813.88       3583.85       162.65 o                         
  -7  11   5      19783.26      21155.74       511.67 o                         
  -6  11   5       5067.37       5176.25       254.41 o                         
  -5  11   5       4153.15       3902.45       175.87 o                         
  -4  11   5     140169.14     145023.52      1728.58 o                         
  -3  11   5      25847.83      25551.71       748.19 o                         
  -2  11   5         47.34          4.38       231.81 o                         
  -1  11   5         64.09         86.63       163.52 o                         
   0  11   5       6453.71       6347.86       313.08 o                         
 -11  12   5         72.35         52.96       263.48 o                         
 -10  12   5        785.84        733.25       255.75 o                         
  -9  12   5      17233.70      16547.28       377.49 o                         
  -8  12   5       1964.21       1384.49       272.81 o                         
  -7  12   5        617.74        477.87       171.10 o                         
  -6  12   5      20895.13      20966.96       536.92 o                         
  -5  12   5       2729.18       2493.51       225.77 o                         
  -4  12   5        235.95         85.13       246.22 o                         
  -3  12   5      22701.37      23329.71       658.82 o                         
  -2  12   5        167.76        450.32       291.52 o                         
  -1  12   5        339.95        110.70       298.63 o                         
   0  12   5      11861.06      12285.40       455.00 o                         
 -12  13   5       2362.45       2098.00       338.83 o                         
 -11  13   5      23045.03      22650.74       637.57 o                         
 -10  13   5       1681.01       1944.59       259.12 o                         
  -9  13   5         13.85       -121.15       262.61 o                         
  -8  13   5        107.30        -36.39       272.52 o                         
  -7  13   5        284.27        -55.80       236.84 o                         
  -6  13   5       5650.10       4584.92       339.31 o                         
  -5  13   5       3117.93       2520.59       309.25 o                         
  -4  13   5        550.60        -60.80       301.02 o                         
  -3  13   5       5591.43       5504.87       466.16 o                         
  -2  13   5       7316.45       6431.33       392.13 o                         
  -1  13   5        149.14        481.95       319.63 o                         
   0  13   5       3092.70       2096.72       389.62 o                         
 -12  14   5        237.18       -241.95       428.59 o                         
 -11  14   5       6608.80       5813.19       421.49 o                         
 -10  14   5       2084.76       2406.50       369.52 o                         
  -9  14   5         28.13        181.78       358.50 o                         
  -8  14   5        112.25        593.43       410.09 o                         
  -7  14   5      15374.13      15577.44       545.09 o                         
  -6  14   5        841.40        617.98       315.60 o                         
  -5  14   5       1097.16       1006.66       370.36 o                         
  -4  14   5       3070.10       2623.45       377.34 o                         
  -3  14   5         46.59        367.13       332.19 o                         
  -2  14   5       5133.28       4985.39       493.61 o                         
 -11  15   5         54.25       -291.71       407.09 o                         
 -10  15   5          5.77       -167.38       410.60 o                         
  -9  15   5       2686.81       1631.95       428.55 o                         
  -8  15   5        756.03        -58.63       449.35 o                         
  -7  15   5        411.11        299.82       453.63 o                         
  -6  15   5      85859.52      82680.11      1515.31 o                         
  -5  15   5        273.11       1001.97       395.37 o                         
  -4  15   5         28.73         46.72       381.34 o                         
   0   0   6      87620.99      83647.25      1074.84 o                         
   0   1   6      13822.17      13614.12       114.16 o                         
  -1   2   6      25606.70      26790.95       246.38 o                         
   0   2   6      19112.90      18546.47       150.01 o                         
  -2   3   6      64687.99      61670.39       443.82 o                         
  -1   3   6       2902.42       2655.26        42.74 o                         
   0   3   6      28134.35      28309.14       250.64 o                         
  -3   4   6      15503.07      15186.49       174.83 o                         
  -2   4   6     101810.23     102160.47      1058.79 o                         
  -1   4   6      21662.96      20677.34       205.29 o                         
   0   4   6       1429.43       1302.82        42.86 o                         
  -4   5   6      17806.50      18293.25       174.07 o                         
  -3   5   6     155085.02     153462.02      1682.62 o                         
  -2   5   6       1344.40       1291.37        44.92 o                         
  -1   5   6      10940.98      11190.18       147.73 o                         
   0   5   6      12293.38      11588.18       206.82 o                         
  -5   6   6       4209.54       4504.24        92.44 o                         
  -4   6   6        102.48        151.19        51.86 o                         
  -3   6   6      16035.40      16642.74       190.29 o                         
  -2   6   6       1485.38       1494.13        77.62 o                         
  -1   6   6        181.33        258.08        72.25 o                         
   0   6   6      17316.90      17031.33       336.99 o                         
  -6   7   6       4475.36       4516.33       104.24 o                         
  -5   7   6      13763.71      14197.05       306.66 o                         
  -4   7   6       3129.30       3310.58       119.58 o                         
  -3   7   6       4812.63       4823.95       184.15 o                         
  -2   7   6       2509.43       2777.78       127.01 o                         
  -1   7   6      19221.32      19130.36       437.61 o                         
   0   7   6       1745.66       1784.92       120.86 o                         
  -7   8   6       8904.68       9102.95       292.91 o                         
  -6   8   6      13217.96      12747.85       227.89 o                         
  -5   8   6     101546.55     104075.87       952.77 o                         
  -4   8   6      35400.11      37126.82       538.31 o                         
  -3   8   6      21221.95      20806.05       361.81 o                         
  -2   8   6        894.70        767.20       113.42 o                         
  -1   8   6        188.33        105.62       131.26 o                         
   0   8   6      19687.83      19613.31       622.55 o                         
  -8   9   6       3750.02       3782.76       255.63 o                         
  -7   9   6        174.94        231.99       104.66 o                         
  -6   9   6      14824.75      14786.38       210.50 o                         
  -5   9   6      15945.57      16756.44       256.07 o                         
  -4   9   6       9609.44       9202.46       291.87 o                         
  -3   9   6       5489.11       5602.88       174.38 o                         
  -2   9   6        234.68        399.83       152.28 o                         
  -1   9   6       2178.94       2512.74       212.69 o                         
   0   9   6      10708.73      11443.75       243.95 o                         
  -9  10   6      12854.38      12704.01       365.40 o                         
  -8  10   6       8717.03       8856.86       225.33 o                         
  -7  10   6       1341.10       1163.80       195.52 o                         
  -6  10   6       4538.33       4453.88       167.34 o                         
  -5  10   6       6546.98       6955.83       205.76 o                         
  -4  10   6        189.51        121.39       154.66 o                         
  -3  10   6        906.78       1070.67       181.03 o                         
  -2  10   6      19462.80      19046.74       403.22 o                         
  -1  10   6        188.03        127.38       148.43 o                         
   0  10   6      21346.34      21561.00       402.17 o                         
 -10  11   6       7205.52       7863.27       279.65 o                         
  -9  11   6      21275.69      21756.28       439.91 o                         
  -8  11   6        782.37        626.29       150.54 o                         
  -7  11   6         88.88        160.90       147.07 o                         
  -6  11   6       6110.30       6175.62       199.70 o                         
  -5  11   6         29.59        294.69       148.48 o                         
  -4  11   6       4021.03       3320.76       382.01 o                         
  -3  11   6      70315.51      71236.15       882.24 o                         
  -2  11   6       4864.38       4614.20       266.62 o                         
  -1  11   6        130.51        -84.70       170.80 o                         
   0  11   6       4097.65       3959.62       240.53 o                         
 -11  12   6       1077.24       1043.66       269.35 o                         
 -10  12   6        309.82        149.63       228.47 o                         
  -9  12   6       2413.53       2045.15       223.77 o                         
  -8  12   6       8282.05       8491.55       247.34 o                         
  -7  12   6       5209.64       5488.01       293.40 o                         
  -6  12   6       2098.12       1973.51       230.54 o                         
  -5  12   6        250.63        431.18       206.46 o                         
  -4  12   6        605.19        501.14       256.80 o                         
  -3  12   6       5937.90       6059.86       339.04 o                         
  -2  12   6       1013.71        879.28       267.27 o                         
  -1  12   6        711.03        578.41       324.53 o                         
   0  12   6        859.82        909.26       335.53 o                         
 -12  13   6         66.11        211.03       326.65 o                         
 -11  13   6       1595.28       1127.27       297.36 o                         
 -10  13   6        260.52        704.24       248.23 o                         
  -9  13   6         17.14        182.09       267.61 o                         
  -8  13   6       1455.43       1191.39       293.61 o                         
  -7  13   6       1879.12       2241.96       281.64 o                         
  -6  13   6       1381.07        707.59       258.57 o                         
  -5  13   6       5282.61       4494.92       321.74 o                         
  -4  13   6          7.18        278.07       336.47 o                         
  -3  13   6       4051.35       4788.62       583.38 o                         
  -2  13   6        564.48        698.04       321.61 o                         
  -1  13   6       3639.12       2811.11       364.11 o                         
   0  13   6       1859.86       1228.45       348.06 o                         
 -12  14   6        188.91        483.95       418.83 o                         
 -11  14   6      19216.11      18268.13       563.82 o                         
 -10  14   6       5725.61       5145.81       425.02 o                         
  -9  14   6        246.21       -317.11       317.11 o                         
  -8  14   6        680.48        524.44       405.96 o                         
  -7  14   6         77.12       -161.01       338.26 o                         
  -6  14   6       1113.79       1201.87       351.81 o                         
  -5  14   6       5026.92       4764.82       404.47 o                         
  -4  14   6       1556.48       2033.05       419.55 o                         
  -3  14   6         62.29       -123.32       346.12 o                         
  -2  14   6      10011.08      10523.43       483.83 o                         
 -10  15   6        456.45        542.33       397.77 o                         
  -9  15   6       2002.92       1715.69       419.71 o                         
  -8  15   6         14.66       -379.23       413.10 o                         
  -7  15   6         54.37       -396.50       432.21 o                         
  -6  15   6       4537.62       4211.27       464.53 o                         
  -5  15   6       2959.53       2835.24       437.04 o                         
   0   1   7      11485.75      11394.69        96.66 o                         
  -1   2   7       5651.64       5413.31        63.92 o                         
   0   2   7      32775.54      31297.63       242.68 o                         
  -2   3   7      78774.23      76172.13       512.00 o                         
  -1   3   7      35001.56      33796.78       284.90 o                         
   0   3   7       3743.70       3539.63        43.58 o                         
  -3   4   7        433.53        577.81        32.53 o                         
  -2   4   7      25098.19      24680.99       213.79 o                         
  -1   4   7      29413.46      27985.10       199.28 o                         
   0   4   7       7097.62       6327.55        97.44 o                         
  -4   5   7       2163.34       2076.77        59.21 o                         
  -3   5   7     239972.08     239030.41      1993.70 o                         
  -2   5   7      19147.33      18522.51       226.15 o                         
  -1   5   7         59.64        135.23        36.26 o                         
   0   5   7      28000.67      27431.44       284.34 o                         
  -5   6   7        417.24        637.31        50.53 o                         
  -4   6   7       8855.61       9106.88       126.07 o                         
  -3   6   7        899.12        960.11        63.51 o                         
  -2   6   7        126.21        245.25        41.07 o                         
  -1   6   7        571.42        594.95        73.92 o                         
   0   6   7         56.44        169.48        54.85 o                         
  -6   7   7       9249.32       9307.84       165.44 o                         
  -5   7   7       1435.59       1650.58       102.45 o                         
  -4   7   7        140.72        276.66        57.01 o                         
  -3   7   7       2403.81       2250.33       103.26 o                         
  -2   7   7        825.68        814.59        77.38 o                         
  -1   7   7      33612.30      33658.88       669.44 o                         
   0   7   7       8378.31       8932.62       226.36 o                         
  -7   8   7       1528.93       1422.05       149.34 o                         
  -6   8   7      29319.14      30028.99       313.93 o                         
  -5   8   7     153910.50     157957.84      1559.11 o                         
  -4   8   7       1927.67       1995.84        87.11 o                         
  -3   8   7      55807.68      55546.52      1065.73 o                         
  -2   8   7         44.90        107.93        92.02 o                         
  -1   8   7         37.46        -51.66        95.67 o                         
   0   8   7      20255.82      21377.39       289.05 o                         
  -8   9   7      18293.09      18313.62       346.79 o                         
  -7   9   7       1557.76       1521.52       105.57 o                         
  -6   9   7      19623.11      19724.78       539.24 o                         
  -5   9   7       3701.75       3960.94       124.92 o                         
  -4   9   7      26700.27      26128.95       847.59 o                         
  -3   9   7         40.13        172.00       143.75 o                         
  -2   9   7        278.83        -47.74       158.03 o                         
  -1   9   7      10430.78       9852.99       253.42 o                         
   0   9   7       2061.14       1654.48       135.11 o                         
  -9  10   7       1581.59       1639.38       179.96 o                         
  -8  10   7        896.49        775.42       153.37 o                         
  -7  10   7       1131.65        777.76       115.41 o                         
  -6  10   7       6441.70       6517.73       243.89 o                         
  -5  10   7        772.45        901.67       119.82 o                         
  -4  10   7       2716.44       2474.27       202.41 o                         
  -3  10   7        624.32        849.24       186.30 o                         
  -2  10   7        472.65        115.99       195.67 o                         
  -1  10   7       2297.02       2448.25       187.23 o                         
   0  10   7      17050.02      16384.99       415.35 o                         
 -10  11   7       8540.71       8192.54       288.50 o                         
  -9  11   7      46848.29      48146.69       815.27 o                         
  -8  11   7       7227.58       7822.37       217.74 o                         
  -7  11   7       2251.05       2116.29       156.58 o                         
  -6  11   7      12399.06      12149.83       357.30 o                         
  -5  11   7       1294.09       1122.48       169.47 o                         
  -4  11   7      11602.04      11770.20       494.39 o                         
  -3  11   7     110711.11     113190.03      1510.43 o                         
  -2  11   7        105.72        119.51       192.40 o                         
  -1  11   7        378.16        839.83       218.50 o                         
   0  11   7       8467.12       8961.04       313.24 o                         
 -11  12   7        109.48        170.90       251.06 o                         
 -10  12   7       1242.30       1221.37       238.62 o                         
  -9  12   7       1101.07       1192.06       229.29 o                         
  -8  12   7       3500.05       3357.29       203.24 o                         
  -7  12   7      13873.39      12924.82       433.05 o                         
  -6  12   7        932.32       1058.78       329.04 o                         
  -5  12   7         69.12        154.91       316.17 o                         
  -4  12   7       1107.13       1197.84       283.98 o                         
  -3  12   7        607.71       1451.79       289.83 o                         
  -2  12   7        112.97        619.93       269.33 o                         
  -1  12   7       2377.85       1779.97       296.21 o                         
   0  12   7         63.66        303.74       290.45 o                         
 -12  13   7         16.66        582.02       332.95 o                         
 -11  13   7        736.77       1041.21       299.46 o                         
 -10  13   7         27.46        -53.81       245.07 o                         
  -9  13   7        258.43        338.47       281.35 o                         
  -8  13   7        110.89         -3.18       267.02 o                         
  -7  13   7      10461.44      10237.67       377.71 o                         
  -6  13   7        695.19        977.51       257.89 o                         
  -5  13   7        148.73        101.20       275.31 o                         
  -4  13   7        121.85        301.97       299.25 o                         
  -3  13   7       5094.66       5852.39       408.01 o                         
  -2  13   7          5.06        165.24       318.25 o                         
  -1  13   7       8733.25       8252.53       397.94 o                         
   0  13   7        234.84         58.36       368.04 o                         
 -12  14   7        565.80        906.11       407.87 o                         
 -11  14   7      25967.87      26170.78       653.57 o                         
 -10  14   7        266.06        157.30       351.73 o                         
  -9  14   7       1582.21        862.05       366.72 o                         
  -8  14   7       1366.23       1071.38       342.20 o                         
  -7  14   7        800.92       1095.03       508.42 o                         
  -6  14   7       4299.89       4989.02       405.20 o                         
  -5  14   7      14167.45      14147.62       607.64 o                         
  -4  14   7         44.49        -69.93       356.94 o                         
  -3  14   7       1937.98       1849.90       472.37 o                         
  -2  14   7       5716.42       5119.71       391.32 o                         
 -10  15   7       2322.65       2695.36       464.39 o                         
  -9  15   7        504.23        686.06       394.13 o                         
  -8  15   7       2166.39       1342.61       404.12 o                         
  -7  15   7       1199.93       1278.11       428.33 o                         
  -6  15   7       8046.43       6934.93       613.59 o                         
  -5  15   7         54.49       -175.36       399.74 o                         
   0   0   8     171095.89     173854.66      2476.06 o                         
   0   1   8     269451.44     270262.59      2410.33 o                         
  -1   2   8       3331.95       2904.78        41.17 o                         
   0   2   8        308.30        362.75        28.29 o                         
  -2   3   8      62520.88      61713.71       391.72 o                         
  -1   3   8       2381.30       2295.72        39.25 o                         
   0   3   8       8339.22       7882.37        88.48 o                         
  -3   4   8       8332.25       7985.38       106.79 o                         
  -2   4   8       3725.05       3655.95        52.46 o                         
  -1   4   8      15114.54      14977.08       151.16 o                         
   0   4   8       7107.07       6997.02        93.56 o                         
  -4   5   8        966.05        994.27        46.99 o                         
  -3   5   8     128363.43     127462.08      1552.69 o                         
  -2   5   8      23149.62      22751.95       243.97 o                         
  -1   5   8        776.97        710.10        48.29 o                         
   0   5   8       3675.23       3840.63        78.19 o                         
  -5   6   8       1029.97       1219.23        79.59 o                         
  -4   6   8      20956.20      19992.29       240.51 o                         
  -3   6   8       3525.07       3319.09        75.61 o                         
  -2   6   8       1880.68       2145.49        64.32 o                         
  -1   6   8     172372.91     177179.64      2141.55 o                         
   0   6   8      34058.00      35272.07       428.29 o                         
  -6   7   8      12424.09      12790.45       207.98 o                         
  -5   7   8        667.52        716.61        85.24 o                         
  -4   7   8      22008.25      21978.53       249.39 o                         
  -3   7   8        949.12        848.80        71.98 o                         
  -2   7   8       4770.70       4483.68       119.31 o                         
  -1   7   8     461930.41     478742.16      5889.69 o                         
   0   7   8     159617.75     165249.48      2318.05 o                         
  -7   8   8        619.70        732.58        95.92 o                         
  -6   8   8       2732.34       2581.76       149.70 o                         
  -5   8   8     100274.31     106711.79      1519.36 o                         
  -4   8   8       1217.88       1470.77       113.31 o                         
  -3   8   8      10353.89       9742.34       363.72 o                         
  -2   8   8      19146.56      19547.81       477.75 o                         
  -1   8   8       5633.77       4912.68       252.73 o                         
   0   8   8       1408.48       1342.07       112.62 o                         
  -8   9   8      13087.70      13250.29       288.12 o                         
  -7   9   8       7992.30       7693.86       189.22 o                         
  -6   9   8        152.61         69.89        93.37 o                         
  -5   9   8      16637.22      16921.54       269.48 o                         
  -4   9   8        910.91        987.14       106.83 o                         
  -3   9   8       2547.76       2473.19       171.06 o                         
  -2   9   8       6518.25       6251.82       293.33 o                         
  -1   9   8        126.28        408.31       108.99 o                         
   0   9   8          6.01        110.63       132.59 o                         
  -9  10   8      16107.76      16490.23       480.32 o                         
  -8  10   8         35.80        -28.23       148.68 o                         
  -7  10   8      13458.35      13876.51       342.31 o                         
  -6  10   8       5922.51       5855.67       153.32 o                         
  -5  10   8         74.21       -114.41       114.41 o                         
  -4  10   8       7693.38       7873.29       219.48 o                         
  -3  10   8      11506.59      12223.89       342.06 o                         
  -2  10   8         99.93       -115.61       156.01 o                         
  -1  10   8      19290.05      19964.24       342.94 o                         
   0  10   8      14213.70      14618.00       433.48 o                         
 -10  11   8         90.17       -155.79       178.82 o                         
  -9  11   8      30191.23      30929.95       647.17 o                         
  -8  11   8       1512.94       1323.12       164.38 o                         
  -7  11   8        402.99        383.36       119.61 o                         
  -6  11   8       7208.30       7360.95       215.92 o                         
  -5  11   8       2414.29       2455.99       183.81 o                         
  -4  11   8          1.65         99.98       181.05 o                         
  -3  11   8      72263.70      75304.38      1163.02 o                         
  -2  11   8        335.07        490.10       218.65 o                         
  -1  11   8          1.63         37.75       207.23 o                         
   0  11   8         76.56        -60.70       221.37 o                         
 -11  12   8        205.04        629.09       312.02 o                         
 -10  12   8        474.40        324.49       200.59 o                         
  -9  12   8        334.33        771.75       211.08 o                         
  -8  12   8      17074.69      17287.58       585.60 o                         
  -7  12   8      97968.28     101001.41      1394.90 o                         
  -6  12   8       2370.67       2459.41       227.06 o                         
  -5  12   8       6679.84       6045.85       305.65 o                         
  -4  12   8        407.25        658.51       329.55 o                         
  -3  12   8        590.02        612.97       240.90 o                         
  -2  12   8        487.56        542.11       236.69 o                         
  -1  12   8      20008.75      20063.08       385.38 o                         
   0  12   8        869.84       1583.56       335.78 o                         
 -12  13   8          0.22       -152.39       320.64 o                         
 -11  13   8         58.77        -24.56       330.29 o                         
 -10  13   8        622.24       1259.91       320.51 o                         
  -9  13   8       4842.37       4366.36       347.82 o                         
  -8  13   8       5993.65       5918.49       340.37 o                         
  -7  13   8      97925.64     101964.66      1216.78 o                         
  -6  13   8       3237.01       3006.64       272.67 o                         
  -5  13   8         36.15        239.71       257.62 o                         
  -4  13   8       1993.40       1646.36       274.34 o                         
  -3  13   8        123.89       -181.83       282.68 o                         
  -2  13   8       2539.86       2170.16       352.52 o                         
  -1  13   8      70224.65      72625.20      1562.58 o                         
   0  13   8       7055.92       7271.95       468.46 o                         
 -12  14   8        413.28         54.50       403.36 o                         
 -11  14   8      15113.25      15717.44       497.00 o                         
 -10  14   8         89.51        183.31       358.27 o                         
  -9  14   8       4357.30       5085.52       558.03 o                         
  -8  14   8      20363.28      18814.51       548.14 o                         
  -7  14   8       1512.63       1089.12       383.42 o                         
  -6  14   8        236.00          9.76       303.01 o                         
  -5  14   8        442.40         58.69       312.31 o                         
  -4  14   8          7.68        221.34       363.52 o                         
  -3  14   8       1957.18       1900.78       342.52 o                         
  -2  14   8      48378.32      49874.88       845.24 o                         
  -9  15   8         71.25        628.56       425.34 o                         
  -8  15   8       3332.62       3346.56       467.44 o                         
  -7  15   8       8722.34       8511.35       500.65 o                         
  -6  15   8        825.46        415.34       447.02 o                         
   0   1   9     115440.08     113504.99       734.87 o                         
  -1   2   9        880.08        915.93        26.91 o                         
   0   2   9        854.39        801.95        27.77 o                         
  -2   3   9      30804.48      30537.51       242.02 o                         
  -1   3   9       1734.37       1578.49        40.03 o                         
   0   3   9       4163.39       4071.17        67.28 o                         
  -3   4   9      83768.33      83747.80       812.08 o                         
  -2   4   9      17889.19      17494.50       174.64 o                         
  -1   4   9      14601.21      13930.03       166.89 o                         
   0   4   9       2100.77       2057.67        70.98 o                         
  -4   5   9       6152.69       6372.29       111.55 o                         
  -3   5   9       9198.06       9217.42       124.31 o                         
  -2   5   9      25811.51      25373.01       263.90 o                         
  -1   5   9        398.25        448.84        44.69 o                         
   0   5   9      15677.53      15967.49       186.40 o                         
  -5   6   9         75.43         38.30        47.99 o                         
  -4   6   9      10016.38       9744.80       202.33 o                         
  -3   6   9       1555.99       1497.69        68.84 o                         
  -2   6   9      12423.63      12251.42       170.93 o                         
  -1   6   9      99902.03     102522.88      1041.77 o                         
   0   6   9          5.01         16.27        71.79 o                         
  -6   7   9        172.81        155.56        61.38 o                         
  -5   7   9       3097.70       3137.46       122.65 o                         
  -4   7   9       9123.41       8951.97       190.43 o                         
  -3   7   9        969.82       1031.94        79.39 o                         
  -2   7   9        293.08        254.15        69.89 o                         
  -1   7   9     265433.53     273190.38      3689.88 o                         
   0   7   9      80383.41      82438.50      1276.15 o                         
  -7   8   9        957.56       1154.60       104.56 o                         
  -6   8   9       5082.28       5050.64       124.51 o                         
  -5   8   9      10834.89      11567.13       239.31 o                         
  -4   8   9       1446.82       1303.31        90.86 o                         
  -3   8   9        439.36        747.35       154.12 o                         
  -2   8   9      19124.59      19139.53       444.28 o                         
  -1   8   9         45.99         39.63        89.24 o                         
   0   8   9       3953.17       4042.00       139.52 o                         
  -8   9   9       5149.46       5279.69       198.50 o                         
  -7   9   9       9997.05      10310.63       356.08 o                         
  -6   9   9      20262.36      20772.16       343.83 o                         
  -5   9   9      50213.07      50862.35       523.88 o                         
  -4   9   9        136.70        288.81       117.06 o                         
  -3   9   9        256.96         -1.44       121.21 o                         
  -2   9   9      17530.49      17735.23       373.93 o                         
  -1   9   9       1689.61       1718.70       122.65 o                         
   0   9   9       4655.29       4176.49       204.21 o                         
  -9  10   9      47874.04      49071.67       689.63 o                         
  -8  10   9        427.96        310.37       149.95 o                         
  -7  10   9       9438.46       9373.64       188.38 o                         
  -6  10   9       6590.36       6414.47       161.46 o                         
  -5  10   9       1331.05       1199.23       137.15 o                         
  -4  10   9      16561.89      16714.24       300.07 o                         
  -3  10   9       8270.36       8560.94       225.74 o                         
  -2  10   9        741.32        697.44       164.51 o                         
  -1  10   9       7601.12       8097.07       370.30 o                         
   0  10   9        963.84        927.56       203.04 o                         
 -10  11   9       8234.14       8533.81       269.86 o                         
  -9  11   9      12500.61      12931.58       305.96 o                         
  -8  11   9        468.00        446.99       152.84 o                         
  -7  11   9       1336.05       1294.15       122.67 o                         
  -6  11   9       2477.23       2615.49       187.85 o                         
  -5  11   9       4193.41       4064.75       243.12 o                         
  -4  11   9      14434.49      14725.43       308.26 o                         
  -3  11   9       7459.43       7122.55       277.16 o                         
  -2  11   9        423.96        453.98       170.83 o                         
  -1  11   9        393.79        418.73       195.82 o                         
   0  11   9          7.67         60.51       208.21 o                         
 -11  12   9       1886.97       1667.09       252.78 o                         
 -10  12   9       1031.88       1025.10       229.39 o                         
  -9  12   9         98.28        199.36       208.40 o                         
  -8  12   9       7982.18       8113.65       233.94 o                         
  -7  12   9      56465.54      57505.09       755.73 o                         
  -6  12   9        589.26        437.24       179.96 o                         
  -5  12   9       2264.40       1715.31       188.20 o                         
  -4  12   9      15821.20      15439.85       481.99 o                         
  -3  12   9        510.97        756.89       250.26 o                         
  -2  12   9       1409.04       1348.58       252.37 o                         
  -1  12   9       2303.13       2032.04       240.96 o                         
   0  12   9        172.09        239.41       298.00 o                         
 -12  13   9         49.35        454.30       385.42 o                         
 -11  13   9        813.06        901.08       318.23 o                         
 -10  13   9       1411.10        989.00       300.13 o                         
  -9  13   9        421.67        -13.82       272.77 o                         
  -8  13   9         83.98          9.19       267.84 o                         
  -7  13   9      58343.32      59751.64      1829.99 o                         
  -6  13   9       3111.38       2663.85       276.36 o                         
  -5  13   9          7.13        -69.39       279.56 o                         
  -4  13   9       6153.92       6287.64       418.38 o                         
  -3  13   9       1356.40       1115.66       346.41 o                         
  -2  13   9        119.44        432.89       274.10 o                         
  -1  13   9      51069.73      53992.28      1860.96 o                         
   0  13   9      10290.16      10684.56       444.84 o                         
 -11  14   9       3862.57       4681.97       665.86 o                         
 -10  14   9         20.10         70.59       419.35 o                         
  -9  14   9       1544.32       1871.25       391.87 o                         
  -8  14   9      18332.04      17350.01       806.31 o                         
  -7  14   9        355.80         11.13       382.42 o                         
  -6  14   9        162.15        -82.02       360.33 o                         
  -5  14   9        184.39        622.74       322.60 o                         
  -4  14   9        107.24        278.09       353.21 o                         
  -3  14   9       3870.57       4188.54       351.42 o                         
  -8  15   9        399.03        553.47       406.40 o                         
  -7  15   9       1491.78       1104.77       464.30 o                         
   0   0  10    2077690.38    2033278.38     47805.56 o                         
   0   1  10      26833.35      25923.37       224.26 o                         
  -1   2  10       2642.12       2476.60        60.04 o                         
   0   2  10       2624.17       2327.86        47.88 o                         
  -2   3  10       2591.22       2625.68        48.71 o                         
  -1   3  10        904.53        884.96        37.49 o                         
   0   3  10     144200.64     148333.61      1246.72 o                         
  -3   4  10       5027.05       4840.25        92.28 o                         
  -2   4  10     141189.36     140781.91      1715.43 o                         
  -1   4  10       1242.06       1204.21        49.77 o                         
   0   4  10       2615.22       2512.53        57.19 o                         
  -4   5  10      15757.65      15305.86       197.98 o                         
  -3   5  10        416.27        453.07        48.98 o                         
  -2   5  10        213.86        258.36        43.01 o                         
  -1   5  10        522.07        674.10        48.47 o                         
   0   5  10      16235.94      16536.25       212.77 o                         
  -5   6  10       4266.60       4542.70       103.61 o                         
  -4   6  10       4015.35       3928.92       103.51 o                         
  -3   6  10      36085.21      36325.89       427.48 o                         
  -2   6  10        864.88       1009.99        59.48 o                         
  -1   6  10      12622.95      12579.22       210.16 o                         
   0   6  10     401703.97     417718.34      6468.11 o                         
  -6   7  10        247.08        284.19        67.73 o                         
  -5   7  10       1031.82       1260.05       123.37 o                         
  -4   7  10       3048.90       3063.55       107.78 o                         
  -3   7  10       2003.91       2061.59        96.63 o                         
  -2   7  10      58138.34      58971.70       825.50 o                         
  -1   7  10      28045.60      28354.92       535.99 o                         
   0   7  10       7844.27       7538.05       128.48 o                         
  -7   8  10         93.50        173.52        93.96 o                         
  -6   8  10       1099.21        808.46       139.16 o                         
  -5   8  10        202.56         76.47       108.40 o                         
  -4   8  10      52947.97      53552.75      1021.04 o                         
  -3   8  10       1390.80       1342.24        97.90 o                         
  -2   8  10       7844.62       7728.21       173.25 o                         
  -1   8  10      61961.25      64794.84       836.42 o                         
   0   8  10       1328.46       1320.83       121.85 o                         
  -8   9  10         43.43        -11.95       154.52 o                         
  -7   9  10       2450.30       2576.36       136.64 o                         
  -6   9  10       7250.89       6960.81       171.30 o                         
  -5   9  10       3727.95       3265.56       132.20 o                         
  -4   9  10         56.30         80.09       102.95 o                         
  -3   9  10        619.92        604.15       119.96 o                         
  -2   9  10       3306.11       3505.61       187.87 o                         
  -1   9  10        525.47        222.82       110.86 o                         
   0   9  10      10223.17      10498.45       300.31 o                         
  -9  10  10       3718.61       3979.39       220.44 o                         
  -8  10  10       4914.55       4843.34       287.95 o                         
  -7  10  10       1034.23        646.96       114.18 o                         
  -6  10  10        742.15        694.26       116.75 o                         
  -5  10  10      13019.48      13972.98       322.58 o                         
  -4  10  10       4700.73       4605.38       203.38 o                         
  -3  10  10         22.67         62.17       152.47 o                         
  -2  10  10       4554.38       4371.94       183.72 o                         
  -1  10  10        330.56         99.87       149.91 o                         
   0  10  10        691.35        901.21       201.60 o                         
 -10  11  10      15327.87      15460.21       328.25 o                         
  -9  11  10       1202.41       1001.36       201.21 o                         
  -8  11  10       3664.43       3817.97       266.47 o                         
  -7  11  10       3475.20       3265.61       155.02 o                         
  -6  11  10        715.14        531.57       138.57 o                         
  -5  11  10       3862.34       3617.21       292.79 o                         
  -4  11  10       8222.54       8061.47       333.00 o                         
  -3  11  10         68.97        -14.84       172.77 o                         
  -2  11  10       2218.77       2102.89       184.27 o                         
  -1  11  10      14559.58      15119.59       520.99 o                         
   0  11  10        113.41        652.49       228.97 o                         
 -11  12  10       1606.79       1278.67       268.96 o                         
 -10  12  10        336.34        385.54       211.75 o                         
  -9  12  10       2610.99       2842.73       241.34 o                         
  -8  12  10       2387.73       2547.89       210.18 o                         
  -7  12  10       3941.51       4106.96       274.68 o                         
  -6  12  10      20455.02      19968.63       391.94 o                         
  -5  12  10          7.65         21.81       198.22 o                         
  -4  12  10       3796.62       3712.30       276.65 o                         
  -3  12  10      12490.63      12044.70       376.71 o                         
  -2  12  10          6.94         22.02       219.49 o                         
  -1  12  10         63.37         -4.74       254.59 o                         
   0  12  10       6953.58       6592.49       302.40 o                         
 -12  13  10         65.54       -110.89       338.20 o                         
 -11  13  10       9801.46       9829.04       368.82 o                         
 -10  13  10        429.96        810.12       292.92 o                         
  -9  13  10        203.45        393.34       290.16 o                         
  -8  13  10     163753.30     171957.28      3824.05 o                         
  -7  13  10       4216.64       3906.56       287.02 o                         
  -6  13  10          0.70        -19.26       291.45 o                         
  -5  13  10       6591.73       5845.37       298.33 o                         
  -4  13  10        435.17        589.86       227.07 o                         
  -3  13  10         93.86        300.84       277.71 o                         
  -2  13  10      42508.57      43367.54       981.74 o                         
  -1  13  10       4751.72       4842.62       369.66 o                         
 -11  14  10        961.86        522.94       365.23 o                         
 -10  14  10      13677.24      12383.16       493.63 o                         
  -9  14  10         10.59       -361.82       361.82 o                         
  -8  14  10       2500.01       1872.57       391.12 o                         
  -7  14  10       1325.14        779.22       382.62 o                         
  -6  14  10        115.85        336.72       322.48 o                         
  -5  14  10        113.16        151.40       293.53 o                         
  -4  14  10        533.49        392.56       314.75 o                         
  -3  14  10       1106.76        649.00       400.20 o                         
   0   1  11        439.40        326.48        34.23 o                         
  -1   2  11        155.04        170.51        31.26 o                         
   0   2  11       1876.16       1853.10        47.71 o                         
  -2   3  11        968.43       1147.46        53.51 o                         
  -1   3  11      10443.59      10732.85       126.55 o                         
   0   3  11       3442.48       3310.47        56.16 o                         
  -3   4  11      38533.92      39795.18       417.75 o                         
  -2   4  11     216526.25     224720.62      2637.80 o                         
  -1   4  11       6128.84       5790.48       100.07 o                         
   0   4  11        131.55        140.67        41.30 o                         
  -4   5  11       9487.47       9530.74       151.13 o                         
  -3   5  11        268.93        261.90        51.76 o                         
  -2   5  11      19012.58      19186.04       249.28 o                         
  -1   5  11         78.24        108.31        46.53 o                         
   0   5  11        203.78        305.07        61.44 o                         
  -5   6  11       3894.81       4175.79       117.02 o                         
  -4   6  11        237.43        196.96        63.13 o                         
  -3   6  11       1788.00       1807.82        84.70 o                         
  -2   6  11      15735.42      16307.81       212.69 o                         
  -1   6  11       1278.57       1016.30        67.54 o                         
   0   6  11        419.04        609.34        80.76 o                         
  -6   7  11       3390.92       3243.27        91.25 o                         
  -5   7  11       5166.85       5406.25       149.94 o                         
  -4   7  11        139.01        221.00        77.28 o                         
  -3   7  11        250.50        155.64        72.08 o                         
  -2   7  11        205.26        292.17        80.19 o                         
  -1   7  11      12319.18      11680.55       285.75 o                         
   0   7  11       2076.61       1920.77        96.17 o                         
  -7   8  11        642.20        518.77       112.01 o                         
  -6   8  11       5762.72       5783.99       143.47 o                         
  -5   8  11         22.70        154.23        92.26 o                         
  -4   8  11      60533.13      63083.64       901.42 o                         
  -3   8  11       6709.58       7229.31       175.70 o                         
  -2   8  11       1365.98       1367.59        97.23 o                         
  -1   8  11         74.65        127.02        97.69 o                         
   0   8  11        960.92        944.83       116.99 o                         
  -8   9  11        868.78       1004.90       166.33 o                         
  -7   9  11         31.75         76.65       121.16 o                         
  -6   9  11      23498.42      24628.59       402.42 o                         
  -5   9  11      23169.71      24735.39       380.44 o                         
  -4   9  11        133.13        315.57       111.16 o                         
  -3   9  11       2172.35       2172.60       139.49 o                         
  -2   9  11       6890.00       6541.54       174.28 o                         
  -1   9  11       5863.74       6026.29       169.14 o                         
   0   9  11       7098.93       6720.49       228.23 o                         
  -9  10  11      23015.24      23348.64       390.05 o                         
  -8  10  11      30249.72      30555.20       434.13 o                         
  -7  10  11       2115.59       1856.74       136.14 o                         
  -6  10  11       1553.22       1558.48       160.12 o                         
  -5  10  11       4253.27       4599.28       162.16 o                         
  -4  10  11       5144.05       4835.20       171.65 o                         
  -3  10  11       6796.65       6671.68       188.16 o                         
  -2  10  11      20758.60      21537.48       366.15 o                         
  -1  10  11        776.63        700.46       159.04 o                         
   0  10  11       3235.55       2596.52       205.48 o                         
 -10  11  11      25726.03      26054.92       427.45 o                         
  -9  11  11       2192.70       2383.13       206.82 o                         
  -8  11  11       1757.45       1447.35       153.07 o                         
  -7  11  11        324.51        162.88       132.32 o                         
  -6  11  11       1156.03       1094.23       158.37 o                         
  -5  11  11         15.24        140.90       142.90 o                         
  -4  11  11      24647.64      24843.15       542.72 o                         
  -3  11  11         60.19       -117.55       165.41 o                         
  -2  11  11       1142.12        981.60       179.12 o                         
  -1  11  11        388.57        101.97       208.40 o                         
   0  11  11        914.27        867.78       239.38 o                         
 -11  12  11         63.77         33.22       251.12 o                         
 -10  12  11        122.09         51.91       230.59 o                         
  -9  12  11        183.02        116.96       206.16 o                         
  -8  12  11       1242.48       1504.01       189.42 o                         
  -7  12  11       1695.89       1795.32       230.57 o                         
  -6  12  11        338.03        343.05       181.34 o                         
  -5  12  11       1415.61       1401.70       196.79 o                         
  -4  12  11       7878.72       7369.99       254.44 o                         
  -3  12  11      11631.03      11879.31       330.02 o                         
  -2  12  11       3079.36       2761.55       252.91 o                         
  -1  12  11        825.09        575.46       270.02 o                         
   0  12  11       1714.37       1462.73       271.52 o                         
 -12  13  11         41.32        211.22       337.87 o                         
 -11  13  11       7486.48       7561.17       391.86 o                         
 -10  13  11        132.82        423.27       311.98 o                         
  -9  13  11       1594.34       1136.14       294.72 o                         
  -8  13  11        115.31        -14.72       295.02 o                         
  -7  13  11       2583.46       2215.29       263.98 o                         
  -6  13  11         55.70        261.63       237.15 o                         
  -5  13  11        966.78       1219.81       246.76 o                         
  -4  13  11        570.54        644.22       239.28 o                         
  -3  13  11          1.04        710.25       278.38 o                         
  -2  13  11        890.27        390.54       296.52 o                         
  -1  13  11       3100.31       3173.92       387.02 o                         
 -10  14  11       1855.36       1691.17       407.58 o                         
  -9  14  11       1449.69       1223.17       356.01 o                         
  -8  14  11          3.86       -101.96       328.40 o                         
  -7  14  11         78.36       -223.38       339.39 o                         
  -6  14  11       2521.81       2194.91       301.42 o                         
  -5  14  11        222.80        138.27       301.81 o                         
  -4  14  11       6058.55       6265.36       473.61 o                         
   0   0  12     140898.69     144167.09      3389.93 o                         
   0   1  12      12268.01      12938.23       143.24 o                         
  -1   2  12        149.01        134.53        37.82 o                         
   0   2  12      21886.65      22044.70       266.31 o                         
  -2   3  12       1838.89       1640.03        52.82 o                         
  -1   3  12      36475.73      36475.64       457.74 o                         
   0   3  12       9969.20       9283.37       130.23 o                         
  -3   4  12     211826.83     222292.62      1731.39 o                         
  -2   4  12       7360.26       7514.31        93.82 o                         
  -1   4  12       9753.15      10048.19       135.39 o                         
   0   4  12        990.69        958.20        48.85 o                         
  -4   5  12       6763.53       6816.80       129.16 o                         
  -3   5  12      14039.30      14186.29       263.22 o                         
  -2   5  12     104627.07     107213.94      1184.25 o                         
  -1   5  12        418.97        383.19        50.88 o                         
   0   5  12       8301.22       8168.70       134.33 o                         
  -5   6  12      38492.21      40381.36       417.14 o                         
  -4   6  12       3888.84       3874.94       138.94 o                         
  -3   6  12       1140.04       1083.18        72.85 o                         
  -2   6  12      39745.46      40242.42       490.13 o                         
  -1   6  12         16.57         48.01        64.41 o                         
   0   6  12      23428.24      22537.74       391.14 o                         
  -6   7  12      25916.45      26813.83       292.18 o                         
  -5   7  12        128.00        124.42        76.64 o                         
  -4   7  12      10483.50      10560.01       219.61 o                         
  -3   7  12       3477.15       3243.95       111.40 o                         
  -2   7  12      20326.03      19985.58       390.92 o                         
  -1   7  12       8219.11       8019.62       143.85 o                         
   0   7  12        402.25        437.01        96.82 o                         
  -7   8  12        395.83        415.55       103.87 o                         
  -6   8  12      18052.29      18977.29       239.52 o                         
  -5   8  12      12103.62      12627.35       191.09 o                         
  -4   8  12       2827.34       2694.04       112.38 o                         
  -3   8  12      13212.41      14024.56       193.86 o                         
  -2   8  12      11152.88      11402.43       180.30 o                         
  -1   8  12      15010.50      15079.22       220.11 o                         
   0   8  12       4871.53       4962.59       154.93 o                         
  -8   9  12        800.54        801.56       139.50 o                         
  -7   9  12         10.51       -118.77       118.82 o                         
  -6   9  12       2295.85       2562.55       130.48 o                         
  -5   9  12     142217.50     150616.00      1298.56 o                         
  -4   9  12       1641.72       1510.85       123.08 o                         
  -3   9  12        404.95        402.88       125.21 o                         
  -2   9  12      22247.61      23828.49       294.31 o                         
  -1   9  12       6382.01       6105.10       166.73 o                         
   0   9  12       1972.58       2105.58       228.61 o                         
  -9  10  12     104862.52     107632.70       992.16 o                         
  -8  10  12       1095.13        943.26       157.37 o                         
  -7  10  12        706.19        786.10       128.71 o                         
  -6  10  12        479.34        294.28       121.31 o                         
  -5  10  12       2027.13       1953.68       133.95 o                         
  -4  10  12       4508.58       4291.13       165.50 o                         
  -3  10  12      46516.11      47227.09       489.56 o                         
  -2  10  12         46.77       -149.22       149.22 o                         
  -1  10  12       2265.55       2249.77       171.50 o                         
   0  10  12       9622.27       9281.56       280.41 o                         
 -10  11  12       3921.88       3532.48       253.20 o                         
  -9  11  12       1153.48       1255.70       210.30 o                         
  -8  11  12       9691.31       9468.92       276.85 o                         
  -7  11  12        421.86        317.81       151.02 o                         
  -6  11  12        267.91        250.77       138.85 o                         
  -5  11  12       3311.43       3244.29       184.27 o                         
  -4  11  12       5111.42       4998.00       258.56 o                         
  -3  11  12      12689.67      12413.52       254.38 o                         
  -2  11  12      16412.55      16078.09       451.92 o                         
  -1  11  12       1047.55        984.42       214.44 o                         
   0  11  12       2943.41       2959.88       258.97 o                         
 -11  12  12        532.26        220.11       257.69 o                         
 -10  12  12       1504.31       1104.10       258.80 o                         
  -9  12  12        346.81        530.69       221.54 o                         
  -8  12  12       6515.74       6110.14       283.73 o                         
  -7  12  12        221.41         24.96       207.46 o                         
  -6  12  12        488.39        621.63       196.33 o                         
  -5  12  12       6002.13       5617.71       296.16 o                         
  -4  12  12      24707.87      24850.55       545.07 o                         
  -3  12  12       1125.30        554.08       187.08 o                         
  -2  12  12       4092.04       4143.38       254.98 o                         
  -1  12  12       1287.73       1260.29       268.37 o                         
   0  12  12        118.23        176.49       348.20 o                         
 -12  13  12        139.43        228.51       340.02 o                         
 -11  13  12       1031.10        861.96       400.84 o                         
 -10  13  12       2774.09       2295.80       337.71 o                         
  -9  13  12       1500.91       1528.99       340.63 o                         
  -8  13  12      34833.27      35901.92       928.61 o                         
  -7  13  12       2832.15       2879.44       272.90 o                         
  -6  13  12         88.10         25.63       241.93 o                         
  -5  13  12       2439.50       2418.95       286.85 o                         
  -4  13  12        397.35        451.09       241.42 o                         
  -3  13  12         26.92        118.49       256.52 o                         
  -2  13  12       8294.95       8655.41       354.88 o                         
  -1  13  12       1797.27       1769.24       409.48 o                         
 -10  14  12        185.11        544.98       374.54 o                         
  -9  14  12        843.64        772.69       346.53 o                         
  -8  14  12        209.89       -259.67       307.84 o                         
  -7  14  12         22.81        136.42       299.80 o                         
  -6  14  12       4855.34       4768.98       330.20 o                         
  -5  14  12       6550.12       6384.86       362.75 o                         
  -4  14  12         15.09         25.41       326.68 o                         
   0   1  13        971.83        947.97        41.89 o                         
  -1   2  13       3094.03       2896.14        66.91 o                         
   0   2  13       3698.87       3706.04        85.97 o                         
  -2   3  13       1104.31       1200.57        63.80 o                         
  -1   3  13      30905.49      31417.61       338.53 o                         
   0   3  13         82.85         52.02        37.33 o                         
  -3   4  13     410735.09     436035.34      5067.88 o                         
  -2   4  13      42243.46      44459.43       413.31 o                         
  -1   4  13       8768.45       9125.32       133.56 o                         
   0   4  13       3396.70       3286.11       127.60 o                         
  -4   5  13         49.01          1.96        47.32 o                         
  -3   5  13     111627.08     116143.28      1104.15 o                         
  -2   5  13     104333.35     109688.36      1121.72 o                         
  -1   5  13       1319.16       1338.12        62.49 o                         
   0   5  13       5132.79       4872.45       102.92 o                         
  -5   6  13      27596.27      27556.21       304.77 o                         
  -4   6  13       3791.78       3700.59       125.33 o                         
  -3   6  13        210.62        228.67        64.63 o                         
  -2   6  13      42515.59      42568.20       722.52 o                         
  -1   6  13       6725.76       6701.22       182.91 o                         
   0   6  13         40.07        245.26        73.59 o                         
  -6   7  13      43915.88      46443.59       468.21 o                         
  -5   7  13        103.48        159.63        84.82 o                         
  -4   7  13      50226.80      52103.98       803.16 o                         
  -3   7  13       8064.25       7939.03       189.76 o                         
  -2   7  13         53.01        -56.12        78.79 o                         
  -1   7  13      11077.54      11339.61       184.42 o                         
   0   7  13        592.97        758.08       103.75 o                         
  -7   8  13        312.88        178.09       108.87 o                         
  -6   8  13      11960.09      11498.72       207.30 o                         
  -5   8  13      88523.20      91511.12      1326.78 o                         
  -4   8  13       7566.80       7568.28       160.69 o                         
  -3   8  13       2342.56       2757.39       121.95 o                         
  -2   8  13         14.90        114.49       101.36 o                         
  -1   8  13         15.89        -11.84       101.75 o                         
   0   8  13        712.10        710.33       113.09 o                         
  -8   9  13       4171.03       4553.12       219.55 o                         
  -7   9  13       1270.15       1364.75       136.37 o                         
  -6   9  13       3091.25       2990.48       130.84 o                         
  -5   9  13     267172.03     284748.75      2532.40 o                         
  -4   9  13       7183.69       7129.56       166.36 o                         
  -3   9  13         53.15        -22.24       115.99 o                         
  -2   9  13      15306.54      15254.32       241.74 o                         
  -1   9  13       1524.34       1384.72       140.01 o                         
   0   9  13        458.12        498.11       139.65 o                         
  -9  10  13     194180.14     205773.28      2119.41 o                         
  -8  10  13       3138.85       3156.38       185.21 o                         
  -7  10  13       1392.87       1189.20       152.77 o                         
  -6  10  13        976.09        764.30       126.86 o                         
  -5  10  13        408.30        582.13       140.33 o                         
  -4  10  13       1493.88       1785.78       152.42 o                         
  -3  10  13      80457.93      83255.24       842.41 o                         
  -2  10  13       2154.43       2384.49       171.86 o                         
  -1  10  13         48.36        -25.02       159.17 o                         
   0  10  13       9825.29       9662.26       270.78 o                         
 -10  11  13       4943.48       4808.36       243.66 o                         
  -9  11  13      17480.57      18001.43       439.16 o                         
  -8  11  13       1575.87       1716.40       175.51 o                         
  -7  11  13         38.09         -9.42       155.00 o                         
  -6  11  13       3040.69       3170.84       162.36 o                         
  -5  11  13       3643.48       3762.25       175.05 o                         
  -4  11  13       3957.26       3931.60       188.20 o                         
  -3  11  13      79188.84      83239.30       823.83 o                         
  -2  11  13      28599.59      29851.68       386.32 o                         
  -1  11  13        188.00        160.93       205.57 o                         
   0  11  13       1492.92       2204.77       300.48 o                         
 -11  12  13        413.04        449.68       252.88 o                         
 -10  12  13       3221.44       3277.77       252.96 o                         
  -9  12  13          8.04       -219.54       219.54 o                         
  -8  12  13        457.58        363.74       189.82 o                         
  -7  12  13         25.37       -205.92       205.92 o                         
  -6  12  13        404.81        101.12       194.63 o                         
  -5  12  13       8759.69       8197.40       285.91 o                         
  -4  12  13      51253.45      52845.46       770.23 o                         
  -3  12  13       1406.01       1542.53       212.73 o                         
  -2  12  13       3978.84       4260.00       290.89 o                         
  -1  12  13       4811.11       4707.27       309.07 o                         
   0  12  13        188.89          7.85       277.46 o                         
 -11  13  13        489.78        724.12       331.98 o                         
 -10  13  13      10274.16       9164.14       367.55 o                         
  -9  13  13        598.13        308.86       277.03 o                         
  -8  13  13         91.71        512.36       277.55 o                         
  -7  13  13        428.00        721.39       251.00 o                         
  -6  13  13        255.87        400.82       259.76 o                         
  -5  13  13        190.87        457.03       251.38 o                         
  -4  13  13       3710.60       3546.15       302.53 o                         
  -3  13  13       1538.58       1432.59       321.35 o                         
  -2  13  13        258.69        744.05       312.96 o                         
  -9  14  13       1409.64       1495.46       496.08 o                         
  -8  14  13        102.14       -323.58       330.72 o                         
  -7  14  13        189.52        369.74       340.94 o                         
  -6  14  13       3844.76       2885.78       341.58 o                         
  -5  14  13      17137.91      16221.83       443.05 o                         
   0   0  14      10266.42      10577.37       280.30 o                         
   0   1  14        214.23        268.63        42.10 o                         
  -1   2  14       1910.61       1840.50        57.91 o                         
   0   2  14       8010.41       8238.35       143.11 o                         
  -2   3  14      16365.11      16831.38       233.88 o                         
  -1   3  14       4214.04       4260.33       101.38 o                         
   0   3  14       2254.73       2336.40        63.49 o                         
  -3   4  14      80282.42      85031.68       906.70 o                         
  -2   4  14      10332.69      10512.73       173.97 o                         
  -1   4  14       2745.69       2876.56        99.87 o                         
   0   4  14        129.13        135.26        54.02 o                         
  -4   5  14      11346.98      11388.06       159.40 o                         
  -3   5  14      89094.09      90884.67       798.70 o                         
  -2   5  14       3878.93       3660.52        92.16 o                         
  -1   5  14       1270.12       1307.27        72.31 o                         
   0   5  14      33700.25      33671.24       431.05 o                         
  -5   6  14        963.99        978.02        76.13 o                         
  -4   6  14       6199.34       5983.36       110.48 o                         
  -3   6  14       4222.68       4317.59        96.76 o                         
  -2   6  14       1989.19       1862.01        76.55 o                         
  -1   6  14       9849.26      10132.59       198.76 o                         
   0   6  14        420.88        394.68        82.59 o                         
  -6   7  14       1612.72       1428.92       119.88 o                         
  -5   7  14       2132.23       2103.87       105.31 o                         
  -4   7  14      22016.18      22943.24       389.74 o                         
  -3   7  14        493.06        584.35       112.18 o                         
  -2   7  14       3786.32       3820.65       122.21 o                         
  -1   7  14         49.13         76.93       105.11 o                         
   0   7  14       2169.51       2310.62       116.48 o                         
  -7   8  14        329.99        251.91       104.72 o                         
  -6   8  14       2400.52       2571.56       122.45 o                         
  -5   8  14      72697.22      76030.55       735.00 o                         
  -4   8  14       5542.51       5575.52       193.23 o                         
  -3   8  14      16052.83      16430.48       270.32 o                         
  -2   8  14        602.61        422.94       100.96 o                         
  -1   8  14       1206.05       1212.26       108.42 o                         
   0   8  14      21820.35      22878.51       423.49 o                         
  -8   9  14        643.62        704.03       127.12 o                         
  -7   9  14       4441.35       4102.54       154.29 o                         
  -6   9  14       7142.88       7377.25       173.99 o                         
  -5   9  14      58376.07      60668.61       601.67 o                         
  -4   9  14       1508.80       1495.57       129.42 o                         
  -3   9  14       5006.15       4996.65       162.89 o                         
  -2   9  14       2026.36       2160.76       174.01 o                         
  -1   9  14         56.18        268.55       122.61 o                         
   0   9  14       5247.71       5117.74       179.40 o                         
  -9  10  14      47050.87      48410.18      1021.29 o                         
  -8  10  14        850.74        589.60       185.12 o                         
  -7  10  14         94.79        130.75       129.98 o                         
  -6  10  14       3485.56       3801.59       195.37 o                         
  -5  10  14        146.81        232.60       127.76 o                         
  -4  10  14        520.92        547.94       143.58 o                         
  -3  10  14      12809.90      12302.51       245.76 o                         
  -2  10  14        480.92        359.58       154.82 o                         
  -1  10  14       1202.33        725.54       172.12 o                         
   0  10  14      18056.46      18147.80       461.51 o                         
 -10  11  14       4292.53       4303.87       252.75 o                         
  -9  11  14      13274.25      13083.63       290.74 o                         
  -8  11  14       1131.29       1009.62       187.97 o                         
  -7  11  14        180.24        305.39       156.58 o                         
  -6  11  14      16821.34      16897.99       343.94 o                         
  -5  11  14        319.43        254.93       204.41 o                         
  -4  11  14       8972.35       8527.65       269.87 o                         
  -3  11  14      59092.08      60634.86       642.92 o                         
  -2  11  14      10636.48      10337.40       280.31 o                         
  -1  11  14        591.03        589.81       227.48 o                         
   0  11  14       5594.02       5861.93       272.52 o                         
 -11  12  14       1062.49        629.22       269.07 o                         
 -10  12  14       3996.89       4276.40       366.76 o                         
  -9  12  14       1535.15       1933.08       227.88 o                         
  -8  12  14       1115.01        831.10       211.20 o                         
  -7  12  14        226.80        280.81       225.30 o                         
  -6  12  14        397.54        857.65       202.69 o                         
  -5  12  14        182.80        473.55       211.16 o                         
  -4  12  14      10517.49       9337.89       290.29 o                         
  -3  12  14       2360.07       2220.06       247.59 o                         
  -2  12  14         50.66        359.27       253.21 o                         
  -1  12  14        617.79        665.25       256.73 o                         
   0  12  14        258.17        177.61       296.36 o                         
 -11  13  14        564.02        551.65       383.50 o                         
 -10  13  14        309.49        -50.13       351.17 o                         
  -9  13  14        239.06        821.68       297.65 o                         
  -8  13  14       8429.36       8239.98       328.73 o                         
  -7  13  14        998.90       1093.91       267.65 o                         
  -6  13  14       4529.90       4207.99       309.50 o                         
  -5  13  14         50.43        642.92       247.57 o                         
  -4  13  14        975.15        794.01       271.31 o                         
  -3  13  14       6681.11       6285.87       311.67 o                         
  -2  13  14       2340.24       2468.58       331.31 o                         
  -8  14  14        326.01        600.32       378.65 o                         
  -7  14  14        849.64       1209.92       452.39 o                         
  -6  14  14        206.52        201.19       318.38 o                         
   0   1  15        678.07        781.95        56.77 o                         
  -1   2  15      71723.48      73783.91       679.54 o                         
   0   2  15         98.35        176.74        53.55 o                         
  -2   3  15         13.02         14.35        45.90 o                         
  -1   3  15      20674.75      21765.39       243.76 o                         
   0   3  15       1341.83       1392.13        78.25 o                         
  -3   4  15      43696.25      45462.79       456.71 o                         
  -2   4  15     299560.00     319993.22      3643.06 o                         
  -1   4  15        656.88        636.50        64.54 o                         
   0   4  15       1217.05       1383.99       104.54 o                         
  -4   5  15       4058.44       3969.84       116.64 o                         
  -3   5  15       3493.63       3335.17       127.69 o                         
  -2   5  15      11667.66      11793.11       154.22 o                         
  -1   5  15      21191.04      21647.57       235.36 o                         
   0   5  15       4767.38       4668.76       129.07 o                         
  -5   6  15        547.89        549.32        87.64 o                         
  -4   6  15       7516.31       7702.05       138.32 o                         
  -3   6  15         14.94        144.37        66.92 o                         
  -2   6  15       4547.58       4719.35        97.45 o                         
  -1   6  15       2388.60       2204.73        89.66 o                         
   0   6  15       1292.82       1232.39        99.85 o                         
  -6   7  15         33.02         86.60        92.60 o                         
  -5   7  15       1246.74       1390.44       186.98 o                         
  -4   7  15      13640.51      14177.11       301.66 o                         
  -3   7  15          8.02        145.41        83.20 o                         
  -2   7  15       3868.69       3915.79       114.18 o                         
  -1   7  15        913.85        870.53        96.50 o                         
   0   7  15       2316.54       2349.14       113.92 o                         
  -7   8  15        924.09        908.79       118.91 o                         
  -6   8  15       1637.76       1487.81       113.83 o                         
  -5   8  15       2676.18       2529.37       156.31 o                         
  -4   8  15      42252.78      43273.68       439.05 o                         
  -3   8  15         27.48        -40.99        92.25 o                         
  -2   8  15          3.94         17.14        98.32 o                         
  -1   8  15        175.69        102.59       107.68 o                         
   0   8  15       1812.35       1656.46       126.40 o                         
  -8   9  15       1030.79        852.72       145.15 o                         
  -7   9  15       6874.69       6715.60       215.00 o                         
  -6   9  15      34810.24      36171.79       457.75 o                         
  -5   9  15      26021.22      26703.24       309.62 o                         
  -4   9  15       2663.23       2738.22       141.59 o                         
  -3   9  15         15.44         92.07       121.42 o                         
  -2   9  15       1272.28       1307.12       150.59 o                         
  -1   9  15       3130.67       3141.69       146.21 o                         
   0   9  15        742.25        977.01       162.10 o                         
  -9  10  15      20235.52      20574.62       377.10 o                         
  -8  10  15      24653.62      24496.80       500.68 o                         
  -7  10  15         40.18       -134.06       134.06 o                         
  -6  10  15         23.52         45.56       134.33 o                         
  -5  10  15        775.64        832.21       139.42 o                         
  -4  10  15        295.23        233.61       154.52 o                         
  -3  10  15       5869.17       6142.25       188.27 o                         
  -2  10  15      10490.23      10393.10       267.79 o                         
  -1  10  15       3561.21       3886.73       263.54 o                         
   0  10  15       3993.52       3640.99       230.08 o                         
 -10  11  15      36679.14      37035.65       793.83 o                         
  -9  11  15          5.63        -70.29       201.49 o                         
  -8  11  15         59.30         -3.34       180.24 o                         
  -7  11  15       8603.64       8825.72       227.97 o                         
  -6  11  15        943.87        928.79       163.84 o                         
  -5  11  15         13.64         26.05       173.78 o                         
  -4  11  15      31244.67      32098.87       497.09 o                         
  -3  11  15       3071.05       2702.87       200.40 o                         
  -2  11  15       5374.19       5645.28       247.69 o                         
  -1  11  15        115.75        115.46       240.80 o                         
   0  11  15         32.30          3.46       252.81 o                         
 -11  12  15       1409.14       1015.84       281.59 o                         
 -10  12  15       1970.81       1720.65       286.78 o                         
  -9  12  15      10056.25       9602.03       312.67 o                         
  -8  12  15        408.98        234.32       235.58 o                         
  -7  12  15        799.28        786.64       213.65 o                         
  -6  12  15      10030.98       9066.74       291.39 o                         
  -5  12  15        190.36        122.08       209.05 o                         
  -4  12  15      11733.75      11085.30       294.31 o                         
  -3  12  15       3549.35       2968.18       267.76 o                         
  -2  12  15        457.09        262.93       248.34 o                         
  -1  12  15        112.61        248.91       315.31 o                         
 -10  13  15        356.68        489.09       422.09 o                         
  -9  13  15         10.64        353.89       311.10 o                         
  -8  13  15         58.76        490.96       329.31 o                         
  -7  13  15       1432.54       1142.16       309.23 o                         
  -6  13  15       2047.05       1427.99       282.90 o                         
  -5  13  15       1552.47        870.66       298.64 o                         
  -4  13  15        546.96        651.24       296.57 o                         
  -3  13  15       1222.22       1014.39       291.74 o                         
   0   0  16     431582.09     491515.81     11155.49 o                         
   0   1  16        538.76        660.85        66.49 o                         
  -1   2  16       5805.50       5564.82        90.38 o                         
   0   2  16       5859.05       5891.26       100.42 o                         
  -2   3  16       2631.25       2632.08        81.94 o                         
  -1   3  16       8684.76       8726.25       134.36 o                         
   0   3  16       9318.15       9362.95       156.02 o                         
  -3   4  16       6528.81       6557.65       109.56 o                         
  -2   4  16     146319.36     157157.62      1900.85 o                         
  -1   4  16       1933.63       1881.16        91.60 o                         
   0   4  16         13.75        119.91        61.96 o                         
  -4   5  16      28309.76      29327.32       413.54 o                         
  -3   5  16       4275.38       4114.92       131.69 o                         
  -2   5  16       7359.78       7533.96       131.80 o                         
  -1   5  16       2439.71       2120.33        97.75 o                         
   0   5  16       1159.00       1076.38        99.65 o                         
  -5   6  16       1134.20       1329.64       102.15 o                         
  -4   6  16       1208.16       1211.51        96.16 o                         
  -3   6  16      12243.70      12815.75       230.91 o                         
  -2   6  16         35.25         -9.89        81.52 o                         
  -1   6  16         40.20        113.50        89.70 o                         
   0   6  16     119336.60     128417.53      1918.33 o                         
  -6   7  16        472.79        504.81        95.58 o                         
  -5   7  16      10954.43      10940.48       226.58 o                         
  -4   7  16       1255.79       1346.53       113.93 o                         
  -3   7  16       1397.50       1453.67        93.27 o                         
  -2   7  16      14556.67      14287.93       243.22 o                         
  -1   7  16       1747.72       1697.75       119.45 o                         
   0   7  16         63.08        -16.47       105.31 o                         
  -7   8  16       3431.06       3209.21       171.47 o                         
  -6   8  16      11091.64      11446.55       189.32 o                         
  -5   8  16       2488.99       2470.43       145.30 o                         
  -4   8  16      64909.64      68015.51       753.73 o                         
  -3   8  16       6180.83       6588.63       192.40 o                         
  -2   8  16         96.76         74.68       103.63 o                         
  -1   8  16      17537.79      18231.94       325.69 o                         
   0   8  16       5595.71       5542.37       157.38 o                         
  -8   9  16         30.53        443.84       168.88 o                         
  -7   9  16          1.12         18.31       139.56 o                         
  -6   9  16      35759.34      37288.86       544.65 o                         
  -5   9  16       1104.22       1073.55       126.63 o                         
  -4   9  16        739.81        871.65       148.66 o                         
  -3   9  16       7772.12       7490.94       205.19 o                         
  -2   9  16         52.84        110.56       134.91 o                         
  -1   9  16       1620.73       1777.26       160.00 o                         
   0   9  16      25714.27      26879.18       491.52 o                         
  -9  10  16        675.68        913.46       197.08 o                         
  -8  10  16      10668.37      10319.29       230.34 o                         
  -7  10  16       1019.61       1231.99       166.81 o                         
  -6  10  16         76.68        170.01       137.14 o                         
  -5  10  16       3940.80       3853.54       188.98 o                         
  -4  10  16        100.33       -147.87       147.87 o                         
  -3  10  16       1495.39       1332.29       156.90 o                         
  -2  10  16      27684.28      28830.48       473.35 o                         
  -1  10  16        769.66        682.21       216.38 o                         
   0  10  16         24.70         83.01       229.30 o                         
 -10  11  16      23376.12      24160.48       732.42 o                         
  -9  11  16        546.42        490.79       238.80 o                         
  -8  11  16        303.17         53.01       182.57 o                         
  -7  11  16       1801.66       2078.72       203.47 o                         
  -6  11  16       1158.67        937.56       173.73 o                         
  -5  11  16         49.25        555.37       188.62 o                         
  -4  11  16      18608.52      18063.26       442.12 o                         
  -3  11  16       1988.96       1697.73       224.56 o                         
  -2  11  16         35.74       -213.46       213.46 o                         
  -1  11  16         28.46        471.86       258.62 o                         
   0  11  16       2169.84       2080.91       289.85 o                         
 -11  12  16       1113.16       1431.63       383.01 o                         
 -10  12  16        129.60        410.42       274.16 o                         
  -9  12  16       3681.50       3746.88       321.77 o                         
  -8  12  16       2453.19       1732.61       293.32 o                         
  -7  12  16        847.09        937.93       251.04 o                         
  -6  12  16      12657.10      12106.70       325.66 o                         
  -5  12  16       1561.40       1033.94       235.85 o                         
  -4  12  16       2903.46       2953.88       253.32 o                         
  -3  12  16      15748.37      15379.29       379.00 o                         
  -2  12  16       1073.71       1324.94       282.66 o                         
  -1  12  16         95.27        432.03       282.36 o                         
  -9  13  16         12.31        151.08       413.05 o                         
  -8  13  16      49137.43      52099.20       940.01 o                         
  -7  13  16        115.60        182.54       317.39 o                         
  -6  13  16        166.47        815.44       308.41 o                         
  -5  13  16       3519.42       3170.74       337.71 o                         
  -4  13  16          2.05         95.11       349.97 o                         
   0   1  17      43631.38      45678.86       615.82 o                         
  -1   2  17      13217.86      13340.86       150.58 o                         
   0   2  17       5282.66       5022.12       126.76 o                         
  -2   3  17      12457.44      12229.15       204.94 o                         
  -1   3  17      16875.93      17192.51       225.85 o                         
   0   3  17       2139.06       1889.88        91.17 o                         
  -3   4  17      21274.07      21676.25       268.56 o                         
  -2   4  17      37847.39      38427.00       526.43 o                         
  -1   4  17         83.73          4.80        69.16 o                         
   0   4  17        320.20        362.24        77.41 o                         
  -4   5  17        353.53        345.15        85.10 o                         
  -3   5  17      48637.84      50122.69       512.22 o                         
  -2   5  17      31731.48      32809.46       343.69 o                         
  -1   5  17       1475.28       1471.56       109.92 o                         
   0   5  17       1718.52       1925.11       149.39 o                         
  -5   6  17       2345.85       2245.89       116.93 o                         
  -4   6  17        403.18        545.40        93.57 o                         
  -3   6  17        591.89        646.43       108.16 o                         
  -2   6  17        732.59       1142.99       107.78 o                         
  -1   6  17      23292.07      23470.74       330.64 o                         
   0   6  17        119.53        132.59       107.83 o                         
  -6   7  17      10305.87      10143.73       253.44 o                         
  -5   7  17        181.76        165.14       100.05 o                         
  -4   7  17        130.91        281.06       102.84 o                         
  -3   7  17         59.22        157.98       101.17 o                         
  -2   7  17       1455.71       1408.55       107.85 o                         
  -1   7  17     108621.31     112773.46      1468.77 o                         
   0   7  17      37803.89      38837.10       509.40 o                         
  -7   8  17        813.62        874.02       152.65 o                         
  -6   8  17      24353.29      24296.82       372.83 o                         
  -5   8  17      36719.66      37819.18       505.14 o                         
  -4   8  17       2501.22       2186.48       127.64 o                         
  -3   8  17      23819.90      23657.94       314.01 o                         
  -2   8  17       6308.02       6467.23       183.71 o                         
  -1   8  17         58.44        -72.79       117.33 o                         
   0   8  17       5906.04       5785.49       175.64 o                         
  -8   9  17       1968.57       1477.98       201.40 o                         
  -7   9  17        234.86        149.76       162.12 o                         
  -6   9  17      23409.36      23867.12       307.56 o                         
  -5   9  17       9581.05       9257.59       189.61 o                         
  -4   9  17       3550.73       3322.68       152.29 o                         
  -3   9  17        332.50        309.97       133.40 o                         
  -2   9  17         13.77         88.91       159.13 o                         
  -1   9  17       3984.86       3530.40       181.40 o                         
   0   9  17       1531.35       1660.11       205.19 o                         
  -9  10  17      11036.42      11436.67       307.49 o                         
  -8  10  17       1152.66        663.20       176.41 o                         
  -7  10  17        209.38        222.49       168.54 o                         
  -6  10  17        854.75        850.69       183.33 o                         
  -5  10  17        709.34        502.39       153.98 o                         
  -4  10  17       1185.93       1096.95       163.41 o                         
  -3  10  17       9843.12       9838.84       325.88 o                         
  -2  10  17        418.81        511.02       188.14 o                         
  -1  10  17        139.45        297.79       212.91 o                         
   0  10  17       1583.08       1137.34       277.29 o                         
 -10  11  17      13226.00      12113.93       417.02 o                         
  -9  11  17      15717.54      14802.86       385.04 o                         
  -8  11  17       3747.35       3789.09       231.14 o                         
  -7  11  17       3260.94       2964.77       203.46 o                         
  -6  11  17       1691.20       1522.28       197.62 o                         
  -5  11  17         72.62         31.94       205.71 o                         
  -4  11  17      15291.70      14885.40       585.51 o                         
  -3  11  17      32980.70      32337.85       550.28 o                         
  -2  11  17        279.88        568.08       235.71 o                         
  -1  11  17        305.72        138.36       243.83 o                         
   0  11  17       5753.96       5834.21       327.33 o                         
 -10  12  17        397.84         77.17       285.62 o                         
  -9  12  17       1914.34       2099.37       295.18 o                         
  -8  12  17      11406.60      11633.60       361.39 o                         
  -7  12  17      33570.80      32533.94       842.25 o                         
  -6  12  17       2180.60       2208.80       261.41 o                         
  -5  12  17        479.87        285.92       255.76 o                         
  -4  12  17       8678.82       8540.97       321.03 o                         
  -3  12  17        799.10        591.71       301.15 o                         
  -2  12  17        947.72        479.99       308.39 o                         
  -8  13  17         66.52        806.51       412.10 o                         
  -7  13  17      28779.89      29321.33       908.44 o                         
  -6  13  17        628.13        560.81       317.01 o                         
  -5  13  17         11.53         27.97       392.97 o                         
   0   0  18      54660.48      56010.99      1997.58 o                         
   0   1  18     141627.78     149515.88      1491.74 o                         
  -1   2  18         46.71        116.12        65.28 o                         
   0   2  18       1477.61       1564.15        86.92 o                         
  -2   3  18      10633.13      10729.54       160.71 o                         
  -1   3  18       4326.28       4178.42       117.07 o                         
   0   3  18       6258.04       6030.76       132.65 o                         
  -3   4  18        390.67        450.75        87.31 o                         
  -2   4  18       2793.08       3314.11       125.12 o                         
  -1   4  18      21316.18      21936.77       322.10 o                         
   0   4  18      14215.85      14458.43       202.52 o                         
  -4   5  18          3.41        101.76        86.58 o                         
  -3   5  18      43827.82      45903.38       508.67 o                         
  -2   5  18       7982.05       8053.64       184.22 o                         
  -1   5  18         21.04         81.52       111.82 o                         
   0   5  18       2977.32       2999.43       137.42 o                         
  -5   6  18       4817.31       4759.68       163.70 o                         
  -4   6  18      21422.15      20989.83       317.55 o                         
  -3   6  18       2663.11       2459.19       119.60 o                         
  -2   6  18       6930.68       6978.14       157.32 o                         
  -1   6  18     106485.67     112271.08      1128.63 o                         
   0   6  18      13702.62      13247.57       280.32 o                         
  -6   7  18      17739.23      17833.39       429.42 o                         
  -5   7  18        266.00        188.81       107.13 o                         
  -4   7  18      20578.69      20940.73       389.50 o                         
  -3   7  18       4610.23       4401.53       149.30 o                         
  -2   7  18       1041.29        825.14       119.16 o                         
  -1   7  18     291701.22     312051.12      3184.54 o                         
   0   7  18     108793.12     112565.28      1227.79 o                         
  -7   8  18        124.93        158.59       150.28 o                         
  -6   8  18        891.07        620.07       146.32 o                         
  -5   8  18      43684.29      45850.38       477.43 o                         
  -4   8  18        823.06        846.60       126.14 o                         
  -3   8  18       5453.33       5530.34       173.65 o                         
  -2   8  18      16867.66      16018.70       423.61 o                         
  -1   8  18       1816.93       1468.79       152.51 o                         
   0   8  18        772.91        809.51       141.51 o                         
  -8   9  18       2287.35       2550.71       199.82 o                         
  -7   9  18      10097.44       9668.91       244.14 o                         
  -6   9  18         10.74        165.70       140.10 o                         
  -5   9  18       4644.16       4558.63       171.60 o                         
  -4   9  18        429.87        499.90       172.21 o                         
  -3   9  18       1423.94       1094.19       174.07 o                         
  -2   9  18        218.24        234.09       151.03 o                         
  -1   9  18        213.84       -146.34       159.28 o                         
   0   9  18         10.12         67.69       212.82 o                         
  -9  10  18       5734.51       5662.03       276.98 o                         
  -8  10  18        386.38        273.38       187.31 o                         
  -7  10  18      12329.72      12632.46       348.42 o                         
  -6  10  18        436.37        611.10       165.34 o                         
  -5  10  18        428.06        602.07       182.28 o                         
  -4  10  18      10126.85       9849.57       278.55 o                         
  -3  10  18       4720.71       4172.00       255.87 o                         
  -2  10  18         18.79        355.67       203.31 o                         
  -1  10  18      17883.91      17231.69       353.13 o                         
   0  10  18       5096.81       4924.22       280.86 o                         
 -10  11  18          0.86       -239.52       263.66 o                         
  -9  11  18      12240.41      12060.82       382.04 o                         
  -8  11  18        622.39        577.51       238.46 o                         
  -7  11  18         55.42       -188.21       192.41 o                         
  -6  11  18       5532.89       5052.34       278.59 o                         
  -5  11  18       2896.84       2134.89       242.28 o                         
  -4  11  18         29.60       -111.91       227.28 o                         
  -3  11  18      37715.46      37734.50       717.34 o                         
  -2  11  18       1046.19        725.21       257.14 o                         
  -1  11  18         90.02        388.38       280.92 o                         
   0  11  18         58.10         37.11       312.24 o                         
 -10  12  18       1217.96       1032.95       331.71 o                         
  -9  12  18        153.75        463.27       345.67 o                         
  -8  12  18      16910.17      16449.64       534.86 o                         
  -7  12  18      71984.20      73045.95      1371.05 o                         
  -6  12  18        925.26        536.24       320.69 o                         
  -5  12  18        865.79        595.04       293.29 o                         
  -4  12  18         33.38       -272.10       272.10 o                         
  -3  12  18        228.58        235.51       306.03 o                         
  -2  12  18       2033.08       1312.79       403.76 o                         
   0   1  19      16117.03      17533.36       230.25 o                         
  -1   2  19        287.13        332.20        74.28 o                         
   0   2  19       1262.63       1329.42        82.64 o                         
  -2   3  19      22268.57      22367.46       353.25 o                         
  -1   3  19       6628.38       6767.14       130.68 o                         
   0   3  19        601.89        428.26        93.90 o                         
  -3   4  19        264.90        522.49       120.61 o                         
  -2   4  19        947.68       1087.75       109.26 o                         
  -1   4  19       1994.70       2119.62        98.87 o                         
   0   4  19        371.39        389.16       106.81 o                         
  -4   5  19        643.12        691.42       102.57 o                         
  -3   5  19      15630.28      15527.01       289.97 o                         
  -2   5  19        847.15       1197.00       133.64 o                         
  -1   5  19         79.75         74.22        97.67 o                         
   0   5  19       3695.19       3667.69       131.42 o                         
  -5   6  19         33.07        133.91       104.85 o                         
  -4   6  19      10822.54      11589.83       293.38 o                         
  -3   6  19         73.88         36.86       104.11 o                         
  -2   6  19       7076.93       6487.38       165.82 o                         
  -1   6  19      19125.96      20300.84       351.43 o                         
   0   6  19          3.85        -30.67       111.60 o                         
  -6   7  19       1247.20       1223.34       132.10 o                         
  -5   7  19        670.23        662.10       131.76 o                         
  -4   7  19      21469.69      22235.98       307.58 o                         
  -3   7  19       2307.11       2134.65       141.64 o                         
  -2   7  19         98.40        487.96       126.66 o                         
  -1   7  19      58658.40      60730.81       875.75 o                         
   0   7  19      14028.71      13861.54       265.07 o                         
  -7   8  19        542.45        625.25       170.08 o                         
  -6   8  19        493.99        571.66       149.70 o                         
  -5   8  19      19498.44      18620.64       329.73 o                         
  -4   8  19          8.46         28.06       145.61 o                         
  -3   8  19        125.28        233.93       142.54 o                         
  -2   8  19       2999.27       3078.02       226.34 o                         
  -1   8  19         24.63       -139.35       161.97 o                         
   0   8  19       2653.89       2754.08       196.13 o                         
  -8   9  19       8840.21       8591.47       282.47 o                         
  -7   9  19       7583.58       6957.36       220.15 o                         
  -6   9  19       3770.76       3727.51       181.84 o                         
  -5   9  19         53.06         -3.82       185.49 o                         
  -4   9  19        855.30        548.61       176.58 o                         
  -3   9  19         89.52        279.01       183.38 o                         
  -2   9  19      15048.48      14156.62       286.04 o                         
  -1   9  19        270.03        664.44       190.58 o                         
   0   9  19        907.16        879.79       231.16 o                         
  -9  10  19        438.62        393.74       283.00 o                         
  -8  10  19          1.93        387.66       227.91 o                         
  -7  10  19       5319.80       5423.36       238.35 o                         
  -6  10  19       7678.47       7350.99       234.17 o                         
  -5  10  19        125.53        -76.68       178.15 o                         
  -4  10  19       5144.35       5272.83       288.74 o                         
  -3  10  19       1542.94       1679.22       217.18 o                         
  -2  10  19         18.33        398.79       223.37 o                         
  -1  10  19       5072.14       5123.58       393.39 o                         
   0  10  19        424.14        740.18       267.33 o                         
 -10  11  19       1052.86       1453.26       325.05 o                         
  -9  11  19      14053.53      12985.84       407.75 o                         
  -8  11  19       1625.82       1680.57       239.14 o                         
  -7  11  19        650.93        484.61       238.41 o                         
  -6  11  19        474.20        727.44       222.13 o                         
  -5  11  19       4097.29       3643.84       257.85 o                         
  -4  11  19       2841.43       2333.78       319.91 o                         
  -3  11  19      14710.43      13617.84       348.22 o                         
  -2  11  19       5318.20       5164.66       304.00 o                         
  -1  11  19        349.72        641.54       308.59 o                         
  -9  12  19        164.35        294.59       323.95 o                         
  -8  12  19        297.34        259.61       284.22 o                         
  -7  12  19      12721.71      12254.00       383.97 o                         
  -6  12  19        297.95        433.44       304.55 o                         
  -5  12  19       2696.00       2321.59       308.63 o                         
  -4  12  19         38.66        455.39       387.44 o                         
  -3  12  19         33.82       -283.82       330.88 o                         
   0   0  20     142953.98     151139.06      4712.32 o                         
   0   1  20      24677.74      26211.90       308.30 o                         
  -1   2  20      34511.65      37349.28       495.23 o                         
   0   2  20       1969.10       2305.58       142.56 o                         
  -2   3  20      14766.44      14914.85       205.19 o                         
  -1   3  20       8488.35       8433.49       156.94 o                         
   0   3  20      15148.86      15008.75       233.27 o                         
  -3   4  20      10662.93      10906.24       250.30 o                         
  -2   4  20      50972.51      54136.36       696.06 o                         
  -1   4  20        223.24        331.53       118.02 o                         
   0   4  20        540.11        421.79       114.52 o                         
  -4   5  20      18975.64      19378.10       369.36 o                         
  -3   5  20      24092.82      24600.09       402.07 o                         
  -2   5  20       7161.19       7382.23       178.46 o                         
  -1   5  20      12790.75      13034.62       295.01 o                         
   0   5  20       5484.85       5728.03       229.67 o                         
  -5   6  20       4114.61       4185.85       196.57 o                         
  -4   6  20       8017.57       8239.74       232.40 o                         
  -3   6  20       1776.26       1868.40       146.94 o                         
  -2   6  20         63.01         84.65       115.46 o                         
  -1   6  20      13378.86      13506.88       330.30 o                         
   0   6  20      20948.11      20823.58       414.91 o                         
  -6   7  20        481.34        465.96       142.33 o                         
  -5   7  20       2896.59       3223.95       195.47 o                         
  -4   7  20      14405.52      14237.21       289.65 o                         
  -3   7  20       1136.73       1376.47       145.68 o                         
  -2   7  20       2077.43       2269.98       160.72 o                         
  -1   7  20      38230.27      39724.50       597.07 o                         
   0   7  20      11303.76      11163.12       223.21 o                         
  -7   8  20       8630.88       8757.46       248.45 o                         
  -6   8  20        305.76        438.85       161.92 o                         
  -5   8  20      20835.31      20459.43       427.24 o                         
  -4   8  20      24493.46      25010.95       530.48 o                         
  -3   8  20       1001.78        781.28       165.54 o                         
  -2   8  20       9172.28       8980.96       258.55 o                         
  -1   8  20        171.69        375.45       163.12 o                         
   0   8  20        881.76        719.03       188.15 o                         
  -8   9  20       2467.28       2146.96       237.03 o                         
  -7   9  20       3055.11       3167.73       207.19 o                         
  -6   9  20       3663.09       3448.55       198.79 o                         
  -5   9  20       6122.73       5728.86       243.10 o                         
  -4   9  20       1902.51       1481.38       186.62 o                         
  -3   9  20       1441.78       1558.03       191.65 o                         
  -2   9  20       1450.79       1313.64       197.63 o                         
  -1   9  20          9.59        113.27       203.02 o                         
   0   9  20       5823.00       5232.50       409.73 o                         
  -9  10  20       4206.01       4235.99       312.47 o                         
  -8  10  20        123.33         86.38       246.58 o                         
  -7  10  20       1525.45       1826.74       216.49 o                         
  -6  10  20       4493.99       4340.01       221.43 o                         
  -5  10  20        303.70        414.57       192.40 o                         
  -4  10  20       1447.48       1350.08       212.86 o                         
  -3  10  20       4395.17       4221.62       280.71 o                         
  -2  10  20       4310.77       3846.90       268.82 o                         
  -1  10  20       1301.81       1057.15       284.34 o                         
   0  10  20       4801.45       4326.45       423.85 o                         
  -9  11  20      10303.53       9926.46       478.99 o                         
  -8  11  20       4159.08       3852.47       263.46 o                         
  -7  11  20       2741.15       2672.79       309.82 o                         
  -6  11  20        487.44        563.18       230.74 o                         
  -5  11  20       4399.06       4002.63       253.32 o                         
  -4  11  20       3195.57       2481.64       276.55 o                         
  -3  11  20      19461.68      18243.23       397.32 o                         
  -2  11  20       8640.46       8377.66       381.31 o                         
  -7  12  20       7723.71       6918.69       485.48 o                         
  -6  12  20        102.78        681.22       305.25 o                         
  -5  12  20        548.01        688.95       319.72 o                         
   0   1  21       4277.92       4310.41       160.53 o                         
  -1   2  21       1709.96       1522.42       126.43 o                         
   0   2  21        209.54        142.24       100.82 o                         
  -2   3  21       1959.86       1813.12       118.25 o                         
  -1   3  21       1158.14       1446.55       118.07 o                         
   0   3  21       6187.54       6098.26       144.39 o                         
  -3   4  21        135.43        -70.95       104.73 o                         
  -2   4  21     262091.39     282209.84      2789.93 o                         
  -1   4  21       1706.89       1539.43       120.73 o                         
   0   4  21        347.70        383.92       118.11 o                         
  -4   5  21      14511.70      14883.19       382.48 o                         
  -3   5  21       2833.06       2668.12       137.33 o                         
  -2   5  21        277.75        350.98       113.14 o                         
  -1   5  21        132.30        257.18       124.01 o                         
   0   5  21        682.73        693.05       139.32 o                         
  -5   6  21        811.71        838.38       154.43 o                         
  -4   6  21         84.78        113.73       129.00 o                         
  -3   6  21       3364.43       3352.19       146.24 o                         
  -2   6  21       2297.52       2385.84       138.86 o                         
  -1   6  21       3449.15       3432.21       160.91 o                         
   0   6  21        450.24        524.09       150.85 o                         
  -6   7  21        476.58        689.12       162.76 o                         
  -5   7  21       8655.83       8198.11       275.85 o                         
  -4   7  21         17.70        125.14       149.01 o                         
  -3   7  21        400.22        400.98       145.36 o                         
  -2   7  21         44.26        127.00       137.04 o                         
  -1   7  21       5068.53       4890.54       203.61 o                         
   0   7  21       1771.57       1797.46       171.65 o                         
  -7   8  21       1566.21       1473.81       201.40 o                         
  -6   8  21         55.42        -51.12       175.61 o                         
  -5   8  21       1701.85       1695.01       180.12 o                         
  -4   8  21      77698.49      80493.88      1156.76 o                         
  -3   8  21       1638.10       1634.07       178.31 o                         
  -2   8  21       4350.70       4094.98       192.37 o                         
  -1   8  21        130.22        185.01       177.52 o                         
   0   8  21        576.40        592.36       191.67 o                         
  -8   9  21         86.44        127.36       211.29 o                         
  -7   9  21         82.78        151.67       205.54 o                         
  -6   9  21      52474.81      52964.64      1021.91 o                         
  -5   9  21         63.70         -7.78       177.91 o                         
  -4   9  21         40.42          0.70       190.18 o                         
  -3   9  21       1653.58       1608.46       218.42 o                         
  -2   9  21        153.78        -76.45       209.07 o                         
  -1   9  21       1257.78        971.72       247.27 o                         
   0   9  21      14217.00      13085.43       362.98 o                         
  -9  10  21        292.80        184.56       268.61 o                         
  -8  10  21      40575.74      39877.70       830.77 o                         
  -7  10  21       1027.74        341.08       234.72 o                         
  -6  10  21        126.54        204.78       222.29 o                         
  -5  10  21       7567.70       7474.10       263.01 o                         
  -4  10  21       1502.37        969.31       220.25 o                         
  -3  10  21          2.63       -216.17       247.25 o                         
  -2  10  21      28970.10      28168.54       652.23 o                         
  -1  10  21        172.53        436.42       302.84 o                         
   0  10  21       3459.31       3301.36       352.56 o                         
  -8  11  21        538.42        345.01       280.44 o                         
  -7  11  21       1579.05       1168.64       275.31 o                         
  -6  11  21        954.02        941.51       265.12 o                         
  -5  11  21          7.53        -70.73       257.68 o                         
  -4  11  21      52051.14      51049.18      1107.80 o                         
  -3  11  21        899.26        978.48       325.70 o                         
   0   0  22      14645.23      13922.62      1972.98 o                         
   0   1  22       9288.03       9467.84       237.24 o                         
  -1   2  22      15877.52      17162.51       273.06 o                         
   0   2  22       1297.21       1232.36       116.84 o                         
  -2   3  22       3385.25       3254.73       164.31 o                         
  -1   3  22       4464.23       4623.67       205.08 o                         
   0   3  22        990.47        813.73       108.12 o                         
  -3   4  22      62849.32      63351.84       750.32 o                         
  -2   4  22      16639.23      17673.36       406.49 o                         
  -1   4  22      11891.04      12088.98       301.16 o                         
   0   4  22        156.56        159.48       123.23 o                         
  -4   5  22      19780.02      19853.45       508.35 o                         
  -3   5  22      39481.72      40685.68       573.28 o                         
  -2   5  22      20761.51      20404.13       387.02 o                         
  -1   5  22       8488.04       8697.66       220.13 o                         
   0   5  22        461.33        313.15       149.32 o                         
  -5   6  22      13765.92      13065.34       410.71 o                         
  -4   6  22        149.01        161.28       144.25 o                         
  -3   6  22        311.05        145.09       142.19 o                         
  -2   6  22      15451.88      15235.02       262.14 o                         
  -1   6  22        837.54        878.58       150.47 o                         
   0   6  22         23.07        404.69       153.01 o                         
  -6   7  22      13692.28      13870.89       299.10 o                         
  -5   7  22       2713.19       2615.40       185.73 o                         
  -4   7  22       2267.73       1756.59       171.51 o                         
  -3   7  22        127.38         40.21       150.37 o                         
  -2   7  22         43.67        117.77       158.91 o                         
  -1   7  22        154.70         44.44       162.73 o                         
   0   7  22        349.02        230.52       181.34 o                         
  -7   8  22       3092.63       2883.78       222.62 o                         
  -6   8  22       1555.85       1462.22       203.88 o                         
  -5   8  22      33546.80      33411.10       779.34 o                         
  -4   8  22       7937.13       8267.79       243.80 o                         
  -3   8  22        362.07        334.07       181.33 o                         
  -2   8  22       4824.87       4368.67       220.33 o                         
  -1   8  22         55.41         71.42       189.15 o                         
   0   8  22         38.15        -43.09       208.46 o                         
  -8   9  22        875.17        758.75       239.26 o                         
  -7   9  22        347.05         23.39       220.40 o                         
  -6   9  22       5020.31       4863.86       315.79 o                         
  -5   9  22      54170.21      54323.93      1013.79 o                         
  -4   9  22       5415.28       5215.18       266.79 o                         
  -3   9  22       3263.25       3083.63       246.47 o                         
  -2   9  22       6500.01       6023.90       272.49 o                         
  -1   9  22        750.69        990.32       246.42 o                         
   0   9  22       4551.19       3562.07       299.09 o                         
  -9  10  22      42059.06      41743.91       766.04 o                         
  -8  10  22         34.43       -108.44       268.70 o                         
  -7  10  22       1542.81       1673.21       247.26 o                         
  -6  10  22        364.54        648.58       248.49 o                         
  -5  10  22          7.69       -227.73       227.73 o                         
  -4  10  22       5044.73       4856.62       354.40 o                         
  -3  10  22      12390.95      11255.01       456.88 o                         
  -2  10  22        405.17        616.88       313.59 o                         
  -1  10  22       2355.79       1837.98       319.81 o                         
  -7  11  22       3240.93       3118.57       355.29 o                         
  -6  11  22         14.86        401.24       293.68 o                         
  -5  11  22        543.98        873.80       333.52 o                         
  -4  11  22       7271.33       6694.33       363.33 o                         
   0   1  23       3657.03       3492.58       189.64 o                         
  -1   2  23       2733.52       3068.27       187.38 o                         
   0   2  23        238.52        123.94       148.76 o                         
  -2   3  23       1520.44       1889.02       146.19 o                         
  -1   3  23       2228.65       2003.96       133.51 o                         
   0   3  23        131.60         73.51       166.07 o                         
  -3   4  23      95439.89      96455.24      1233.34 o                         
  -2   4  23       3478.50       3366.77       169.98 o                         
  -1   4  23       8096.69       8726.50       199.39 o                         
   0   4  23        310.21        150.98       146.91 o                         
  -4   5  23       1349.56       1373.28       157.73 o                         
  -3   5  23      54030.89      56997.96       730.99 o                         
  -2   5  23      19712.62      18978.20       447.26 o                         
  -1   5  23       1312.48       1089.14       156.36 o                         
   0   5  23       1173.05       1407.50       168.70 o                         
  -5   6  23      13233.84      11913.97       252.81 o                         
  -4   6  23         29.97         37.52       161.37 o                         
  -3   6  23         85.48         64.68       159.30 o                         
  -2   6  23      20237.70      19784.80       414.32 o                         
  -1   6  23        151.25        -87.02       156.72 o                         
   0   6  23          7.76         52.85       172.85 o                         
  -6   7  23      25477.20      25178.37       579.87 o                         
  -5   7  23       1003.00        964.61       181.61 o                         
  -4   7  23       8294.80       7536.18       332.15 o                         
  -3   7  23       2654.14       2384.61       202.93 o                         
  -2   7  23        117.03         93.01       189.07 o                         
  -1   7  23        159.79        356.67       177.60 o                         
   0   7  23        724.75        572.06       197.18 o                         
  -7   8  23        215.44        210.26       213.47 o                         
  -6   8  23       1200.84        860.19       206.91 o                         
  -5   8  23      43424.25      44305.07       641.32 o                         
  -4   8  23        210.52         97.45       208.48 o                         
  -3   8  23       1947.28       1718.54       218.24 o                         
  -2   8  23        824.15        565.77       230.68 o                         
  -1   8  23          2.18         -0.67       211.65 o                         
   0   8  23        388.18        809.41       235.68 o                         
  -8   9  23       2528.69       2315.54       268.51 o                         
  -7   9  23         15.31       -135.77       226.87 o                         
  -6   9  23         34.50       -240.87       240.87 o                         
  -5   9  23      78482.84      78117.79      1282.04 o                         
  -4   9  23       5879.40       5896.48       274.58 o                         
  -3   9  23        166.11         52.31       238.30 o                         
  -2   9  23       8243.86       8211.98       345.09 o                         
  -1   9  23        311.90        181.68       261.14 o                         
   0   9  23        187.89        202.98       327.47 o                         
  -8  10  23        113.54        234.83       285.88 o                         
  -7  10  23          2.40       -262.95       282.68 o                         
  -6  10  23        567.23        -85.40       266.96 o                         
  -5  10  23         39.90       -187.66       250.66 o                         
  -4  10  23       2316.20       2006.71       286.26 o                         
  -3  10  23      20449.29      18903.44       457.80 o                         
  -2  10  23         27.18       -250.16       304.42 o                         
   0   0  24       6106.03       7322.89       633.12 o                         
   0   1  24       6719.63       7161.83       244.79 o                         
  -1   2  24       1538.98       2135.07       184.96 o                         
   0   2  24        129.65        257.35       218.74 o                         
  -2   3  24       7556.35       6950.05       226.26 o                         
  -1   3  24       5661.51       5359.76       213.53 o                         
   0   3  24        829.46        911.71       147.71 o                         
  -3   4  24      28763.32      29160.18       446.09 o                         
  -2   4  24        139.31        237.17       180.31 o                         
  -1   4  24       6150.07       5972.65       202.85 o                         
   0   4  24       6207.80       6189.44       222.88 o                         
  -4   5  24       1417.14       1440.84       191.49 o                         
  -3   5  24       1437.24       1493.78       180.34 o                         
  -2   5  24       3828.02       3206.21       178.27 o                         
  -1   5  24        583.09        558.96       160.18 o                         
   0   5  24      13199.57      12629.57       363.50 o                         
  -5   6  24        350.87        251.51       202.70 o                         
  -4   6  24       6591.85       6226.60       237.49 o                         
  -3   6  24        868.73        808.56       185.48 o                         
  -2   6  24       1499.05       1376.67       189.71 o                         
  -1   6  24      16898.73      16812.06       335.19 o                         
   0   6  24       3222.84       3165.75       213.50 o                         
  -6   7  24        186.65        221.92       207.07 o                         
  -5   7  24        345.77        507.69       231.77 o                         
  -4   7  24      12617.37      12039.42       326.28 o                         
  -3   7  24       1788.92       1548.26       225.30 o                         
  -2   7  24         89.60        181.16       198.20 o                         
  -1   7  24      12842.97      12242.49       283.62 o                         
   0   7  24       8811.89       8492.52       288.28 o                         
  -7   8  24        206.45        429.65       234.42 o                         
  -6   8  24         26.51        -66.51       237.51 o                         
  -5   8  24        448.00        350.77       238.55 o                         
  -4   8  24        103.73        318.74       233.79 o                         
  -3   8  24       2032.78       1991.77       243.93 o                         
  -2   8  24       2214.38       1494.89       242.50 o                         
  -1   8  24        542.55        537.12       263.18 o                         
   0   8  24       6161.43       5668.54       315.34 o                         
  -8   9  24       5564.81       4574.47       323.79 o                         
  -7   9  24       8342.22       7872.05       486.60 o                         
  -6   9  24        263.23       -102.71       277.23 o                         
  -5   9  24      21387.04      20124.78       472.21 o                         
  -4   9  24       5115.75       4140.96       281.95 o                         
  -3   9  24       1266.71       1018.07       270.32 o                         
  -2   9  24       4863.60       4398.31       300.07 o                         
  -1   9  24        815.74       1197.55       305.56 o                         
  -6  10  24       1490.38       1363.04       312.89 o                         
  -5  10  24         23.44        202.55       276.59 o                         
  -4  10  24       6264.81       6039.11       325.82 o                         
   0   1  25       6637.43       6476.52       243.38 o                         
  -1   2  25      18927.09      19210.75       357.72 o                         
   0   2  25        967.64        883.48       206.33 o                         
  -2   3  25       6471.26       6526.37       232.44 o                         
  -1   3  25      16824.19      17222.40       340.98 o                         
   0   3  25        205.16         87.91       185.86 o                         
  -3   4  25      61241.65      63557.37       696.40 o                         
  -2   4  25      18661.72      19815.46       365.56 o                         
  -1   4  25       1733.95       2068.40       206.58 o                         
   0   4  25       2654.58       2460.34       219.42 o                         
  -4   5  25       7958.31       8216.59       351.26 o                         
  -3   5  25        597.52        280.44       215.07 o                         
  -2   5  25      21420.94      21806.11       458.49 o                         
  -1   5  25       7451.32       7310.86       250.89 o                         
   0   5  25       3444.42       3819.59       245.74 o                         
  -5   6  25        877.46        442.65       217.38 o                         
  -4   6  25       6116.11       5901.73       393.53 o                         
  -3   6  25        782.73        741.17       228.01 o                         
  -2   6  25       5715.79       5392.43       242.88 o                         
  -1   6  25      11090.74       9898.11       283.30 o                         
   0   6  25        249.39        471.86       230.20 o                         
  -6   7  25        371.77        471.86       239.28 o                         
  -5   7  25       3461.80       3978.63       297.09 o                         
  -4   7  25      10545.24      10346.37       363.75 o                         
  -3   7  25       1780.09       2213.21       223.30 o                         
  -2   7  25       1211.82       1363.94       222.75 o                         
  -1   7  25      21696.53      21006.86       423.99 o                         
   0   7  25       9534.71       8922.75       311.23 o                         
  -7   8  25         15.82       -191.87       277.70 o                         
  -6   8  25       6057.52       5837.57       348.00 o                         
  -5   8  25        521.33        211.48       260.11 o                         
  -4   8  25       1067.79        809.43       263.13 o                         
  -3   8  25        409.17        434.70       258.45 o                         
  -2   8  25       1220.52        837.67       260.37 o                         
  -1   8  25        135.32       -301.41       301.41 o                         
   0   8  25        672.15        505.44       325.60 o                         
  -7   9  25       3907.61       4001.28       338.55 o                         
  -6   9  25        198.46        488.88       305.44 o                         
  -5   9  25      43236.13      44311.35       818.53 o                         
  -4   9  25       4276.70       4372.05       326.52 o                         
  -3   9  25         88.56        716.64       293.51 o                         
  -2   9  25       5218.48       4574.94       389.42 o                         
   0   0  26     346498.53     376121.97     10694.72 o                         
   0   1  26        292.06        196.66       210.93 o                         
  -1   2  26        199.54        -75.88       187.63 o                         
   0   2  26        386.06        640.99       205.75 o                         
  -2   3  26         14.08        171.34       190.76 o                         
  -1   3  26       3088.31       3209.83       250.88 o                         
   0   3  26        237.89        250.37       199.78 o                         
  -3   4  26       8423.35       8577.09       303.75 o                         
  -2   4  26      63379.00      67496.30       951.92 o                         
  -1   4  26        278.94       -196.81       221.55 o                         
   0   4  26          5.68         71.57       246.56 o                         
  -4   5  26       9130.72      10272.30       330.17 o                         
  -3   5  26        719.34        624.99       248.41 o                         
  -2   5  26       2384.16       2357.08       231.05 o                         
  -1   5  26        171.31        339.54       226.44 o                         
   0   5  26        518.72        512.61       231.61 o                         
  -5   6  26        389.51        527.52       249.53 o                         
  -4   6  26       1072.02        723.50       267.29 o                         
  -3   6  26       1201.88       1155.31       280.04 o                         
  -2   6  26         60.06        164.84       238.16 o                         
  -1   6  26        120.61        323.96       272.75 o                         
   0   6  26     112217.70     115206.75      1435.67 o                         
  -6   7  26         11.68          9.17       281.75 o                         
  -5   7  26       1370.47       1075.03       289.52 o                         
  -4   7  26       1993.05       1343.78       350.09 o                         
  -3   7  26        604.55        264.71       265.03 o                         
  -2   7  26      24616.24      24209.33       581.64 o                         
  -1   7  26        220.21         48.53       268.97 o                         
   0   7  26         38.71       -267.30       267.30 o                         
  -7   8  26         87.45        389.10       304.75 o                         
  -6   8  26       3278.45       3043.11       318.29 o                         
  -5   8  26        795.22       1561.45       343.50 o                         
  -4   8  26      30014.80      30298.79       679.03 o                         
  -3   8  26        247.42       -150.11       292.00 o                         
  -2   8  26        183.30        238.91       301.59 o                         
  -1   8  26      24860.50      23408.33       507.83 o                         
   0   1  27      22983.47      25572.22       592.52 o                         
  -1   2  27      12173.76      11964.85       329.97 o                         
   0   2  27         65.65         15.01       246.13 o                         
  -2   3  27         85.08        137.19       218.45 o                         
  -1   3  27        517.26        287.98       237.63 o                         
   0   3  27          2.90        103.25       242.80 o                         
  -3   4  27       3923.46       3224.58       280.22 o                         
  -2   4  27        909.11        869.48       237.42 o                         
  -1   4  27       7230.19       7262.05       329.97 o                         
   0   4  27       5029.60       5437.70       306.10 o                         
  -4   5  27       2691.58       2721.86       282.32 o                         
  -3   5  27       1436.19        856.51       276.09 o                         
  -2   5  27       5255.18       4491.99       285.35 o                         
  -1   5  27       2871.26       2727.67       271.41 o                         
   0   5  27        225.26        655.10       315.05 o                         
  -5   6  27       2930.08       2911.10       286.80 o                         
  -4   6  27       2652.35       2401.34       285.66 o                         
  -3   6  27         96.26        -37.52       299.53 o                         
  -2   6  27       1358.83       1062.57       251.68 o                         
  -1   6  27      14228.50      13878.01       481.65 o                         
   0   6  27         46.06       -262.68       275.20 o                         
  -6   7  27       5694.40       5513.14       345.64 o                         
  -5   7  27       1560.09       1134.10       337.52 o                         
  -4   7  27       1969.24       2403.37       345.96 o                         
  -3   7  27       2072.25       2007.57       315.68 o                         
  -2   7  27       1405.00       1387.93       304.88 o                         
  -1   7  27      50932.20      51873.00       889.55 o                         
   0   0  28       1648.06       2351.79       619.84 o                         
   0   1  28      24447.33      23421.90       625.26 o                         
  -1   2  28       4164.21       4749.90       295.34 o                         
   0   2  28         10.54        396.06       256.88 o                         
  -2   3  28        178.75        391.60       282.19 o                         
  -1   3  28         92.91         23.70       264.42 o                         
   0   3  28        281.44        361.82       270.67 o                         
  -3   4  28       5917.12       5960.32       327.93 o                         
  -2   4  28        509.88        951.39       251.54 o                         
  -1   4  28      16020.87      14855.26       422.50 o                         
   0   4  28       8099.69       7766.94       352.17 o                         
  -4   5  28        291.96        461.53       284.50 o                         
  -3   5  28        301.19        499.78       292.42 o                         
  -2   5  28      10203.29      10380.14       510.16 o                         
  -1   5  28       2489.09       3047.55       327.50 o                         
   0   5  28         39.43         87.04       299.66 o                         
  -5   6  28        572.81        999.39       288.23 o                         
  -4   6  28       5166.55       5113.24       367.62 o                         
  -3   6  28         96.89       -138.56       329.96 o                         
  -2   6  28       1484.70        985.47       288.76 o                         
  -1   6  28      19441.50      18896.92       445.23 o                         
   0   6  28       1363.09       1115.70       331.79 o                         
  -4   7  28       3105.45       2645.94       381.59 o                         
  -3   7  28       2993.53       2409.58       366.76 o                         
   0   1  29       1362.48        824.75       270.71 o                         
  -1   2  29          8.94       -295.92       295.92 o                         
   0   2  29         91.74       -281.25       281.25 o                         
  -2   3  29      19733.26      19565.74       650.46 o                         
  -1   3  29       5510.88       5213.52       357.39 o                         
   0   3  29         13.58        -73.63       326.51 o                         
  -3   4  29      17003.21      16580.68       469.78 o                         
  -2   4  29       4664.29       4141.63       324.28 o                         
  -1   4  29       2124.75       1908.30       339.27 o                         
   0   4  29       1293.13       1035.42       351.94 o                         
  -4   5  29        149.26       -325.77       325.77 o                         
  -3   5  29      21742.46      21080.65       621.71 o                         
  -2   5  29       7588.73       6892.74       412.30 o                         
  -1   5  29         32.39        414.66       351.56 o                         
   0   5  29        331.27        624.94       342.30 o                         
   0   0  30        788.93       -852.23       852.23 o                         
   0   1  30       2762.70       1856.59       313.46 o                         
  -1   2  30      12626.81      11580.02       469.21 o                         
   0   2  30        227.50        401.97       342.14 o                         
  -2   3  30      16725.96      15695.68       509.36 o                         
  -1   3  30       2776.17       1386.39       362.77 o                         
   0   3  30       2269.13       2790.18       529.61 o                         
  -3   4  30      10574.75       8997.20       483.24 o                         
  -2   4  30       5083.31       4691.19       381.65 o                         
  -1   4  30       1768.99        716.19       363.84 o                         
   0   1  31         13.37        549.47       333.27 o                         
  -1   2  31       2208.83       1464.14       443.86 o                         
                                                                                
